# Supplementary material for: Measuring the burden of hundreds of BioBricks defines an evolutionary limit on constructability in synthetic biology
Source: Nat Commun. 2024 Jul 24;15:6242. doi: 10.1038/s41467-024-50639-9 (PMC11269670; doi:10.1038/s41467-024-50639-9)
Supplement: Supplementary file 4 — Data 1 [file 41467_2024_50639_MOESM4_ESM.xlsx]

## Sheet: Sheet1
scale	cell.divisions	num.cells	volume.in.mL	cells.per.mL	OD	cells.per.mL.per.OD
colony	22.9316	8000000	NA	NA	NA	NA
test tube	34.2193	20000000000	4	5000000000	5	1000000000
flask culture	41.1262	2400000000000	200	12000000000	12	1000000000
large fermenter	56.1508	8e+16	1000000	80000000000	80	1000000000
