# Supplementary material for: Measuring the burden of hundreds of BioBricks defines an evolutionary limit on constructability in synthetic biology
Source: Nat Commun. 2024 Jul 24;15:6242. doi: 10.1038/s41467-024-50639-9 (PMC11269670; doi:10.1038/s41467-024-50639-9)
Supplement: Supplementary file 5 — Data 2 [file 41467_2024_50639_MOESM5_ESM.xls]

## Sheet: Supplementary Data 2 - BioBrick
# strain – transformed strain ID
# vector – vector backbone housing the BioBrick
# accession – BioBrick accession number in the iGEM Registry of Standard Biological Parts (https://igem.org/Registry)
# plate – microplate assay
# well – position in 96-well microplate assay
# growth.rate –maximum specific growth rate (per hour)
# GFP.rate – maximum GFP production rate (GFP per hour); set to NA for strains with parts that interfere with GFP measurements
# max.growth.rate.time – time at which maxium growth rate was achieved (in minutes)
# max.GFP.rate.time – time at which maxium GFP production rate was achieved (in minutes)
# plate.no.burden.growth.rate – value of growth.rate determined to correspond to no burden for this plate
# plate.no.burden.GFP.rate value of GFP.rate determined to correspond to no burden for this plate
# normalized.growth.rate – growth rate relative to a strain with no burden (growth.rate divided by plate.no.burden.growth.rate)
# normalized.GFP.rate – GFP production rate relative to a strain with no burden (GFP.rate divided by plate.no.burden.GFP.rate)
strain	vector	accession	plate	well	growth.rate	GFP.rate	max.growth.rate.time	max.GFP.rate.time	plate.no.burden.growth.rate	plate.no.burden.GFP.rate	normalized.growth.rate	normalized.GFP.rate
BB19	pSB1C3	K137018	exp003	E12	1.12999	NA	90	90	1.31066	29505.8	0.86215	NA
BB19	pSB1C3	K137018	exp003	E4	1.16662	NA	100	100	1.31066	29505.8	0.8901	NA
BB19	pSB1C3	K137018	exp003	E8	1.16618	NA	90	90	1.31066	29505.8	0.889767	NA
BB21	pSB1C3	K314110	exp003	A10	1.47287	29772.6	70	110	1.31066	29505.8	1.12376	1.00904
BB21	pSB1C3	K314110	exp003	A2	1.32391	31720	70	110	1.31066	29505.8	1.01011	1.07504
BB21	pSB1C3	K314110	exp003	A6	1.36857	28619.8	70	110	1.31066	29505.8	1.04418	0.969971
BB22	pSB1C3	K731722	exp003	B1	1.27254	28929.7	70	110	1.31066	29505.8	0.970914	0.980475
BB22	pSB1C3	K731722	exp003	B5	1.4009	27840.9	70	110	1.31066	29505.8	1.06885	0.943572
BB22	pSB1C3	K731722	exp003	B9	1.38015	29952.5	80	100	1.31066	29505.8	1.05302	1.01514
BB23	pSB1C3	K398326	exp003	E10	1.30967	29450.7	90	110	1.31066	29505.8	0.999241	0.99813
BB23	pSB1C3	K398326	exp003	E2	1.20249	33596.1	90	130	1.31066	29505.8	0.917466	1.13863
BB23	pSB1C3	K398326	exp003	E6	1.27688	32062.7	90	120	1.31066	29505.8	0.974229	1.08666
BB23	pSB1C3	K398326	exp003	H10	1.24509	33712.9	90	120	1.31066	29505.8	0.949968	1.14258
BB23	pSB1C3	K398326	exp003	H2	1.231	32311.5	90	130	1.31066	29505.8	0.939221	1.09509
BB23	pSB1C3	K398326	exp003	H6	1.20877	34119.6	90	120	1.31066	29505.8	0.92226	1.15637
BB24	pSB1C3	K398331	exp003	E5	1.32004	NA	80	110	1.31066	29505.8	1.00715	NA
BB24	pSB1C3	K398331	exp003	E9	1.37812	NA	80	110	1.31066	29505.8	1.05147	NA
BB24	pSB1C3	K398331	exp003	H11	1.28606	NA	80	110	1.31066	29505.8	0.981229	NA
BB24	pSB1C3	K398331	exp003	H3	1.34054	NA	70	120	1.31066	29505.8	1.0228	NA
BB24	pSB1C3	K398331	exp003	H7	1.2522	NA	80	120	1.31066	29505.8	0.955394	NA
BB25	pSB1C3	K808025	exp003	F10	1.41473	22981.8	70	110	1.31066	29505.8	1.0794	0.778891
BB25	pSB1C3	K808025	exp003	F2	1.24471	28351	70	120	1.31066	29505.8	0.949681	0.960862
BB25	pSB1C3	K808025	exp003	F6	1.33927	23169.4	70	120	1.31066	29505.8	1.02183	0.785249
BB72	pSB1C3	K145001	exp003	A11	1.25467	25690.5	90	140	1.31066	29505.8	0.95728	0.870691
BB72	pSB1C3	K145001	exp003	A3	1.30659	26245.5	90	150	1.31066	29505.8	0.996895	0.889501
BB72	pSB1C3	K145001	exp003	A7	1.25165	22937.7	80	150	1.31066	29505.8	0.954974	0.777397
BB73	pSB1C3	K525306	exp003	B11	1.2917	24458.6	110	160	1.31066	29505.8	0.985535	0.828941
BB73	pSB1C3	K525306	exp003	B3	1.23021	25584.5	120	170	1.31066	29505.8	0.938617	0.867101
BB73	pSB1C3	K525306	exp003	B7	1.28889	23642.1	110	170	1.31066	29505.8	0.983389	0.80127
BB74	pSB1C3	K525404	exp003	D1	1.26001	30833.3	80	100	1.31066	29505.8	0.961351	1.04499
BB74	pSB1C3	K525404	exp003	D5	1.154	23665.6	90	150	1.31066	29505.8	0.880475	0.802065
BB74	pSB1C3	K525404	exp003	D9	1.24539	23457.2	90	140	1.31066	29505.8	0.950198	0.795003
BB75	pSB1C3	K525406	exp003	D12	1.33506	22968.7	90	140	1.31066	29505.8	1.01861	0.778445
BB75	pSB1C3	K525406	exp003	D4	1.28616	25875.8	100	150	1.31066	29505.8	0.981306	0.876973
BB75	pSB1C3	K525406	exp003	D8	1.22206	22691.8	90	150	1.31066	29505.8	0.932402	0.76906
BB80	pSB1C3	K648013	exp003	F11	1.31341	NA	100	140	1.31066	29505.8	1.0021	NA
BB80	pSB1C3	K648013	exp003	F3	1.31705	NA	100	140	1.31066	29505.8	1.00487	NA
BB80	pSB1C3	K648013	exp003	F7	1.33807	NA	100	140	1.31066	29505.8	1.02091	NA
BB81	pSB1C3	K592011	exp003	F12	1.35261	27355.2	100	140	1.31066	29505.8	1.03201	0.927111
BB81	pSB1C3	K592011	exp003	F4	1.25432	29274.6	100	150	1.31066	29505.8	0.957014	0.992162
BB81	pSB1C3	K592011	exp003	F8	1.29796	24312.3	100	150	1.31066	29505.8	0.990306	0.823984
BB82	pSB1C3	K118019	exp003	G10	1.15153	24142	150	170	1.31066	29505.8	0.87859	0.81821
BB82	pSB1C3	K118019	exp003	G2	1.07152	25764	150	180	1.31066	29505.8	0.817538	0.873184
BB82	pSB1C3	K118019	exp003	G6	1.13583	23507.4	150	170	1.31066	29505.8	0.866606	0.796702
JEB1204	pSB1C3	K3174002	exp003	A12	0.887556	19712.8	110	290	1.31066	29505.8	0.677182	0.668097
JEB1204	pSB1C3	K3174002	exp003	A4	0.974339	21210.2	110	160	1.31066	29505.8	0.743395	0.718848
JEB1204	pSB1C3	K3174002	exp003	A8	0.943532	20336.8	120	170	1.31066	29505.8	0.71989	0.689248
JEB1205	pSB1C3	K3174003	exp003	B12	1.09809	21848.6	100	130	1.31066	29505.8	0.837811	0.740486
JEB1205	pSB1C3	K3174003	exp003	B4	0.991794	21328	100	140	1.31066	29505.8	0.756713	0.72284
JEB1205	pSB1C3	K3174003	exp003	B8	1.01315	17438.3	90	150	1.31066	29505.8	0.773005	0.591011
JEB1206	pSB1C3	K3174004	exp003	D11	0.717755	13200.4	150	230	1.31066	29505.8	0.547628	0.447381
JEB1206	pSB1C3	K3174004	exp003	D3	0.75085	15068	210	250	1.31066	29505.8	0.572879	0.510678
JEB1206	pSB1C3	K3174004	exp003	D7	0.776497	10598.1	90	240	1.31066	29505.8	0.592447	0.359188
JEB1207	pSB1C3	K3174006	exp003	E11	1.04957	20599.3	90	160	1.31066	29505.8	0.800796	0.698144
JEB1207	pSB1C3	K3174006	exp003	E3	1.04861	19390.1	100	170	1.31066	29505.8	0.800059	0.657163
JEB1207	pSB1C3	K3174006	exp003	E7	0.99643	17358.7	80	170	1.31066	29505.8	0.76025	0.588314
JEB1208	pSB1C3	K3174007	exp003	F1	0.741134	18262.9	140	230	1.31066	29505.8	0.565466	0.618958
JEB1208	pSB1C3	K3174007	exp003	F5	0.808684	16031.2	140	210	1.31066	29505.8	0.617005	0.543324
JEB1208	pSB1C3	K3174007	exp003	F9	0.924813	13700.7	130	200	1.31066	29505.8	0.705609	0.46434
BB19	pSB1C3	K137018	exp005	A10	0.910385	NA	130	100	1.34609	23605.9	0.676317	NA
BB19	pSB1C3	K137018	exp005	A2	0.875666	NA	120	90	1.34609	23605.9	0.650524	NA
BB19	pSB1C3	K137018	exp005	A6	0.889221	NA	110	90	1.34609	23605.9	0.660594	NA
BB21	pSB1C3	K314110	exp005	D11	1.34624	21447.9	80	130	1.34609	23605.9	1.00011	0.908583
BB21	pSB1C3	K314110	exp005	D3	1.29579	22451.7	80	130	1.34609	23605.9	0.962631	0.951106
BB21	pSB1C3	K314110	exp005	D7	1.43662	20907.4	70	130	1.34609	23605.9	1.06725	0.885687
BB22	pSB1C3	K731722	exp005	F12	1.39799	21360.9	70	120	1.34609	23605.9	1.03855	0.904898
BB22	pSB1C3	K731722	exp005	F4	1.36687	23850.1	70	120	1.34609	23605.9	1.01544	1.01035
BB22	pSB1C3	K731722	exp005	F8	1.3713	23470.8	70	120	1.34609	23605.9	1.01872	0.994278
BB23	pSB1C3	K398326	exp005	G10	1.29147	27021.7	80	120	1.34609	23605.9	0.959421	1.1447
BB23	pSB1C3	K398326	exp005	G2	1.20866	30739.4	80	120	1.34609	23605.9	0.897901	1.30219
BB23	pSB1C3	K398326	exp005	G6	1.29945	28076.1	80	120	1.34609	23605.9	0.965346	1.18937
BB24	pSB1C3	K398331	exp005	E11	1.35359	NA	80	130	1.34609	23605.9	1.00557	NA
BB24	pSB1C3	K398331	exp005	E3	1.34126	NA	80	130	1.34609	23605.9	0.996407	NA
BB24	pSB1C3	K398331	exp005	E7	1.38762	NA	70	130	1.34609	23605.9	1.03085	NA
BB25	pSB1C3	K808025	exp005	C10	1.39442	21386.6	70	130	1.34609	23605.9	1.0359	0.905984
BB25	pSB1C3	K808025	exp005	C2	1.31633	22100	80	130	1.34609	23605.9	0.977888	0.936206
BB25	pSB1C3	K808025	exp005	C6	1.34861	19780.1	80	130	1.34609	23605.9	1.00187	0.837933
BB72	pSB1C3	K145001	exp005	F10	1.38969	18432.4	70	150	1.34609	23605.9	1.03239	0.780841
BB72	pSB1C3	K145001	exp005	F2	1.24869	22088.7	80	140	1.34609	23605.9	0.927638	0.935728
BB72	pSB1C3	K145001	exp005	F6	1.35219	19000.6	70	150	1.34609	23605.9	1.00453	0.804909
BB72	pSB1C3	K145001	exp005	G5	1.3721	20898.7	70	130	1.34609	23605.9	1.01932	0.885316
BB73	pSB1C3	K525306	exp005	B10	1.32732	19999.2	80	140	1.34609	23605.9	0.986052	0.847215
BB73	pSB1C3	K525306	exp005	B2	1.35555	20072.1	80	140	1.34609	23605.9	1.00703	0.850302
BB73	pSB1C3	K525306	exp005	B6	1.38419	19309.3	80	140	1.34609	23605.9	1.0283	0.817988
BB74	pSB1C3	K525404	exp005	D12	1.34092	19562	70	130	1.34609	23605.9	0.996159	0.828692
BB74	pSB1C3	K525404	exp005	D4	1.34569	20533.1	70	130	1.34609	23605.9	0.999698	0.869829
BB74	pSB1C3	K525404	exp005	D8	1.37721	18780.6	70	140	1.34609	23605.9	1.02312	0.795591
BB75	pSB1C3	K525406	exp005	G1	1.29	25385.6	80	130	1.34609	23605.9	0.958328	1.07539
BB75	pSB1C3	K525406	exp005	G9	1.33132	20654.8	80	130	1.34609	23605.9	0.989026	0.874987
BB80	pSB1C3	K648013	exp005	D1	1.24875	NA	80	130	1.34609	23605.9	0.927685	NA
BB80	pSB1C3	K648013	exp005	D5	1.32104	NA	80	80	1.34609	23605.9	0.981389	NA
BB80	pSB1C3	K648013	exp005	D9	1.32599	NA	80	80	1.34609	23605.9	0.985062	NA
BB81	pSB1C3	K592011	exp005	F11	1.3462	23710.3	60	120	1.34609	23605.9	1.00008	1.00442
BB81	pSB1C3	K592011	exp005	F3	1.30596	23382.4	70	120	1.34609	23605.9	0.970186	0.990534
BB81	pSB1C3	K592011	exp005	F7	1.38932	21684.5	70	120	1.34609	23605.9	1.03211	0.918605
BB82	pSB1C3	K118019	exp005	A12	1.37108	21063	70	130	1.34609	23605.9	1.01857	0.892277
BB82	pSB1C3	K118019	exp005	A4	1.27465	21504.5	70	130	1.34609	23605.9	0.946928	0.910982
BB82	pSB1C3	K118019	exp005	A8	1.33697	19464.5	70	130	1.34609	23605.9	0.993226	0.82456
JEB1204	pSB1C3	K3174002	exp005	H11	1.00441	17403.9	80	240	1.34609	23605.9	0.746165	0.737268
JEB1204	pSB1C3	K3174002	exp005	H3	1.00796	17404.5	90	150	1.34609	23605.9	0.748803	0.737294
JEB1204	pSB1C3	K3174002	exp005	H7	0.98189	16800.4	90	150	1.34609	23605.9	0.729437	0.711703
JEB1205	pSB1C3	K3174003	exp005	E10	1.12358	16400.5	70	140	1.34609	23605.9	0.834695	0.694764
JEB1205	pSB1C3	K3174003	exp005	E2	1.09441	17010.9	90	140	1.34609	23605.9	0.813024	0.720623
JEB1205	pSB1C3	K3174003	exp005	E6	1.11697	16534.7	80	140	1.34609	23605.9	0.829788	0.700449
JEB1206	pSB1C3	K3174004	exp005	C12	0.816243	10398.9	80	220	1.34609	23605.9	0.60638	0.440521
JEB1206	pSB1C3	K3174004	exp005	C4	0.724349	10318.9	80	230	1.34609	23605.9	0.538112	0.437132
JEB1206	pSB1C3	K3174004	exp005	C8	0.787799	12465	140	230	1.34609	23605.9	0.585249	0.528045
JEB1207	pSB1C3	K3174006	exp005	B11	1.05927	14790.7	90	160	1.34609	23605.9	0.786923	0.62657
JEB1207	pSB1C3	K3174006	exp005	B3	1.004	16031.3	100	160	1.34609	23605.9	0.745861	0.679123
JEB1207	pSB1C3	K3174006	exp005	B7	1.09158	14661.4	80	160	1.34609	23605.9	0.810926	0.621089
JEB1208	pSB1C3	K3174007	exp005	A1	0.844845	14883.5	120	200	1.34609	23605.9	0.627628	0.630498
JEB1208	pSB1C3	K3174007	exp005	A5	0.8275	12325.5	80	200	1.34609	23605.9	0.614742	0.522139
JEB1208	pSB1C3	K3174007	exp005	A9	0.87403	11881.3	120	200	1.34609	23605.9	0.649309	0.503319
BB117	pSB1C3	J23108	exp006	A10	1.26027	24848.4	70	100	1.34529	21657.3	0.9368	1.14734
BB117	pSB1C3	J23108	exp006	A2	1.30008	21559.2	70	100	1.34529	21657.3	0.966388	0.995471
BB117	pSB1C3	J23108	exp006	A6	1.37723	21863.2	60	100	1.34529	21657.3	1.02374	1.00951
BB117	pSB1C3	J23108	exp006	C10	1.38202	20827.3	60	100	1.34529	21657.3	1.0273	0.961675
BB117	pSB1C3	J23108	exp006	C2	1.38579	21744.5	60	100	1.34529	21657.3	1.0301	1.00402
BB117	pSB1C3	J23108	exp006	C6	1.41213	21609.4	60	100	1.34529	21657.3	1.04968	0.99779
BB118	pSB1C3	J23109	exp006	A11	1.03863	25248.6	70	130	1.34529	21657.3	0.772047	1.16582
BB118	pSB1C3	J23109	exp006	A3	1.35124	21785.1	70	100	1.34529	21657.3	1.00442	1.0059
BB118	pSB1C3	J23109	exp006	A7	1.3725	22516.1	70	100	1.34529	21657.3	1.02023	1.03966
BB118	pSB1C3	J23109	exp006	C11	1.30761	24926.5	60	100	1.34529	21657.3	0.971986	1.15095
BB118	pSB1C3	J23109	exp006	C3	1.40249	21734.6	70	90	1.34529	21657.3	1.04252	1.00357
BB118	pSB1C3	J23109	exp006	C7	1.38379	21417.7	70	100	1.34529	21657.3	1.02862	0.988937
BB119	pSB1C3	B0030	exp006	A4	1.34441	21662.6	70	110	1.34529	21657.3	0.99934	1.00025
BB119	pSB1C3	B0030	exp006	A8	1.32832	23139.8	70	110	1.34529	21657.3	0.987387	1.06845
BB119	pSB1C3	B0030	exp006	B1	1.31504	23496.9	70	100	1.34529	21657.3	0.977511	1.08494
BB119	pSB1C3	B0030	exp006	B5	1.34097	19149.7	70	110	1.34529	21657.3	0.996784	0.884214
BB119	pSB1C3	B0030	exp006	B9	1.34514	21192.3	70	110	1.34529	21657.3	0.999883	0.978527
BB119	pSB1C3	B0030	exp006	C12	1.35013	20540.1	70	110	1.34529	21657.3	1.0036	0.948416
BB119	pSB1C3	B0030	exp006	C4	1.36155	21885.7	70	100	1.34529	21657.3	1.01208	1.01055
BB119	pSB1C3	B0030	exp006	C8	1.35058	21003.1	70	110	1.34529	21657.3	1.00393	0.969794
BB120	pSB1C3	K1188002	exp006	B10	1.35362	19082.4	60	120	1.34529	21657.3	1.00619	0.881108
BB120	pSB1C3	K1188002	exp006	B2	1.30085	20830.9	70	110	1.34529	21657.3	0.966967	0.961844
BB120	pSB1C3	K1188002	exp006	B6	1.33987	19306.2	60	110	1.34529	21657.3	0.99597	0.89144
BB120	pSB1C3	K1188002	exp006	D1	1.33513	22579.4	60	110	1.34529	21657.3	0.992446	1.04258
BB120	pSB1C3	K1188002	exp006	D5	1.33227	20224.4	60	120	1.34529	21657.3	0.990317	0.933839
BB120	pSB1C3	K1188002	exp006	D9	1.32617	20502.7	60	120	1.34529	21657.3	0.985783	0.946686
BB121	pSB1C3	K1218003	exp006	B11	1.18841	24161.1	60	120	1.34529	21657.3	0.883381	1.11561
BB121	pSB1C3	K1218003	exp006	B3	1.32104	20266	70	110	1.34529	21657.3	0.981975	0.935758
BB121	pSB1C3	K1218003	exp006	B7	1.31398	19244	70	120	1.34529	21657.3	0.976725	0.88857
BB121	pSB1C3	K1218003	exp006	D10	1.35229	21164.5	70	110	1.34529	21657.3	1.0052	0.977244
BB121	pSB1C3	K1218003	exp006	D2	1.36158	21687.6	70	110	1.34529	21657.3	1.01211	1.0014
BB121	pSB1C3	K1218003	exp006	D6	1.35621	20237.1	70	120	1.34529	21657.3	1.00811	0.934424
BB123	pSB1C3	k1184000	exp006	B12	1.28229	18615	70	120	1.34529	21657.3	0.95317	0.859524
BB123	pSB1C3	k1184000	exp006	B4	1.33162	18776.6	70	120	1.34529	21657.3	0.989839	0.866985
BB123	pSB1C3	k1184000	exp006	B8	1.29478	18064.1	70	120	1.34529	21657.3	0.962455	0.834089
BB123	pSB1C3	k1184000	exp006	D11	1.2474	23312.8	70	120	1.34529	21657.3	0.927229	1.07644
BB123	pSB1C3	k1184000	exp006	D3	1.35065	19694.4	70	120	1.34529	21657.3	1.00398	0.909365
BB123	pSB1C3	k1184000	exp006	D7	1.34479	19428.9	70	120	1.34529	21657.3	0.999626	0.897108
BB124	pSB1C3	I746908	exp006	C1	1.11324	NA	90	130	1.34529	21657.3	0.827504	NA
BB124	pSB1C3	I746908	exp006	C5	1.19248	NA	90	140	1.34529	21657.3	0.886409	NA
BB124	pSB1C3	I746908	exp006	C9	1.18896	NA	90	140	1.34529	21657.3	0.883793	NA
BB124	pSB1C3	I746908	exp006	D12	1.1829	NA	90	130	1.34529	21657.3	0.879291	NA
BB124	pSB1C3	I746908	exp006	D4	1.18239	NA	90	140	1.34529	21657.3	0.878909	NA
BB124	pSB1C3	I746908	exp006	D8	1.15725	NA	90	140	1.34529	21657.3	0.860224	NA
BB85	pSB1C3	K346000	exp006	F10	0.936289	15398.6	100	150	1.34529	21657.3	0.695974	0.71101
BB85	pSB1C3	K346000	exp006	F2	0.901548	16226.8	100	150	1.34529	21657.3	0.67015	0.749254
BB85	pSB1C3	K346000	exp006	F6	1.21636	15742.2	70	130	1.34529	21657.3	0.90416	0.726878
BB85	pSB1C3	K346000	exp006	G11	0.834024	18882.4	100	150	1.34529	21657.3	0.619957	0.871873
BB85	pSB1C3	K346000	exp006	G3	0.900859	16262.9	90	160	1.34529	21657.3	0.669638	0.750921
BB85	pSB1C3	K346000	exp006	G7	0.930428	15448.4	90	150	1.34529	21657.3	0.691618	0.713309
BB86	pSB1C3	K575008	exp006	F11	1.28069	NA	90	140	1.34529	21657.3	0.95198	NA
BB86	pSB1C3	K575008	exp006	F3	1.33441	NA	80	150	1.34529	21657.3	0.991907	NA
BB86	pSB1C3	K575008	exp006	F7	1.35819	NA	80	150	1.34529	21657.3	1.00958	NA
BB86	pSB1C3	K575008	exp006	G12	1.30109	NA	80	150	1.34529	21657.3	0.967144	NA
BB86	pSB1C3	K575008	exp006	G4	1.29489	NA	80	150	1.34529	21657.3	0.962533	NA
BB86	pSB1C3	K575008	exp006	G8	1.28037	NA	80	150	1.34529	21657.3	0.95174	NA
BB87	pSB1C3	K395602	exp006	F12	1.07678	17328.1	80	110	1.34529	21657.3	0.800404	0.800103
BB87	pSB1C3	K395602	exp006	F4	1.06837	17707.4	80	110	1.34529	21657.3	0.794156	0.817616
BB87	pSB1C3	K395602	exp006	F8	1.10313	17378.7	80	100	1.34529	21657.3	0.819991	0.802439
BB87	pSB1C3	K395602	exp006	H10	1.07285	18477.9	80	120	1.34529	21657.3	0.797485	0.853197
BB87	pSB1C3	K395602	exp006	H2	1.02937	18683.1	90	120	1.34529	21657.3	0.765165	0.86267
BB87	pSB1C3	K395602	exp006	H6	1.08469	18164.1	80	110	1.34529	21657.3	0.806289	0.838706
BB89	pSB1C3	K575009	exp006	G1	1.27448	NA	70	120	1.34529	21657.3	0.947366	NA
BB89	pSB1C3	K575009	exp006	G5	1.28578	NA	80	130	1.34529	21657.3	0.955762	NA
BB89	pSB1C3	K575009	exp006	G9	1.26581	NA	80	130	1.34529	21657.3	0.940914	NA
BB89	pSB1C3	K575009	exp006	H11	1.13948	NA	80	130	1.34529	21657.3	0.847016	NA
BB89	pSB1C3	K575009	exp006	H3	1.20891	NA	70	130	1.34529	21657.3	0.898625	NA
BB89	pSB1C3	K575009	exp006	H7	1.25496	NA	70	130	1.34529	21657.3	0.932855	NA
BB90	pSB1C3	K325909	exp006	G10	1.22294	18745	100	160	1.34529	21657.3	0.909052	0.86553
BB90	pSB1C3	K325909	exp006	G2	1.22999	20267.3	110	160	1.34529	21657.3	0.914293	0.935818
BB90	pSB1C3	K325909	exp006	G6	1.24622	18102.1	100	160	1.34529	21657.3	0.926358	0.835844
JEB1204	pSB1C3	K3174002	exp006	E1	1.08446	17721.7	70	130	1.34529	21657.3	0.806113	0.818279
JEB1204	pSB1C3	K3174002	exp006	E5	1.13522	15957.6	70	130	1.34529	21657.3	0.843843	0.736822
JEB1204	pSB1C3	K3174002	exp006	E9	1.14563	16751.5	70	140	1.34529	21657.3	0.851587	0.77348
JEB1205	pSB1C3	K3174003	exp006	E10	1.19326	17203.8	70	130	1.34529	21657.3	0.886988	0.794366
JEB1205	pSB1C3	K3174003	exp006	E2	1.21345	17873.8	70	120	1.34529	21657.3	0.901995	0.825303
JEB1205	pSB1C3	K3174003	exp006	E6	1.14706	17891.5	80	130	1.34529	21657.3	0.852648	0.826117
JEB1206	pSB1C3	K3174004	exp006	E11	0.783911	14642.6	150	170	1.34529	21657.3	0.582706	0.676105
JEB1206	pSB1C3	K3174004	exp006	E3	0.879796	11505.8	80	190	1.34529	21657.3	0.653981	0.531269
JEB1206	pSB1C3	K3174004	exp006	E7	0.876731	10763.5	110	180	1.34529	21657.3	0.651703	0.496991
JEB1207	pSB1C3	K3174006	exp006	E12	1.14819	15599.7	80	130	1.34529	21657.3	0.853484	0.7203
JEB1207	pSB1C3	K3174006	exp006	E4	1.15697	16222.3	80	140	1.34529	21657.3	0.860016	0.749045
JEB1207	pSB1C3	K3174006	exp006	E8	1.10883	16216.8	110	150	1.34529	21657.3	0.824226	0.748791
JEB1208	pSB1C3	K3174007	exp006	F1	0.996222	13044.8	50	160	1.34529	21657.3	0.740524	0.602328
JEB1208	pSB1C3	K3174007	exp006	F5	0.862982	11950.7	90	180	1.34529	21657.3	0.641483	0.551809
JEB1208	pSB1C3	K3174007	exp006	F9	0.870289	11360.5	70	160	1.34529	21657.3	0.646914	0.524557
BB150	pSB1C3	K1150038	exp008	A10	1.2929	21232.9	90	150	1.29143	21176.7	1.00114	1.00265
BB150	pSB1C3	K1150038	exp008	A2	1.25096	20873	90	150	1.29143	21176.7	0.96866	0.985661
BB150	pSB1C3	K1150038	exp008	A6	1.33564	19500.2	90	150	1.29143	21176.7	1.03423	0.920835
BB151	pSB1C3	K1150039	exp008	A11	1.24133	20127.8	90	160	1.29143	21176.7	0.961205	0.950472
BB151	pSB1C3	K1150039	exp008	A3	1.27872	19471.4	90	160	1.29143	21176.7	0.990158	0.919471
BB151	pSB1C3	K1150039	exp008	A7	1.29978	19809.5	90	160	1.29143	21176.7	1.00647	0.935438
BB152	pSB1C3	K1150040	exp008	B1	1.27951	22356.7	90	150	1.29143	21176.7	0.990773	1.05572
BB152	pSB1C3	K1150040	exp008	B5	1.31172	19350.3	90	160	1.29143	21176.7	1.01571	0.913755
BB152	pSB1C3	K1150040	exp008	B9	1.28375	19414	90	160	1.29143	21176.7	0.994051	0.916763
BB153	pSB1C3	K1150041	exp008	B10	1.34797	19793.4	90	160	1.29143	21176.7	1.04379	0.93468
BB153	pSB1C3	K1150041	exp008	B2	1.25412	19804.1	90	150	1.29143	21176.7	0.971113	0.935184
BB153	pSB1C3	K1150041	exp008	B6	1.30631	18654	90	160	1.29143	21176.7	1.01152	0.880876
BB154	pSB1C3	K1150042	exp008	C1	1.18031	16462.1	110	180	1.29143	21176.7	0.913955	0.77737
BB154	pSB1C3	K1150042	exp008	C5	1.17955	15247	100	190	1.29143	21176.7	0.913369	0.71999
BB154	pSB1C3	K1150042	exp008	C9	1.17505	14666.8	110	190	1.29143	21176.7	0.909886	0.692592
BB155	pSB1C3	K1150043	exp008	C11	1.29695	19135.4	90	150	1.29143	21176.7	1.00428	0.903607
BB155	pSB1C3	K1150043	exp008	C3	1.30024	18602	100	150	1.29143	21176.7	1.00682	0.878419
BB155	pSB1C3	K1150043	exp008	C7	1.28113	18278.3	90	150	1.29143	21176.7	0.992025	0.863134
BB156	pSB1A2	B0025	exp008	D1	1.32223	21748.8	50	110	1.29143	21176.7	1.02385	1.02701
BB156	pSB1A2	B0025	exp008	D5	1.34598	21336.4	60	110	1.29143	21176.7	1.04224	1.00754
BB156	pSB1A2	B0025	exp008	D9	1.3137	21304.6	60	110	1.29143	21176.7	1.01725	1.00604
BB164	pSB1C3	K819010	exp008	G12	1.33783	20908.2	70	130	1.29143	21176.7	1.03593	0.98732
BB164	pSB1C3	K819010	exp008	G4	1.25154	20455.3	70	140	1.29143	21176.7	0.969111	0.965937
BB164	pSB1C3	K819010	exp008	G8	1.28777	19477.5	80	140	1.29143	21176.7	0.997168	0.919763
BB165	pSB1C3	K608007	exp008	H10	1.26448	18744.8	90	150	1.29143	21176.7	0.979132	0.88516
BB165	pSB1C3	K608007	exp008	H2	1.20546	18875.6	90	160	1.29143	21176.7	0.933434	0.891337
BB165	pSB1C3	K608007	exp008	H6	1.26379	17740.5	80	150	1.29143	21176.7	0.978597	0.837739
JEB1204	pSB1C3	K3174002	exp008	B11	1.046	15535.8	100	150	1.29143	21176.7	0.809954	0.733626
JEB1204	pSB1C3	K3174002	exp008	B3	1.00406	16385.6	100	150	1.29143	21176.7	0.777478	0.773756
JEB1204	pSB1C3	K3174002	exp008	B7	1.00976	16925	90	240	1.29143	21176.7	0.781894	0.799228
JEB1205	pSB1C3	K3174003	exp008	C12	1.07889	17230.8	100	150	1.29143	21176.7	0.83542	0.81367
JEB1205	pSB1C3	K3174003	exp008	C4	1.11158	17261.6	100	150	1.29143	21176.7	0.86074	0.815122
JEB1205	pSB1C3	K3174003	exp008	C8	1.10068	16219.6	100	140	1.29143	21176.7	0.852294	0.765918
JEB1206	pSB1C3	K3174004	exp008	D11	0.745702	8629.15	120	250	1.29143	21176.7	0.577424	0.407484
JEB1206	pSB1C3	K3174004	exp008	D3	0.65958	9258.77	190	250	1.29143	21176.7	0.510737	0.437215
JEB1206	pSB1C3	K3174004	exp008	D7	0.703158	8102.32	170	250	1.29143	21176.7	0.544481	0.382605
JEB1207	pSB1C3	K3174006	exp008	E10	0.965557	13396.3	100	170	1.29143	21176.7	0.747666	0.632595
JEB1207	pSB1C3	K3174006	exp008	E2	0.947641	13816.2	100	180	1.29143	21176.7	0.733793	0.652427
JEB1207	pSB1C3	K3174006	exp008	E6	0.981955	12538.8	100	170	1.29143	21176.7	0.760364	0.592106
JEB1208	pSB1C3	K3174007	exp008	F1	0.80648	12892.3	140	210	1.29143	21176.7	0.624487	0.608795
JEB1208	pSB1C3	K3174007	exp008	F5	0.837468	10461.8	130	220	1.29143	21176.7	0.648481	0.494022
JEB1208	pSB1C3	K3174007	exp008	F9	0.927584	9763.08	90	220	1.29143	21176.7	0.718262	0.46103
BB205	pSB1C3	K575021	exp009	A10	1.29667	20351.4	80	110	1.27296	20587.1	1.01863	0.988553
BB205	pSB1C3	K575021	exp009	A2	1.26229	21444.1	80	110	1.27296	20587.1	0.991622	1.04163
BB205	pSB1C3	K575021	exp009	A6	1.30872	20697	80	110	1.27296	20587.1	1.02809	1.00534
BB206	pSB1C3	K538101	exp009	A11	1.23328	20917.9	80	110	1.27296	20587.1	0.968831	1.01607
BB206	pSB1C3	K538101	exp009	A3	1.26473	20570.2	80	110	1.27296	20587.1	0.993533	0.999182
BB206	pSB1C3	K538101	exp009	A7	1.28059	19265.5	80	110	1.27296	20587.1	1.00599	0.935805
BB208	pSB1C3	K525710	exp009	A4	1.27162	20578.7	80	110	1.27296	20587.1	0.998949	0.999592
BB208	pSB1C3	K525710	exp009	A8	1.30299	20718.8	80	110	1.27296	20587.1	1.02359	1.0064
BB208	pSB1C3	K525710	exp009	C1	1.26053	21718.9	80	110	1.27296	20587.1	0.990238	1.05498
BB208	pSB1C3	K525710	exp009	C5	1.32944	19871.5	80	120	1.27296	20587.1	1.04437	0.965242
BB208	pSB1C3	K525710	exp009	C9	1.34298	19588.8	80	110	1.27296	20587.1	1.05501	0.951508
BB209	pSB1C3	K590034	exp009	C10	1.26965	19016.1	80	110	1.27296	20587.1	0.997404	0.923691
BB209	pSB1C3	K590034	exp009	C2	1.21989	19958.7	80	120	1.27296	20587.1	0.958312	0.969479
BB209	pSB1C3	K590034	exp009	C6	1.27288	19244.9	80	110	1.27296	20587.1	0.999941	0.934807
BB210	pSB1C3	K608351	exp009	C11	1.27542	22574	80	120	1.27296	20587.1	1.00193	1.09651
BB210	pSB1C3	K608351	exp009	C3	1.26281	22382.3	80	110	1.27296	20587.1	0.992029	1.0872
BB210	pSB1C3	K608351	exp009	C7	1.285	21850.6	80	110	1.27296	20587.1	1.00946	1.06138
BB211	pSB1C3	K576003	exp009	C12	1.32215	21090.1	80	110	1.27296	20587.1	1.03865	1.02443
BB211	pSB1C3	K576003	exp009	C4	1.21819	19450.1	80	110	1.27296	20587.1	0.956975	0.944774
BB211	pSB1C3	K576003	exp009	C8	1.28628	19093.3	80	110	1.27296	20587.1	1.01046	0.927444
BB213	pSB1C3	K607035	exp009	D1	1.28997	23540.1	80	100	1.27296	20587.1	1.01337	1.14344
BB213	pSB1C3	K607035	exp009	D5	1.32203	22470.6	80	100	1.27296	20587.1	1.03855	1.09149
BB213	pSB1C3	K607035	exp009	D9	1.31777	23275.7	80	100	1.27296	20587.1	1.03521	1.1306
BB214	pSB1C3	K733008	exp009	D10	1.26736	20633.9	80	110	1.27296	20587.1	0.995606	1.00227
BB214	pSB1C3	K733008	exp009	D2	1.28917	19575.5	80	110	1.27296	20587.1	1.01274	0.950866
BB214	pSB1C3	K733008	exp009	D6	1.31828	20893.8	80	100	1.27296	20587.1	1.03561	1.0149
BB218	pSB1C3	K733010	exp009	D11	0.696742	11072.5	200	370	1.27296	20587.1	0.547341	0.53784
BB218	pSB1C3	K733010	exp009	D3	0.63341	12071	190	270	1.27296	20587.1	0.497589	0.586339
BB218	pSB1C3	K733010	exp009	D7	0.776806	17189.7	280	260	1.27296	20587.1	0.610237	0.834976
BB219	pSB1C3	K584000	exp009	D12	1.26991	NA	80	100	1.27296	20587.1	0.997603	NA
BB219	pSB1C3	K584000	exp009	D4	1.24229	NA	80	110	1.27296	20587.1	0.975907	NA
BB219	pSB1C3	K584000	exp009	D8	1.29719	NA	80	110	1.27296	20587.1	1.01903	NA
BB220	pSB1C3	K733013	exp009	E1	1.03792	15437	130	200	1.27296	20587.1	0.815362	0.749841
BB220	pSB1C3	K733013	exp009	E5	1.07571	16436	140	200	1.27296	20587.1	0.845051	0.798367
BB220	pSB1C3	K733013	exp009	E9	1.05817	16161.4	130	180	1.27296	20587.1	0.831272	0.785027
BB223	pSB1C3	K660610	exp009	E10	1.32038	18711.5	70	100	1.27296	20587.1	1.03726	0.908899
BB223	pSB1C3	K660610	exp009	E2	1.2869	19026.2	70	100	1.27296	20587.1	1.01095	0.924182
BB223	pSB1C3	K660610	exp009	E6	1.34637	18714.3	70	100	1.27296	20587.1	1.05767	0.909034
BB225	pSB1C3	K145302	exp009	E11	1.24945	20796.3	80	110	1.27296	20587.1	0.981533	1.01016
BB225	pSB1C3	K145302	exp009	E3	1.25162	20399	80	110	1.27296	20587.1	0.983236	0.990865
BB225	pSB1C3	K145302	exp009	E7	1.26866	20087.1	80	100	1.27296	20587.1	0.996625	0.975713
BB228	pSB1C3	K118028	exp009	E12	1.24908	20506.9	80	110	1.27296	20587.1	0.98124	0.996108
BB228	pSB1C3	K118028	exp009	E4	1.20947	20288.3	80	110	1.27296	20587.1	0.950126	0.985487
BB228	pSB1C3	K118028	exp009	E8	1.20845	19867.8	80	120	1.27296	20587.1	0.949327	0.965062
JEB1204	pSB1C3	K3174002	exp009	F1	0.977767	15865.4	130	180	1.27296	20587.1	0.768107	0.770648
JEB1204	pSB1C3	K3174002	exp009	F5	0.983913	14924.2	120	170	1.27296	20587.1	0.772934	0.724932
JEB1204	pSB1C3	K3174002	exp009	F9	1.0279	16685.7	120	170	1.27296	20587.1	0.807488	0.810496
JEB1205	pSB1C3	K3174003	exp009	F10	0.886452	17343.6	150	270	1.27296	20587.1	0.696372	0.842454
JEB1205	pSB1C3	K3174003	exp009	F2	0.879206	16496.5	160	210	1.27296	20587.1	0.69068	0.801307
JEB1205	pSB1C3	K3174003	exp009	F6	0.948247	16131	150	240	1.27296	20587.1	0.744916	0.783551
JEB1206	pSB1C3	K3174004	exp009	F11	0.593007	9308.9	250	320	1.27296	20587.1	0.46585	0.452172
JEB1206	pSB1C3	K3174004	exp009	F3	0.651595	10458.6	260	320	1.27296	20587.1	0.511875	0.508017
JEB1206	pSB1C3	K3174004	exp009	F7	0.644733	9208.67	260	320	1.27296	20587.1	0.506484	0.447304
JEB1207	pSB1C3	K3174006	exp009	F12	0.899604	14302.7	140	200	1.27296	20587.1	0.706703	0.694741
JEB1207	pSB1C3	K3174006	exp009	F4	0.966628	13989.9	140	200	1.27296	20587.1	0.759356	0.679547
JEB1207	pSB1C3	K3174006	exp009	F8	0.923161	12985.7	130	200	1.27296	20587.1	0.725209	0.63077
JEB1208	pSB1C3	K3174007	exp009	G1	0.701438	13209.7	220	270	1.27296	20587.1	0.55103	0.64165
JEB1208	pSB1C3	K3174007	exp009	G5	0.775886	11420.6	210	270	1.27296	20587.1	0.609514	0.554747
JEB1208	pSB1C3	K3174007	exp009	G9	0.775407	12518.9	240	250	1.27296	20587.1	0.609138	0.608096
BB238	pSB1C3	K592101	exp010	A10	1.29975	NA	70	120	1.33629	21335.9	0.972661	NA
BB238	pSB1C3	K592101	exp010	A2	1.31934	NA	70	120	1.33629	21335.9	0.987319	NA
BB238	pSB1C3	K592101	exp010	A6	1.34584	NA	70	120	1.33629	21335.9	1.00715	NA
BB238	pSB1C3	K592101	exp010	D11	1.33932	NA	70	120	1.33629	21335.9	1.00227	NA
BB238	pSB1C3	K592101	exp010	D3	1.31491	NA	70	130	1.33629	21335.9	0.984001	NA
BB238	pSB1C3	K592101	exp010	D7	1.33269	NA	70	120	1.33629	21335.9	0.99731	NA
BB239	pSB1C3	I6057	exp010	A11	1.34535	20531	60	100	1.33629	21335.9	1.00678	0.962274
BB239	pSB1C3	I6057	exp010	A7	1.36254	20547.6	60	100	1.33629	21335.9	1.01965	0.963054
BB239	pSB1C3	I6057	exp010	D4	1.40261	19279.7	50	110	1.33629	21335.9	1.04963	0.903628
BB239	pSB1C3	I6057	exp010	D8	1.35281	19413.1	60	100	1.33629	21335.9	1.01236	0.909878
BB240	pSB1C3	I746375	exp010	B1	1.27334	NA	70	120	1.33629	21335.9	0.952895	NA
BB240	pSB1C3	I746375	exp010	B5	1.30945	NA	70	130	1.33629	21335.9	0.97992	NA
BB240	pSB1C3	I746375	exp010	B9	1.38284	NA	60	120	1.33629	21335.9	1.03483	NA
BB240	pSB1C3	I746375	exp010	E1	1.40296	NA	60	120	1.33629	21335.9	1.04989	NA
BB240	pSB1C3	I746375	exp010	E5	1.34751	NA	60	120	1.33629	21335.9	1.0084	NA
BB240	pSB1C3	I746375	exp010	E9	1.30125	NA	70	130	1.33629	21335.9	0.973781	NA
BB241	pSB1C3	J23108	exp010	B10	1.37521	21934.9	60	90	1.33629	21335.9	1.02913	1.02807
BB241	pSB1C3	J23108	exp010	B2	1.32964	21528	60	90	1.33629	21335.9	0.995023	1.009
BB241	pSB1C3	J23108	exp010	B6	1.37345	21163.8	50	100	1.33629	21335.9	1.02781	0.991931
BB241	pSB1C3	J23108	exp010	E10	1.34008	21289.8	60	80	1.33629	21335.9	1.00284	0.997837
BB241	pSB1C3	J23108	exp010	E2	1.28236	22050.4	60	100	1.33629	21335.9	0.959644	1.03349
BB241	pSB1C3	J23108	exp010	E6	1.30957	21166.2	60	90	1.33629	21335.9	0.980004	0.992044
BB242	pSB1C3	J23109	exp010	B11	1.34936	21851	60	90	1.33629	21335.9	1.00978	1.02414
BB242	pSB1C3	J23109	exp010	B3	1.34117	20642.8	60	90	1.33629	21335.9	1.00365	0.967512
BB242	pSB1C3	J23109	exp010	B7	1.35459	21519.5	60	80	1.33629	21335.9	1.0137	1.00861
BB242	pSB1C3	J23109	exp010	E11	1.32745	21914.4	60	90	1.33629	21335.9	0.993386	1.02711
BB242	pSB1C3	J23109	exp010	E3	1.33547	21180.7	50	100	1.33629	21335.9	0.99939	0.992727
BB242	pSB1C3	J23109	exp010	E7	1.39144	20688.7	50	90	1.33629	21335.9	1.04127	0.969668
BB243	pSB1C3	I746908	exp010	B12	1.26611	NA	70	120	1.33629	21335.9	0.947483	NA
BB243	pSB1C3	I746908	exp010	B4	1.2522	NA	70	120	1.33629	21335.9	0.937078	NA
BB243	pSB1C3	I746908	exp010	B8	1.26363	NA	70	120	1.33629	21335.9	0.945625	NA
BB243	pSB1C3	I746908	exp010	E12	1.25396	NA	70	120	1.33629	21335.9	0.93839	NA
BB243	pSB1C3	I746908	exp010	E4	1.23371	NA	70	130	1.33629	21335.9	0.923236	NA
BB243	pSB1C3	I746908	exp010	E8	1.25195	NA	70	130	1.33629	21335.9	0.936886	NA
BB244	pSB1C3	K137076	exp010	C1	1.18735	16113.9	60	120	1.33629	21335.9	0.888545	0.75525
BB244	pSB1C3	K137076	exp010	C5	1.17444	14709	60	120	1.33629	21335.9	0.878881	0.689403
BB244	pSB1C3	K137076	exp010	C9	1.14057	14109	70	110	1.33629	21335.9	0.853533	0.661281
BB245	pSB1C3	K137019	exp010	C10	1.31537	NA	60	100	1.33629	21335.9	0.984347	NA
BB245	pSB1C3	K137019	exp010	C2	1.30298	NA	50	110	1.33629	21335.9	0.975076	NA
BB245	pSB1C3	K137019	exp010	C6	1.31285	NA	50	100	1.33629	21335.9	0.982458	NA
BB246	pSB1C3	K1166002	exp010	C11	1.34381	NA	60	100	1.33629	21335.9	1.00563	NA
BB246	pSB1C3	K1166002	exp010	C3	1.40138	NA	50	100	1.33629	21335.9	1.04872	NA
BB246	pSB1C3	K1166002	exp010	C7	1.3213	NA	60	90	1.33629	21335.9	0.988787	NA
BB247	pSB1C3	K1033910	exp010	C12	1.29907	19407	70	110	1.33629	21335.9	0.972147	0.909592
BB247	pSB1C3	K1033910	exp010	C4	1.35101	19011.3	60	110	1.33629	21335.9	1.01102	0.89105
BB247	pSB1C3	K1033910	exp010	C8	1.31022	19176.2	70	110	1.33629	21335.9	0.980489	0.898778
BB248	pSB1C3	K1033916	exp010	D1	1.28139	22555.1	70	100	1.33629	21335.9	0.958918	1.05714
BB248	pSB1C3	K1033916	exp010	D5	1.43265	20643.1	60	100	1.33629	21335.9	1.07211	0.967527
BB248	pSB1C3	K1033916	exp010	D9	1.29607	20673.9	70	90	1.33629	21335.9	0.969901	0.968974
BB248	pSB1C3	K1033916	exp010	F11	1.30721	20965.5	70	90	1.33629	21335.9	0.978241	0.982639
BB248	pSB1C3	K1033916	exp010	F3	1.27058	21392.2	70	110	1.33629	21335.9	0.950826	1.00264
BB248	pSB1C3	K1033916	exp010	F7	1.2782	20871.8	70	100	1.33629	21335.9	0.956531	0.978247
BB248	pSB1C3	K1033916	exp010	H11	1.2558	21461.9	70	110	1.33629	21335.9	0.93977	1.00591
BB248	pSB1C3	K1033916	exp010	H3	1.27582	22983	60	110	1.33629	21335.9	0.95475	1.0772
BB248	pSB1C3	K1033916	exp010	H7	1.30472	20112.8	70	110	1.33629	21335.9	0.976376	0.942672
BB249	pSB1C3	K1150001	exp010	D10	1.27082	21298	70	100	1.33629	21335.9	0.951007	0.998222
BB249	pSB1C3	K1150001	exp010	D2	1.3392	21549.3	60	110	1.33629	21335.9	1.00218	1.01
BB249	pSB1C3	K1150001	exp010	D6	1.30445	20389.9	70	100	1.33629	21335.9	0.976178	0.955663
BB289	pSB1C3	K914011	exp010	A3	1.30149	21830.6	70	100	1.33629	21335.9	0.97396	1.02319
JEB1204	pSB1C3	K3174002	exp010	G1	1.05446	19690.6	70	120	1.33629	21335.9	0.789101	0.922885
JEB1204	pSB1C3	K3174002	exp010	G5	1.13089	17986.3	60	110	1.33629	21335.9	0.846292	0.843005
JEB1204	pSB1C3	K3174002	exp010	G9	1.13072	17434.8	60	110	1.33629	21335.9	0.846167	0.817156
JEB1205	pSB1C3	K3174003	exp010	G10	1.06756	17219.7	80	110	1.33629	21335.9	0.798899	0.807075
JEB1205	pSB1C3	K3174003	exp010	G2	1.04812	18260.6	80	130	1.33629	21335.9	0.784351	0.855861
JEB1205	pSB1C3	K3174003	exp010	G6	1.03853	17018.4	70	130	1.33629	21335.9	0.777179	0.797643
JEB1206	pSB1C3	K3174004	exp010	G11	0.899669	8608.75	80	150	1.33629	21335.9	0.673261	0.403487
JEB1206	pSB1C3	K3174004	exp010	G3	0.619729	9342.71	180	210	1.33629	21335.9	0.46377	0.437887
JEB1206	pSB1C3	K3174004	exp010	G7	0.641898	9311.67	160	210	1.33629	21335.9	0.480359	0.436432
JEB1207	pSB1C3	K3174006	exp010	G12	1.08509	16077.5	70	140	1.33629	21335.9	0.812019	0.753543
JEB1207	pSB1C3	K3174006	exp010	G4	1.01725	16135	80	140	1.33629	21335.9	0.761249	0.756237
JEB1207	pSB1C3	K3174006	exp010	G8	1.06091	15689.8	80	140	1.33629	21335.9	0.793927	0.735369
JEB1208	pSB1C3	K3174007	exp010	F10	0.934871	12012.1	110	170	1.33629	21335.9	0.699604	0.563
JEB1208	pSB1C3	K3174007	exp010	F2	0.856691	13882.5	110	180	1.33629	21335.9	0.641098	0.650663
JEB1208	pSB1C3	K3174007	exp010	F6	0.879639	12692.5	110	170	1.33629	21335.9	0.658271	0.594889
JEB1208	pSB1C3	K3174007	exp010	H10	0.857403	14221.6	110	170	1.33629	21335.9	0.641631	0.666555
JEB1208	pSB1C3	K3174007	exp010	H2	0.808548	15310.7	110	180	1.33629	21335.9	0.605071	0.717604
BB204	pSB1C3	K523006	exp011	D11	0.955394	23420.1	90	140	1.31679	21459.1	0.725547	1.09138
BB204	pSB1C3	K523006	exp011	D3	1.14522	20247.1	90	140	1.31679	21459.1	0.869708	0.943518
BB204	pSB1C3	K523006	exp011	D7	0.91027	25706.1	110	140	1.31679	21459.1	0.691278	1.19791
BB216	pSB1C3	K733009	exp011	C12	1.29858	NA	80	130	1.31679	21459.1	0.98617	NA
BB216	pSB1C3	K733009	exp011	C4	1.30076	NA	80	130	1.31679	21459.1	0.987822	NA
BB216	pSB1C3	K733009	exp011	C8	1.31327	NA	80	130	1.31679	21459.1	0.997328	NA
BB217	pSB1C3	K515007	exp011	C1	1.28768	22567.4	80	120	1.31679	21459.1	0.977889	1.05164
BB217	pSB1C3	K515007	exp011	C5	1.28098	19863.5	80	120	1.31679	21459.1	0.972806	0.925642
BB217	pSB1C3	K515007	exp011	C9	1.30951	19433.2	80	120	1.31679	21459.1	0.99447	0.905592
BB318	pSB1C3	K588001	exp011	D10	1.3615	21469.2	70	100	1.31679	21459.1	1.03395	1.00047
BB318	pSB1C3	K588001	exp011	D2	1.32515	22151.5	70	110	1.31679	21459.1	1.00635	1.03227
BB318	pSB1C3	K588001	exp011	D6	1.27364	21295.9	80	100	1.31679	21459.1	0.967226	0.992392
BB320	pSB1C3	K515100	exp011	E1	1.06489	21659.5	110	150	1.31679	21459.1	0.808699	1.00934
BB320	pSB1C3	K515100	exp011	E5	1.034	19032.5	110	150	1.31679	21459.1	0.785241	0.886921
BB320	pSB1C3	K515100	exp011	E9	1.05702	18341.8	110	150	1.31679	21459.1	0.802724	0.854734
BB322	pSB1C3	K611025	exp011	D1	1.32925	21808.7	70	100	1.31679	21459.1	1.00946	1.01629
BB322	pSB1C3	K611025	exp011	D5	1.29516	20019.4	70	120	1.31679	21459.1	0.983574	0.932907
BB322	pSB1C3	K611025	exp011	D9	1.30361	20243.4	70	120	1.31679	21459.1	0.98999	0.943346
BB324	pSB1C3	K611026	exp011	A10	1.31776	21272	80	110	1.31679	21459.1	1.00074	0.99128
BB324	pSB1C3	K611026	exp011	A2	1.26881	21299.4	80	120	1.31679	21459.1	0.963558	0.992559
BB324	pSB1C3	K611026	exp011	A6	1.29253	20840.8	80	120	1.31679	21459.1	0.981572	0.971186
BB325	pSB1C3	K523014	exp011	B11	0.776903	28271.1	120	150	1.31679	21459.1	0.589997	1.31744
BB325	pSB1C3	K523014	exp011	B3	0.823854	25166.6	130	150	1.31679	21459.1	0.625653	1.17277
BB325	pSB1C3	K523014	exp011	B7	0.785857	25223.6	140	150	1.31679	21459.1	0.596796	1.17543
BB326	pSB1C3	K569017	exp011	B12	1.33404	22245.4	70	100	1.31679	21459.1	1.0131	1.03664
BB326	pSB1C3	K569017	exp011	B4	1.35081	20989.5	70	110	1.31679	21459.1	1.02583	0.978116
BB326	pSB1C3	K569017	exp011	B8	1.34576	20739.8	70	100	1.31679	21459.1	1.022	0.966478
BB327	pSB1C3	K523015	exp011	E10	1.24951	21472.5	80	110	1.31679	21459.1	0.948907	1.00062
BB327	pSB1C3	K523015	exp011	E2	1.22593	22530.2	80	110	1.31679	21459.1	0.931001	1.04991
BB327	pSB1C3	K523015	exp011	E6	1.27529	20902.8	80	90	1.31679	21459.1	0.968483	0.974075
BB328	pSB1C3	K523020	exp011	E11	0.793129	16449.5	330	450	1.31679	21459.1	0.602319	0.76655
BB328	pSB1C3	K523020	exp011	E3	0.865699	16796.3	330	430	1.31679	21459.1	0.65743	0.78271
BB328	pSB1C3	K523020	exp011	E7	0.779402	12384	330	410	1.31679	21459.1	0.591894	0.577098
BB329	pSB1C3	K617004	exp011	E12	1.15586	23237.9	100	120	1.31679	21459.1	0.877786	1.08289
BB329	pSB1C3	K617004	exp011	E4	1.16709	22395.7	100	120	1.31679	21459.1	0.88631	1.04364
BB329	pSB1C3	K617004	exp011	E8	1.17066	23867.2	100	110	1.31679	21459.1	0.889025	1.11222
BB330	pSB1C3	K523022	exp011	A11	0.576695	11033.3	280	340	1.31679	21459.1	0.437955	0.514153
BB330	pSB1C3	K523022	exp011	A3	0.753951	15389.6	300	320	1.31679	21459.1	0.572567	0.717159
BB330	pSB1C3	K523022	exp011	A7	0.577852	11520.8	270	360	1.31679	21459.1	0.438833	0.536869
BB331	pSB1C3	S04602	exp011	C11	1.33174	21502.7	80	110	1.31679	21459.1	1.01135	1.00203
BB331	pSB1C3	S04602	exp011	C3	1.32266	21898.2	80	110	1.31679	21459.1	1.00446	1.02046
BB331	pSB1C3	S04602	exp011	C7	1.335	20364.4	80	100	1.31679	21459.1	1.01383	0.948984
BB337	pSB1C3	K516011	exp011	F11	1.192	23896	100	110	1.31679	21459.1	0.905233	1.11356
BB337	pSB1C3	K516011	exp011	F3	1.25901	24050.7	100	110	1.31679	21459.1	0.956118	1.12077
BB337	pSB1C3	K516011	exp011	F7	1.24951	24278	100	100	1.31679	21459.1	0.948904	1.13136
BB337	pSB1C3	K516011	exp011	H11	1.15988	23113.8	100	130	1.31679	21459.1	0.88084	1.07711
BB337	pSB1C3	K516011	exp011	H3	1.24761	26023.3	100	120	1.31679	21459.1	0.947458	1.21269
BB337	pSB1C3	K516011	exp011	H7	1.23889	24284.2	100	120	1.31679	21459.1	0.940839	1.13165
BB341	pSB1C3	K516031	exp011	C10	1.31507	20626.7	70	110	1.31679	21459.1	0.998691	0.961207
BB341	pSB1C3	K516031	exp011	C2	1.29118	22141.6	60	110	1.31679	21459.1	0.980553	1.0318
BB341	pSB1C3	K516031	exp011	C6	1.33528	20220.7	70	110	1.31679	21459.1	1.01404	0.942287
BB342	pSB1C3	K763001	exp011	B10	1.31547	21902.7	80	100	1.31679	21459.1	0.998997	1.02067
BB342	pSB1C3	K763001	exp011	B2	1.25339	22913.3	80	110	1.31679	21459.1	0.951848	1.06777
BB342	pSB1C3	K763001	exp011	B6	1.31821	21387.5	80	100	1.31679	21459.1	1.00108	0.99666
BB348	pSB1C3	K568004	exp011	B1	1.20265	19044	80	140	1.31679	21459.1	0.913318	0.887456
BB348	pSB1C3	K568004	exp011	B5	1.21251	17244.4	80	140	1.31679	21459.1	0.920804	0.803593
BB348	pSB1C3	K568004	exp011	B9	1.25968	16663.4	80	140	1.31679	21459.1	0.956631	0.776518
JEB1204	pSB1C3	K3174002	exp011	G1	1.14847	18372.5	70	220	1.31679	21459.1	0.872172	0.856162
JEB1204	pSB1C3	K3174002	exp011	G5	1.18184	17207.9	70	130	1.31679	21459.1	0.897518	0.801893
JEB1204	pSB1C3	K3174002	exp011	G9	1.02719	17299.7	80	140	1.31679	21459.1	0.78007	0.806168
JEB1205	pSB1C3	K3174003	exp011	G10	1.15042	15854.4	80	250	1.31679	21459.1	0.873651	0.738819
JEB1205	pSB1C3	K3174003	exp011	G2	1.07695	18186.2	110	130	1.31679	21459.1	0.817857	0.847483
JEB1205	pSB1C3	K3174003	exp011	G6	1.09629	16279	90	140	1.31679	21459.1	0.832543	0.758606
JEB1206	pSB1C3	K3174004	exp011	G11	0.687794	9706.72	80	260	1.31679	21459.1	0.522326	0.452335
JEB1206	pSB1C3	K3174004	exp011	G3	0.678385	9470.27	80	240	1.31679	21459.1	0.51518	0.441316
JEB1206	pSB1C3	K3174004	exp011	G7	0.691203	9364.1	190	230	1.31679	21459.1	0.524914	0.436369
JEB1207	pSB1C3	K3174006	exp011	G12	1.01324	13316.3	80	170	1.31679	21459.1	0.769479	0.62054
JEB1207	pSB1C3	K3174006	exp011	G4	0.966715	13294.7	80	170	1.31679	21459.1	0.734144	0.619537
JEB1207	pSB1C3	K3174006	exp011	G8	0.980928	13176.5	80	280	1.31679	21459.1	0.744937	0.61403
JEB1208	pSB1C3	K3174007	exp011	F10	0.844921	10256.6	90	320	1.31679	21459.1	0.641651	0.477958
JEB1208	pSB1C3	K3174007	exp011	F2	0.788509	11154.5	120	210	1.31679	21459.1	0.598811	0.519801
JEB1208	pSB1C3	K3174007	exp011	F6	0.819046	10012.5	80	210	1.31679	21459.1	0.622001	0.466586
JEB1208	pSB1C3	K3174007	exp011	H10	0.808826	11048.1	90	210	1.31679	21459.1	0.61424	0.514842
JEB1208	pSB1C3	K3174007	exp011	H2	0.758362	12263	160	210	1.31679	21459.1	0.575917	0.571458
JEB1208	pSB1C3	K3174007	exp011	H6	0.835985	10475.8	90	340	1.31679	21459.1	0.634865	0.488173
BB1	pSB1C3	J45199	exp014	E12	1.25313	22269.1	100	120	1.35312	21934	0.926107	1.01528
BB1	pSB1C3	J45199	exp014	E4	1.24534	24286.8	110	110	1.35312	21934	0.92035	1.10726
BB1	pSB1C3	J45199	exp014	E8	1.33172	23832.1	100	110	1.35312	21934	0.984187	1.08653
BB14	pSB1C3	K1806004	exp014	E10	1.34258	21154.3	100	120	1.35312	21934	0.992213	0.964449
BB14	pSB1C3	K1806004	exp014	E2	1.12295	27832	110	120	1.35312	21934	0.829901	1.2689
BB14	pSB1C3	K1806004	exp014	E6	1.34643	21910.5	100	120	1.35312	21934	0.995061	0.998928
BB17	pSB1C3	K617003	exp014	E11	1.26732	21285.9	100	120	1.35312	21934	0.936592	0.970448
BB17	pSB1C3	K617003	exp014	E3	1.26051	22250.2	100	130	1.35312	21934	0.931564	1.01441
BB17	pSB1C3	K617003	exp014	E7	1.28729	20577.6	100	120	1.35312	21934	0.951352	0.938158
BB270	pSB1C3	B0023	exp014	A10	1.24849	23041.7	90	130	1.35312	21934	0.922677	1.0505
BB270	pSB1C3	B0023	exp014	A2	1.22036	24903.4	120	120	1.35312	21934	0.901886	1.13538
BB270	pSB1C3	B0023	exp014	A6	1.29084	22127.7	90	120	1.35312	21934	0.953977	1.00883
BB28	pSB1C3	K808003	exp014	D12	1.36823	22537.7	90	110	1.35312	21934	1.01117	1.02752
BB28	pSB1C3	K808003	exp014	D4	1.3315	19989.2	90	120	1.35312	21934	0.984027	0.91133
BB28	pSB1C3	K808003	exp014	D8	1.33837	20464.2	90	120	1.35312	21934	0.989099	0.932988
BB349	pSB1C3	K747003	exp014	A11	1.26641	24371.3	90	120	1.35312	21934	0.935922	1.11112
BB349	pSB1C3	K747003	exp014	A3	1.25731	20871.7	90	130	1.35312	21934	0.929196	0.951566
BB349	pSB1C3	K747003	exp014	A7	1.33498	21751.5	90	130	1.35312	21934	0.986596	0.991677
BB351	pSB1C3	K747004	exp014	B10	1.35745	21575.9	80	120	1.35312	21934	1.0032	0.983671
BB351	pSB1C3	K747004	exp014	B2	1.31713	22034.1	80	130	1.35312	21934	0.973402	1.00456
BB351	pSB1C3	K747004	exp014	B6	1.36522	21163.9	80	130	1.35312	21934	1.00895	0.96489
BB352	pSB1C3	B0032	exp014	B11	1.26536	22107.3	90	120	1.35312	21934	0.935142	1.0079
BB352	pSB1C3	B0032	exp014	B3	1.24497	26768.1	90	120	1.35312	21934	0.920076	1.22039
BB352	pSB1C3	B0032	exp014	B7	1.30808	21251.6	90	120	1.35312	21934	0.966714	0.968886
BB353	pSB1C3	K747005	exp014	B12	1.29658	23192.9	90	110	1.35312	21934	0.958218	1.05739
BB353	pSB1C3	K747005	exp014	B4	1.31108	21691.9	90	120	1.35312	21934	0.968931	0.98896
BB353	pSB1C3	K747005	exp014	B8	1.33211	20701.6	90	120	1.35312	21934	0.984473	0.943811
BB354	pSB1C3	B0033	exp014	C1	1.18163	24302	90	130	1.35312	21934	0.873264	1.10796
BB354	pSB1C3	B0033	exp014	C5	1.32105	20894.3	90	120	1.35312	21934	0.976302	0.952597
BB354	pSB1C3	B0033	exp014	C9	1.30176	21205.6	90	120	1.35312	21934	0.962047	0.966791
BB356	pSB1C3	C0012	exp014	C10	1.35575	20652.3	90	130	1.35312	21934	1.00195	0.941562
BB356	pSB1C3	C0012	exp014	C2	1.37269	19822.6	90	130	1.35312	21934	1.01447	0.903737
BB356	pSB1C3	C0012	exp014	C6	1.36238	18390.5	90	130	1.35312	21934	1.00684	0.838445
BB357	pSB1C3	K747007	exp014	C11	1.36294	21119.6	90	130	1.35312	21934	1.00726	0.962866
BB357	pSB1C3	K747007	exp014	C3	1.37012	20827.7	90	130	1.35312	21934	1.01256	0.94956
BB357	pSB1C3	K747007	exp014	C7	1.34159	21741	90	130	1.35312	21934	0.99148	0.991197
BB359	pSB1C3	K773003	exp014	C12	1.21813	22130.8	90	120	1.35312	21934	0.900243	1.00897
BB359	pSB1C3	K773003	exp014	C4	1.31359	20563.8	90	120	1.35312	21934	0.970791	0.93753
BB359	pSB1C3	K773003	exp014	C8	1.2955	21253.8	90	120	1.35312	21934	0.957418	0.968985
BB360	pSB1C3	K773004	exp014	D1	1.2621	23136.8	90	150	1.35312	21934	0.932732	1.05484
BB360	pSB1C3	K773004	exp014	D5	1.38357	22361.7	90	120	1.35312	21934	1.02251	1.0195
BB360	pSB1C3	K773004	exp014	D9	1.37522	20926.9	90	130	1.35312	21934	1.01634	0.954081
BB362	pSB1C3	K880005	exp014	D10	1.03097	13770.1	140	210	1.35312	21934	0.761918	0.627795
BB362	pSB1C3	K880005	exp014	D2	0.938641	14524	140	210	1.35312	21934	0.693688	0.662166
BB362	pSB1C3	K880005	exp014	D6	0.973904	13793.8	140	220	1.35312	21934	0.719749	0.628876
BB366	pSB1C3	K784006	exp014	D11	1.35588	20992	90	130	1.35312	21934	1.00205	0.957053
BB366	pSB1C3	K784006	exp014	D3	1.34829	21719	90	120	1.35312	21934	0.996429	0.990197
BB366	pSB1C3	K784006	exp014	D7	1.37287	20367.2	90	130	1.35312	21934	1.0146	0.928564
BB408	pSB1C3	K118005	exp014	F11	1.34885	20001.3	90	120	1.35312	21934	0.996845	0.911884
BB408	pSB1C3	K118005	exp014	F3	1.30437	20279.8	100	120	1.35312	21934	0.963978	0.924582
BB408	pSB1C3	K118005	exp014	F7	1.35317	20308.3	90	130	1.35312	21934	1.00004	0.925881
BB411	pSB1C3	K1031410	exp014	E1	1.24905	25648.9	110	130	1.35312	21934	0.923093	1.16937
BB411	pSB1C3	K1031410	exp014	E5	1.18897	23630.9	110	130	1.35312	21934	0.878691	1.07736
BB411	pSB1C3	K1031410	exp014	E9	1.19541	23098.3	110	130	1.35312	21934	0.88345	1.05308
BB7	pSB1C3	K584003	exp014	H11	1.27575	NA	100	130	1.35312	21934	0.942826	NA
BB7	pSB1C3	K584003	exp014	H3	1.2859	NA	100	130	1.35312	21934	0.950321	NA
BB7	pSB1C3	K584003	exp014	H7	1.19562	NA	110	130	1.35312	21934	0.883601	NA
JEB1205	pSB1C3	K3174003	exp014	G10	1.18626	16256	110	150	1.35312	21934	0.876683	0.741131
JEB1205	pSB1C3	K3174003	exp014	G2	1.20531	17534.6	110	170	1.35312	21934	0.890767	0.799422
JEB1205	pSB1C3	K3174003	exp014	G6	1.15779	16633.1	110	130	1.35312	21934	0.855647	0.758321
JEB1206	pSB1C3	K3174004	exp014	G11	1.06784	12033.1	110	150	1.35312	21934	0.789169	0.548604
JEB1206	pSB1C3	K3174004	exp014	G3	0.925018	13796.9	130	170	1.35312	21934	0.68362	0.629019
JEB1206	pSB1C3	K3174004	exp014	G7	0.953725	14167.8	160	150	1.35312	21934	0.704835	0.645928
JEB1207	pSB1C3	K3174006	exp014	G12	1.05388	20872.8	110	160	1.35312	21934	0.778855	0.951616
JEB1207	pSB1C3	K3174006	exp014	G4	1.07727	16017	110	150	1.35312	21934	0.796143	0.730235
JEB1207	pSB1C3	K3174006	exp014	G8	1.01321	16453.5	110	150	1.35312	21934	0.748799	0.750133
JEB1208	pSB1C3	K3174007	exp014	F10	0.971184	11622.1	100	190	1.35312	21934	0.717738	0.529867
JEB1208	pSB1C3	K3174007	exp014	F2	0.828162	12903.9	90	190	1.35312	21934	0.61204	0.588306
JEB1208	pSB1C3	K3174007	exp014	F6	0.8827	11850.7	130	200	1.35312	21934	0.652345	0.540287
BB15	pSB1C3	K1806004	exp015	D1	1.36468	21365.8	60	80	1.30413	22953.6	1.04643	0.930827
BB15	pSB1C3	K1806004	exp015	D5	1.26195	21406.9	70	70	1.30413	22953.6	0.967654	0.932616
BB15	pSB1C3	K1806004	exp015	D9	1.2649	19444.9	70	80	1.30413	22953.6	0.969917	0.847139
BB16	pSB1C3	K617003	exp015	C11	1.31104	20712.5	70	80	1.30413	22953.6	1.0053	0.902365
BB16	pSB1C3	K617003	exp015	C3	1.32098	19800.4	70	80	1.30413	22953.6	1.01292	0.862628
BB16	pSB1C3	K617003	exp015	C7	1.41437	19767.1	60	90	1.30413	22953.6	1.08453	0.861175
BB19	pSB1C3	K137018	exp015	E10	1.02261	NA	120	130	1.30413	22953.6	0.784128	NA
BB19	pSB1C3	K137018	exp015	E2	1.06872	NA	130	130	1.30413	22953.6	0.819487	NA
BB19	pSB1C3	K137018	exp015	E6	1.00286	NA	120	130	1.30413	22953.6	0.768989	NA
BB2	pSB1C3	J45199	exp015	E12	1.33912	20166.3	70	80	1.30413	22953.6	1.02683	0.878568
BB2	pSB1C3	J45199	exp015	E4	1.26658	22788.5	70	70	1.30413	22953.6	0.971205	0.992807
BB2	pSB1C3	J45199	exp015	E8	1.29476	23111.4	70	70	1.30413	22953.6	0.992813	1.00688
BB226	pSB1C3	K118000	exp015	D10	1.21942	19871	80	90	1.30413	22953.6	0.935047	0.865703
BB226	pSB1C3	K118000	exp015	D2	1.22062	21033.7	80	80	1.30413	22953.6	0.935966	0.91636
BB226	pSB1C3	K118000	exp015	D6	1.18991	19282.3	80	90	1.30413	22953.6	0.912415	0.840056
BB228	pSB1C3	K118028	exp015	A11	1.16171	21596.5	100	110	1.30413	22953.6	0.890789	0.940879
BB228	pSB1C3	K118028	exp015	A3	1.15174	20495.8	100	100	1.30413	22953.6	0.883146	0.892923
BB228	pSB1C3	K118028	exp015	A7	1.12645	20252.3	100	120	1.30413	22953.6	0.863757	0.882316
BB230	pSB1C3	I746381	exp015	E1	1.29869	22269.2	60	80	1.30413	22953.6	0.99583	0.970183
BB230	pSB1C3	I746381	exp015	E5	1.29369	24695.3	60	80	1.30413	22953.6	0.991993	1.07588
BB230	pSB1C3	I746381	exp015	E9	1.23514	25957.9	70	70	1.30413	22953.6	0.947095	1.13089
BB231	pSB1C3	I746391	exp015	A10	1.27194	NA	70	190	1.30413	22953.6	0.975315	NA
BB231	pSB1C3	I746391	exp015	A2	1.23465	NA	70	210	1.30413	22953.6	0.94672	NA
BB231	pSB1C3	I746391	exp015	A6	1.22788	NA	70	200	1.30413	22953.6	0.941532	NA
BB238	pSB1C3	K592101	exp015	D12	1.33717	NA	60	90	1.30413	22953.6	1.02533	NA
BB238	pSB1C3	K592101	exp015	D4	1.30505	NA	70	90	1.30413	22953.6	1.0007	NA
BB238	pSB1C3	K592101	exp015	D8	1.30768	NA	70	80	1.30413	22953.6	1.00272	NA
BB239	pSB1C3	I6057	exp015	F11	1.27849	18240.4	50	100	1.30413	22953.6	0.98034	0.794665
BB239	pSB1C3	I6057	exp015	F3	1.2583	21068.5	70	70	1.30413	22953.6	0.964856	0.917873
BB239	pSB1C3	I6057	exp015	F7	1.20267	18206.5	50	100	1.30413	22953.6	0.922203	0.793188
BB241	pSB1C3	J23108	exp015	F1	1.35382	22775.9	70	70	1.30413	22953.6	1.0381	0.992258
BB241	pSB1C3	J23108	exp015	F5	1.30872	20696.2	70	70	1.30413	22953.6	1.00352	0.901655
BB241	pSB1C3	J23108	exp015	F9	1.32042	22894.2	70	70	1.30413	22953.6	1.01249	0.997414
BB3	pSB1C3	K325218	exp015	H11	1.29965	22944.5	70	70	1.30413	22953.6	0.996566	0.999604
BB3	pSB1C3	K325218	exp015	H3	1.2224	23030.3	70	90	1.30413	22953.6	0.937325	1.00334
BB3	pSB1C3	K325218	exp015	H7	1.1999	23279.4	70	90	1.30413	22953.6	0.920073	1.0142
BB323	pSB1C3	K523013	exp015	B1	1.15111	NA	80	80	1.30413	22953.6	0.882663	NA
BB323	pSB1C3	K523013	exp015	B5	1.16976	NA	80	80	1.30413	22953.6	0.896968	NA
BB323	pSB1C3	K523013	exp015	B9	1.17474	NA	80	80	1.30413	22953.6	0.900783	NA
BB338	pSB1C3	K817023	exp015	B11	1.32022	18431.8	70	110	1.30413	22953.6	1.01234	0.803003
BB338	pSB1C3	K817023	exp015	B3	1.33853	17698.5	70	110	1.30413	22953.6	1.02638	0.771058
BB338	pSB1C3	K817023	exp015	B7	1.29378	16549.4	70	120	1.30413	22953.6	0.992064	0.720993
BB339	pSB1C3	K516030	exp015	B10	1.30097	18739.8	80	140	1.30413	22953.6	0.997576	0.816424
BB339	pSB1C3	K516030	exp015	B2	1.29653	18710.7	80	130	1.30413	22953.6	0.994171	0.815154
BB339	pSB1C3	K516030	exp015	B6	1.25586	18168.2	80	140	1.30413	22953.6	0.962987	0.791521
BB340	pSB1C3	K817024	exp015	B12	1.27168	20549.9	50	80	1.30413	22953.6	0.975118	0.89528
BB340	pSB1C3	K817024	exp015	B4	1.37296	19708.7	50	80	1.30413	22953.6	1.05278	0.858632
BB340	pSB1C3	K817024	exp015	B8	1.37114	19645.3	50	80	1.30413	22953.6	1.05138	0.855872
BB345	pSB1C3	K516022	exp015	C1	1.37878	19329	50	100	1.30413	22953.6	1.05724	0.842093
BB345	pSB1C3	K516022	exp015	C5	1.39338	19167	50	90	1.30413	22953.6	1.06843	0.835034
BB345	pSB1C3	K516022	exp015	C9	1.35037	19947.5	60	90	1.30413	22953.6	1.03545	0.869038
BB346	pSB1C3	K523023	exp015	C10	1.1578	NA	50	50	1.30413	22953.6	0.887793	NA
BB346	pSB1C3	K523023	exp015	C2	1.20115	NA	50	50	1.30413	22953.6	0.921035	NA
BB346	pSB1C3	K523023	exp015	C6	1.22949	NA	60	80	1.30413	22953.6	0.942762	NA
BB5	pSB3C5	K731721	exp015	E11	1.18031	19511.4	90	90	1.30413	22953.6	0.905052	0.850036
BB5	pSB3C5	K731721	exp015	E7	1.22807	20585.9	90	90	1.30413	22953.6	0.941677	0.896848
BB6	pSB3C5	K731721	exp015	D11	1.27326	18324.2	70	90	1.30413	22953.6	0.97633	0.798318
BB6	pSB3C5	K731721	exp015	D3	1.22131	17622.4	70	80	1.30413	22953.6	0.93649	0.76774
BB6	pSB3C5	K731721	exp015	D7	1.18749	17035.1	70	90	1.30413	22953.6	0.910559	0.742152
BB8	pSB1C3	K584003	exp015	F12	1.32551	NA	70	100	1.30413	22953.6	1.01639	NA
BB8	pSB1C3	K584003	exp015	F4	1.30106	NA	70	100	1.30413	22953.6	0.997646	NA
BB8	pSB1C3	K584003	exp015	F8	1.31673	NA	70	80	1.30413	22953.6	1.00966	NA
JEB1204	pSB1C3	K3174002	exp015	G1	1.18989	18100.6	80	110	1.30413	22953.6	0.912404	0.788574
JEB1204	pSB1C3	K3174002	exp015	G5	1.10393	16955.1	80	90	1.30413	22953.6	0.846487	0.738668
JEB1204	pSB1C3	K3174002	exp015	G9	1.19383	17248.5	80	80	1.30413	22953.6	0.91542	0.751453
JEB1205	pSB1C3	K3174003	exp015	G10	1.1631	17492.1	80	100	1.30413	22953.6	0.891857	0.762063
JEB1205	pSB1C3	K3174003	exp015	G2	1.13015	17882.9	90	110	1.30413	22953.6	0.866595	0.779091
JEB1205	pSB1C3	K3174003	exp015	G6	1.09362	16270.9	90	140	1.30413	22953.6	0.838584	0.708863
JEB1206	pSB1C3	K3174004	exp015	G11	0.966025	13314.5	130	100	1.30413	22953.6	0.740742	0.580064
JEB1206	pSB1C3	K3174004	exp015	G3	0.903194	13428.3	120	110	1.30413	22953.6	0.692564	0.58502
JEB1206	pSB1C3	K3174004	exp015	G7	0.907662	12934.2	130	150	1.30413	22953.6	0.69599	0.563493
JEB1207	pSB1C3	K3174006	exp015	G12	1.26256	14224.4	80	130	1.30413	22953.6	0.968122	0.619701
JEB1207	pSB1C3	K3174006	exp015	G4	1.10236	16403	80	130	1.30413	22953.6	0.845282	0.714615
JEB1207	pSB1C3	K3174006	exp015	G8	1.13327	15838.6	80	110	1.30413	22953.6	0.868988	0.690027
JEB1208	pSB1C3	K3174007	exp015	F10	0.969061	12156.9	120	160	1.30413	22953.6	0.74307	0.52963
JEB1208	pSB1C3	K3174007	exp015	F2	0.863701	12495.7	80	170	1.30413	22953.6	0.662281	0.544392
JEB1208	pSB1C3	K3174007	exp015	F6	0.877227	13375.6	130	170	1.30413	22953.6	0.672652	0.582724
BB376	pSB1A2	R0079	exp016	E10	1.36344	19956.8	70	130	1.34034	19939.4	1.01724	1.00087
BB376	pSB1A2	R0079	exp016	E2	1.28096	21073.3	80	130	1.34034	19939.4	0.955703	1.05686
BB376	pSB1A2	R0079	exp016	E6	1.32803	20215.4	70	130	1.34034	19939.4	0.990822	1.01384
BB377	pSB1A2	R0071	exp016	E11	1.35758	19468.4	80	140	1.34034	19939.4	1.01287	0.976378
BB377	pSB1A2	R0071	exp016	E3	1.34598	20182.4	80	130	1.34034	19939.4	1.00421	1.01218
BB377	pSB1A2	R0071	exp016	E7	1.33354	19664.7	80	140	1.34034	19939.4	0.994929	0.986223
BB378	pSB1A2	R0080	exp016	E12	1.32507	20917.5	80	130	1.34034	19939.4	0.988609	1.04905
BB378	pSB1A2	R0080	exp016	E4	1.34009	20527	80	130	1.34034	19939.4	0.999818	1.02947
BB378	pSB1A2	R0080	exp016	E8	1.33581	20640.5	80	130	1.34034	19939.4	0.996624	1.03516
BB379	pSB1A2	I13602	exp016	F1	1.17362	21323.4	80	140	1.34034	19939.4	0.87562	1.06941
BB379	pSB1A2	I13602	exp016	F5	1.26025	18775	80	140	1.34034	19939.4	0.940252	0.941602
BB379	pSB1A2	I13602	exp016	F9	1.27829	20060.9	80	130	1.34034	19939.4	0.95371	1.00609
BB380	pSB1AK3	J04450	exp016	F10	0.758927	10064.6	170	190	1.34034	19939.4	0.566222	0.504757
BB380	pSB1AK3	J04450	exp016	F2	0.735827	10131.9	150	180	1.34034	19939.4	0.548988	0.508135
BB380	pSB1AK3	J04450	exp016	F6	0.742856	9975.88	150	180	1.34034	19939.4	0.554232	0.500309
BB382	pSB1A2	I0466	exp016	F12	1.05865	22151.6	80	130	1.34034	19939.4	0.789837	1.11095
BB382	pSB1A2	I0466	exp016	F4	1.16061	17997.5	80	130	1.34034	19939.4	0.865909	0.90261
BB382	pSB1A2	I0466	exp016	F8	1.14389	18473.2	80	140	1.34034	19939.4	0.853435	0.926464
BB383	pSB1A2	C0261	exp016	G12	1.3059	20007.1	80	130	1.34034	19939.4	0.974305	1.00339
BB383	pSB1A2	C0261	exp016	G4	1.3201	20043.1	70	130	1.34034	19939.4	0.984905	1.0052
BB383	pSB1A2	C0261	exp016	G8	1.30494	20206.5	80	120	1.34034	19939.4	0.973594	1.01339
BB40	pSB1C3	K648029	exp016	A10	1.36682	21480.8	70	130	1.34034	19939.4	1.01976	1.0773
BB40	pSB1C3	K648029	exp016	A2	1.31944	22718	70	130	1.34034	19939.4	0.984414	1.13935
BB40	pSB1C3	K648029	exp016	A6	1.34192	20478.3	80	130	1.34034	19939.4	1.00118	1.02703
BB47	pSB1C3	K325903	exp016	A11	1.31704	22010.5	80	120	1.34034	19939.4	0.982623	1.10387
BB47	pSB1C3	K325903	exp016	A3	1.27692	22387.9	80	120	1.34034	19939.4	0.952687	1.12279
BB47	pSB1C3	K325903	exp016	A7	1.34345	21074.1	80	120	1.34034	19939.4	1.00232	1.0569
BB54	pSB1C3	K316003	exp016	B1	1.07414	25049.1	70	130	1.34034	19939.4	0.801395	1.25626
BB54	pSB1C3	K316003	exp016	B5	1.21169	23306.3	70	130	1.34034	19939.4	0.904021	1.16886
BB54	pSB1C3	K316003	exp016	B9	1.18157	22844.4	70	130	1.34034	19939.4	0.88155	1.14569
BB55	pSB1C3	K823017	exp016	B10	1.38925	20104	60	120	1.34034	19939.4	1.03649	1.00825
BB55	pSB1C3	K823017	exp016	B2	1.31404	19836.8	70	120	1.34034	19939.4	0.980384	0.994851
BB55	pSB1C3	K823017	exp016	B6	1.34845	19286	60	120	1.34034	19939.4	1.00606	0.967228
BB56	pSB1C3	K523000	exp016	B11	1.28634	19392.7	80	130	1.34034	19939.4	0.959718	0.972577
BB56	pSB1C3	K523000	exp016	B3	1.27845	19935.8	70	130	1.34034	19939.4	0.953827	0.999819
BB56	pSB1C3	K523000	exp016	B7	1.22585	18990.4	80	130	1.34034	19939.4	0.914587	0.952404
BB57	pSB1C3	K817018	exp016	B12	1.34247	20764.2	70	130	1.34034	19939.4	1.00159	1.04136
BB57	pSB1C3	K817018	exp016	B4	1.36455	19909.5	70	130	1.34034	19939.4	1.01806	0.998496
BB57	pSB1C3	K817018	exp016	B8	1.38249	19507.9	70	120	1.34034	19939.4	1.03145	0.97836
BB58	pSB1C3	K538104	exp016	C1	1.24364	19991.7	70	130	1.34034	19939.4	0.927854	1.00262
BB58	pSB1C3	K538104	exp016	C5	1.29056	18736.2	70	130	1.34034	19939.4	0.962865	0.939656
BB58	pSB1C3	K538104	exp016	C9	1.3594	19079	70	130	1.34034	19939.4	1.01422	0.956846
BB59	pSB1C3	K873002	exp016	C10	1.33182	18670.3	70	130	1.34034	19939.4	0.993646	0.936349
BB59	pSB1C3	K873002	exp016	C2	1.26516	19238.8	80	140	1.34034	19939.4	0.943916	0.964862
BB59	pSB1C3	K873002	exp016	C6	1.34274	18360.6	70	140	1.34034	19939.4	1.0018	0.92082
BB60	pSB1C3	K538004	exp016	C11	1.34467	21070.3	80	130	1.34034	19939.4	1.00323	1.05671
BB60	pSB1C3	K538004	exp016	C3	1.34357	19993	80	130	1.34034	19939.4	1.00241	1.00268
BB60	pSB1C3	K538004	exp016	C7	1.34563	19507.5	80	130	1.34034	19939.4	1.00395	0.978336
BB61	pSB1C3	S05060	exp016	C12	1.3436	20689.7	60	120	1.34034	19939.4	1.00244	1.03763
BB61	pSB1C3	S05060	exp016	C4	1.28396	19667.6	60	130	1.34034	19939.4	0.957942	0.986366
BB61	pSB1C3	S05060	exp016	C8	1.3355	18899.8	70	120	1.34034	19939.4	0.996392	0.947857
BB62	pSB1C3	K538000	exp016	D1	1.31893	19839.9	60	120	1.34034	19939.4	0.984028	0.995009
BB62	pSB1C3	K538000	exp016	D5	1.35074	18094.4	60	120	1.34034	19939.4	1.00776	0.907469
BB62	pSB1C3	K538000	exp016	D9	1.3604	18416.4	60	130	1.34034	19939.4	1.01497	0.923618
BB63	pSB1C3	K774001	exp016	D10	1.28564	18734.2	90	160	1.34034	19939.4	0.95919	0.939556
BB63	pSB1C3	K774001	exp016	D2	1.27425	19014.1	90	150	1.34034	19939.4	0.950694	0.953591
BB63	pSB1C3	K774001	exp016	D6	1.25909	18422	90	160	1.34034	19939.4	0.939381	0.923896
BB64	pSB1C3	K525998	exp016	D11	1.37098	20486.8	70	120	1.34034	19939.4	1.02286	1.02745
BB64	pSB1C3	K525998	exp016	D3	1.32638	21164.3	70	130	1.34034	19939.4	0.989592	1.06143
BB64	pSB1C3	K525998	exp016	D7	1.31606	19440	70	130	1.34034	19939.4	0.98189	0.974954
BB65	pSB1C3	K748002	exp016	D12	1.16166	17677.6	80	150	1.34034	19939.4	0.866693	0.886564
BB65	pSB1C3	K748002	exp016	D4	1.25656	15142.3	80	150	1.34034	19939.4	0.9375	0.759414
BB65	pSB1C3	K748002	exp016	D8	1.23042	16072	80	160	1.34034	19939.4	0.917998	0.80604
BB66	pSB1C3	K608002	exp016	E1	1.19611	21391.5	80	130	1.34034	19939.4	0.892397	1.07282
BB66	pSB1C3	K608002	exp016	E5	1.23222	19337.1	80	130	1.34034	19939.4	0.919336	0.969794
BB66	pSB1C3	K608002	exp016	E9	1.25052	18933.2	80	130	1.34034	19939.4	0.932993	0.949537
JEB1204	pSB1C3	K3174002	exp016	G1	0.971272	16658.2	100	170	1.34034	19939.4	0.724649	0.835438
JEB1204	pSB1C3	K3174002	exp016	G5	1.0094	15184	90	240	1.34034	19939.4	0.753096	0.761506
JEB1204	pSB1C3	K3174002	exp016	G9	1.02575	15383.8	90	180	1.34034	19939.4	0.765292	0.771525
JEB1205	pSB1C3	K3174003	exp016	G10	1.03527	16232.9	80	170	1.34034	19939.4	0.7724	0.814111
JEB1205	pSB1C3	K3174003	exp016	G2	1.08235	17337.5	120	140	1.34034	19939.4	0.807523	0.869508
JEB1205	pSB1C3	K3174003	exp016	G6	1.04058	15730.4	100	150	1.34034	19939.4	0.776359	0.788911
JEB1206	pSB1C3	K3174004	exp016	G11	0.716649	8642.58	110	260	1.34034	19939.4	0.534679	0.433441
JEB1206	pSB1C3	K3174004	exp016	G3	0.598227	9724.26	190	260	1.34034	19939.4	0.446326	0.48769
JEB1206	pSB1C3	K3174004	exp016	G7	0.610415	10071.8	200	260	1.34034	19939.4	0.45542	0.505118
JEB1207	pSB1C3	K3174006	exp016	H10	0.840603	11252.1	80	200	1.34034	19939.4	0.627159	0.564313
JEB1207	pSB1C3	K3174006	exp016	H2	0.858962	12769.4	80	200	1.34034	19939.4	0.640856	0.640408
JEB1207	pSB1C3	K3174006	exp016	H6	0.866003	12043.6	90	190	1.34034	19939.4	0.64611	0.604008
JEB1208	pSB1C3	K3174007	exp016	H11	0.765415	8777.74	90	240	1.34034	19939.4	0.571062	0.44022
JEB1208	pSB1C3	K3174007	exp016	H3	0.668196	11642.2	150	240	1.34034	19939.4	0.498529	0.583876
JEB1208	pSB1C3	K3174007	exp016	H7	0.718548	9329.18	110	230	1.34034	19939.4	0.536096	0.467875
BB238	pSB1C3	K592101	exp017	D11	1.29964	NA	60	120	1.33384	20445.1	0.974365	NA
BB238	pSB1C3	K592101	exp017	D3	1.35878	NA	60	130	1.33384	20445.1	1.0187	NA
BB238	pSB1C3	K592101	exp017	D7	1.19812	NA	60	130	1.33384	20445.1	0.898252	NA
BB239	pSB1C3	I6057	exp017	D12	1.33794	29275.5	90	230	1.33384	20445.1	1.00308	1.43191
BB239	pSB1C3	I6057	exp017	D4	1.30758	23860.7	90	220	1.33384	20445.1	0.980316	1.16706
BB239	pSB1C3	I6057	exp017	D8	1.3456	24305.5	90	220	1.33384	20445.1	1.00882	1.18882
BB240	pSB1C3	I746375	exp017	E1	1.29809	NA	90	140	1.33384	20445.1	0.9732	NA
BB240	pSB1C3	I746375	exp017	E5	1.33622	NA	90	220	1.33384	20445.1	1.00179	NA
BB240	pSB1C3	I746375	exp017	E9	1.33262	NA	90	220	1.33384	20445.1	0.999088	NA
BB241	pSB1C3	J23108	exp017	E10	1.33283	20904.5	90	110	1.33384	20445.1	0.999248	1.02247
BB241	pSB1C3	J23108	exp017	E2	1.32571	22030.7	90	110	1.33384	20445.1	0.993908	1.07755
BB241	pSB1C3	J23108	exp017	E6	1.31139	21129.2	90	120	1.33384	20445.1	0.98317	1.03346
BB242	pSB1C3	J23109	exp017	E11	1.32769	21785.4	80	110	1.33384	20445.1	0.995393	1.06555
BB242	pSB1C3	J23109	exp017	E3	1.3453	20280.3	80	110	1.33384	20445.1	1.0086	0.99194
BB242	pSB1C3	J23109	exp017	E7	1.36768	20445.4	70	120	1.33384	20445.1	1.02537	1.00001
BB243	pSB1C3	I746908	exp017	E12	1.22117	NA	100	150	1.33384	20445.1	0.915535	NA
BB243	pSB1C3	I746908	exp017	E4	1.299	NA	90	150	1.33384	20445.1	0.973885	NA
BB243	pSB1C3	I746908	exp017	E8	1.29604	NA	90	150	1.33384	20445.1	0.971663	NA
BB244	pSB1C3	K137076	exp017	F1	1.20272	20449.4	90	140	1.33384	20445.1	0.901697	1.00021
BB244	pSB1C3	K137076	exp017	F5	1.28922	17671.2	90	130	1.33384	20445.1	0.966549	0.864322
BB244	pSB1C3	K137076	exp017	F9	1.25094	17259.8	90	150	1.33384	20445.1	0.937853	0.844203
BB245	pSB1C3	K137019	exp017	F10	1.26921	NA	100	140	1.33384	20445.1	0.95155	NA
BB245	pSB1C3	K137019	exp017	F2	1.30006	NA	90	150	1.33384	20445.1	0.97468	NA
BB245	pSB1C3	K137019	exp017	F6	1.33521	NA	90	130	1.33384	20445.1	1.00103	NA
BB246	pSB1C3	K1166002	exp017	F11	1.2704	NA	90	120	1.33384	20445.1	0.95244	NA
BB246	pSB1C3	K1166002	exp017	F3	1.31585	NA	90	130	1.33384	20445.1	0.986519	NA
BB246	pSB1C3	K1166002	exp017	F7	1.28526	NA	90	130	1.33384	20445.1	0.963583	NA
BB247	pSB1C3	K1033910	exp017	F12	1.30564	22513.2	90	120	1.33384	20445.1	0.978858	1.10115
BB247	pSB1C3	K1033910	exp017	F4	1.35431	20067.9	90	120	1.33384	20445.1	1.01535	0.981548
BB247	pSB1C3	K1033910	exp017	F8	1.36807	20219.1	90	130	1.33384	20445.1	1.02567	0.988944
BB248	pSB1C3	K1033916	exp017	G12	1.28002	23389.7	80	120	1.33384	20445.1	0.959656	1.14402
BB248	pSB1C3	K1033916	exp017	G4	1.34755	19606.1	80	120	1.33384	20445.1	1.01028	0.958964
BB248	pSB1C3	K1033916	exp017	G8	1.38374	19953.8	80	120	1.33384	20445.1	1.03742	0.97597
BB406	pSB1C3	K784013	exp017	A10	1.31972	21311.7	100	150	1.33384	20445.1	0.989415	1.04239
BB406	pSB1C3	K784013	exp017	A2	1.20681	20915	110	160	1.33384	20445.1	0.904764	1.02298
BB406	pSB1C3	K784013	exp017	A6	1.2735	20248.4	100	150	1.33384	20445.1	0.954763	0.990377
BB407	pSB1C3	K775000	exp017	A11	1.32763	22684.9	100	150	1.33384	20445.1	0.995345	1.10955
BB407	pSB1C3	K775000	exp017	A3	1.2609	24101	100	150	1.33384	20445.1	0.945321	1.17881
BB407	pSB1C3	K775000	exp017	A7	1.29866	20424.8	100	140	1.33384	20445.1	0.973626	0.999007
BB408	pSB1C3	K118005	exp017	B1	1.31534	22117.9	100	140	1.33384	20445.1	0.986137	1.08182
BB408	pSB1C3	K118005	exp017	B5	1.3656	20626.9	90	140	1.33384	20445.1	1.02381	1.00889
BB408	pSB1C3	K118005	exp017	B9	1.36265	19529.4	90	140	1.33384	20445.1	1.0216	0.955213
BB410	pSB1C3	C0051	exp017	B11	1.13877	13629.1	140	210	1.33384	20445.1	0.853756	0.66662
BB410	pSB1C3	C0051	exp017	B3	1.12294	14028.3	130	210	1.33384	20445.1	0.841886	0.686144
BB410	pSB1C3	C0051	exp017	B7	1.05629	11106.7	130	210	1.33384	20445.1	0.791922	0.543246
BB411	pSB1C3	K1031410	exp017	B12	1.28568	21236.3	90	140	1.33384	20445.1	0.963893	1.0387
BB411	pSB1C3	K1031410	exp017	B4	1.3409	22595.7	90	130	1.33384	20445.1	1.0053	1.10519
BB411	pSB1C3	K1031410	exp017	B8	1.35678	20640.1	90	140	1.33384	20445.1	1.0172	1.00954
BB412	pSB1C3	C0052	exp017	C1	1.31545	21342	120	160	1.33384	20445.1	0.986213	1.04387
BB412	pSB1C3	C0052	exp017	C5	1.32004	18657.7	110	160	1.33384	20445.1	0.98966	0.912573
BB412	pSB1C3	C0052	exp017	C9	1.34175	18242.7	110	160	1.33384	20445.1	1.00594	0.892279
BB413	pSB1C3	K747010	exp017	C10	1.29473	19158.6	100	140	1.33384	20445.1	0.970678	0.937073
BB413	pSB1C3	K747010	exp017	C2	1.27373	20782.2	100	140	1.33384	20445.1	0.954939	1.01649
BB413	pSB1C3	K747010	exp017	C6	1.39722	18563.7	90	130	1.33384	20445.1	1.04752	0.907977
BB414	pSB1C3	C0053	exp017	C11	0.998137	18181	200	360	1.33384	20445.1	0.748321	0.88926
BB414	pSB1C3	C0053	exp017	C3	0.93173	17771	200	330	1.33384	20445.1	0.698534	0.869204
BB414	pSB1C3	C0053	exp017	C7	0.983182	11509.2	200	270	1.33384	20445.1	0.737108	0.562933
BB415	pSB1C3	K747011	exp017	C12	1.3407	20316.7	90	140	1.33384	20445.1	1.00514	0.99372
BB415	pSB1C3	K747011	exp017	C4	1.34121	20744.1	90	140	1.33384	20445.1	1.00553	1.01462
BB415	pSB1C3	K747011	exp017	C8	1.35286	19884.1	90	140	1.33384	20445.1	1.01426	0.972558
BB416	pSB1C3	C0060	exp017	D1	1.33817	22129.9	90	130	1.33384	20445.1	1.00325	1.0824
BB416	pSB1C3	C0060	exp017	D5	1.35416	20224	90	130	1.33384	20445.1	1.01524	0.989187
BB416	pSB1C3	C0060	exp017	D9	1.32334	20940.2	90	130	1.33384	20445.1	0.992127	1.02421
BB417	pSB1C3	K747012	exp017	D10	1.30917	18892.7	90	140	1.33384	20445.1	0.981508	0.924068
BB417	pSB1C3	K747012	exp017	D2	1.28718	21547.9	90	140	1.33384	20445.1	0.965024	1.05394
BB417	pSB1C3	K747012	exp017	D6	1.32447	18413.3	90	150	1.33384	20445.1	0.992981	0.90062
JEB1204	pSB1C3	K3174002	exp017	G1	1.07575	18401.2	90	150	1.33384	20445.1	0.806507	0.90003
JEB1204	pSB1C3	K3174002	exp017	G5	1.13507	18009.5	100	170	1.33384	20445.1	0.850979	0.880869
JEB1204	pSB1C3	K3174002	exp017	G9	1.13612	17395.4	90	150	1.33384	20445.1	0.851768	0.850834
JEB1205	pSB1C3	K3174003	exp017	G10	1.07066	17866.4	110	190	1.33384	20445.1	0.80269	0.87387
JEB1205	pSB1C3	K3174003	exp017	G2	1.08883	18645.8	100	160	1.33384	20445.1	0.816313	0.911993
JEB1205	pSB1C3	K3174003	exp017	G6	1.17473	15899.3	100	150	1.33384	20445.1	0.880715	0.777656
JEB1206	pSB1C3	K3174004	exp017	G11	0.745168	10711.4	90	230	1.33384	20445.1	0.558665	0.52391
JEB1206	pSB1C3	K3174004	exp017	G3	0.755175	11379.5	100	230	1.33384	20445.1	0.566168	0.556589
JEB1206	pSB1C3	K3174004	exp017	G7	0.727255	11316.4	100	240	1.33384	20445.1	0.545236	0.553501
JEB1207	pSB1C3	K3174006	exp017	H10	1.06812	15206.7	110	170	1.33384	20445.1	0.800786	0.743784
JEB1207	pSB1C3	K3174006	exp017	H2	0.928095	19639	120	180	1.33384	20445.1	0.695809	0.960572
JEB1207	pSB1C3	K3174006	exp017	H6	0.956225	14886.7	110	180	1.33384	20445.1	0.716898	0.728132
JEB1208	pSB1C3	K3174007	exp017	H11	0.80017	10083.5	100	230	1.33384	20445.1	0.599901	0.493196
JEB1208	pSB1C3	K3174007	exp017	H3	0.701916	14570.3	180	230	1.33384	20445.1	0.526238	0.712653
JEB1208	pSB1C3	K3174007	exp017	H7	0.730862	11925.4	120	230	1.33384	20445.1	0.54794	0.583291
BB133	pSB1A2	I13500	exp018	H10	1.26472	20068	80	130	1.35536	21193.4	0.933124	0.946897
BB133	pSB1A2	I13500	exp018	H2	1.24663	20414.6	80	120	1.35536	21193.4	0.919779	0.963251
BB133	pSB1A2	I13500	exp018	H6	1.30588	18849.3	80	130	1.35536	21193.4	0.963493	0.889394
BB134	pSB1C3	K608003	exp018	G11	1.28641	18182	80	130	1.35536	21193.4	0.949127	0.857906
BB134	pSB1C3	K608003	exp018	G3	1.28055	19561.2	70	140	1.35536	21193.4	0.944807	0.922981
BB134	pSB1C3	K608003	exp018	G7	1.27055	18658.8	80	130	1.35536	21193.4	0.937429	0.880402
BB136	pSB1C3	K608004	exp018	G10	1.28267	18625.3	80	120	1.35536	21193.4	0.946369	0.878822
BB136	pSB1C3	K608004	exp018	G2	1.27241	18686.7	80	130	1.35536	21193.4	0.938801	0.881722
BB136	pSB1C3	K608004	exp018	G6	1.29684	17162.7	80	120	1.35536	21193.4	0.956821	0.809812
BB137	pSB1C3	K819017	exp018	G1	1.27518	21053.9	70	130	1.35536	21193.4	0.940839	0.993416
BB137	pSB1C3	K819017	exp018	G5	1.2949	18603.5	80	120	1.35536	21193.4	0.95539	0.877797
BB137	pSB1C3	K819017	exp018	G9	1.28159	19133.1	80	120	1.35536	21193.4	0.945571	0.902782
BB138	pSB1C3	K608006	exp018	F11	1.32423	19242	70	120	1.35536	21193.4	0.977034	0.907924
BB138	pSB1C3	K608006	exp018	F3	1.29554	20281.3	60	130	1.35536	21193.4	0.955866	0.956963
BB138	pSB1C3	K608006	exp018	F7	1.33656	19227	70	120	1.35536	21193.4	0.986131	0.907216
BB139	pSB1A2	C0056	exp018	F10	0.953259	16194.6	100	150	1.35536	21193.4	0.703325	0.764133
BB139	pSB1A2	C0056	exp018	F2	0.97033	16557.8	100	160	1.35536	21193.4	0.715921	0.78127
BB139	pSB1A2	C0056	exp018	F6	0.995559	15262.4	90	160	1.35536	21193.4	0.734535	0.720148
BB140	pSB1A2	B0040	exp018	F1	1.30286	21795.2	70	120	1.35536	21193.4	0.961267	1.02839
BB140	pSB1A2	B0040	exp018	F5	1.37303	19249.4	70	130	1.35536	21193.4	1.01304	0.908273
BB140	pSB1A2	B0040	exp018	F9	1.39821	21063.1	70	110	1.35536	21193.4	1.03161	0.99385
BB141	pSB1A2	I13600	exp018	E11	1.3269	20067.2	70	120	1.35536	21193.4	0.979002	0.946857
BB141	pSB1A2	I13600	exp018	E3	1.25029	19967.6	80	130	1.35536	21193.4	0.922481	0.942158
BB141	pSB1A2	I13600	exp018	E7	1.36543	19826.9	80	120	1.35536	21193.4	1.00743	0.93552
BB142	pSB1A2	I13001	exp018	E10	1.38103	NA	60	120	1.35536	21193.4	1.01894	NA
BB142	pSB1A2	I13001	exp018	E2	1.32507	NA	60	120	1.35536	21193.4	0.977652	NA
BB142	pSB1A2	I13001	exp018	E6	1.3516	NA	60	120	1.35536	21193.4	0.997229	NA
BB143	pSB1A2	I13002	exp018	E1	1.2684	NA	70	120	1.35536	21193.4	0.935837	NA
BB143	pSB1A2	I13002	exp018	E5	1.23388	NA	80	120	1.35536	21193.4	0.910368	NA
BB143	pSB1A2	I13002	exp018	E9	1.25751	NA	80	110	1.35536	21193.4	0.927805	NA
BB144	pSB1C3	J52022	exp018	D11	1.34754	NA	80	120	1.35536	21193.4	0.994234	NA
BB144	pSB1C3	J52022	exp018	D3	1.36022	NA	80	120	1.35536	21193.4	1.00359	NA
BB144	pSB1C3	J52022	exp018	D7	1.35082	NA	80	130	1.35536	21193.4	0.996651	NA
BB145	pSB1C3	J52040	exp018	D10	1.34172	NA	80	130	1.35536	21193.4	0.989936	NA
BB145	pSB1C3	J52040	exp018	D2	1.36494	NA	80	130	1.35536	21193.4	1.00707	NA
BB145	pSB1C3	J52040	exp018	D6	1.34871	NA	80	130	1.35536	21193.4	0.995091	NA
BB146	pSB1C3	J45219	exp018	D1	1.34483	20754.2	70	120	1.35536	21193.4	0.992232	0.979276
BB146	pSB1C3	J45219	exp018	D5	1.36558	19377.9	70	120	1.35536	21193.4	1.00754	0.914333
BB146	pSB1C3	J45219	exp018	D9	1.40975	20084.5	70	120	1.35536	21193.4	1.04013	0.947675
BB147	pSB1C3	J45299	exp018	C11	1.41643	19880.2	70	120	1.35536	21193.4	1.04506	0.938036
BB147	pSB1C3	J45299	exp018	C3	1.36804	20208.8	70	120	1.35536	21193.4	1.00935	0.953541
BB147	pSB1C3	J45299	exp018	C7	1.39291	19738.4	70	120	1.35536	21193.4	1.0277	0.931343
BB148	pSB1C3	I732920	exp018	C10	1.36019	20234.3	70	120	1.35536	21193.4	1.00356	0.954743
BB148	pSB1C3	I732920	exp018	C2	1.36659	21298.8	70	110	1.35536	21193.4	1.00829	1.00497
BB148	pSB1C3	I732920	exp018	C6	1.35959	20434.2	70	120	1.35536	21193.4	1.00312	0.964174
BB149	pSB1C3	I746200	exp018	C1	1.28605	26785.5	80	130	1.35536	21193.4	0.948862	1.26386
BB149	pSB1C3	I746200	exp018	C5	1.3043	25195	80	130	1.35536	21193.4	0.962331	1.18881
BB149	pSB1C3	I746200	exp018	C9	1.31722	24828.6	80	130	1.35536	21193.4	0.971857	1.17152
BB157	pSB1A2	B0031	exp018	B10	1.35363	21311	70	110	1.35536	21193.4	0.998723	1.00555
BB157	pSB1A2	B0031	exp018	B2	1.31458	21165.6	70	110	1.35536	21193.4	0.969915	0.998687
BB157	pSB1A2	B0031	exp018	B6	1.34025	21317.2	70	110	1.35536	21193.4	0.988854	1.00584
BB158	pSB1A2	B0032	exp018	B1	1.24904	23633.4	70	120	1.35536	21193.4	0.921555	1.11513
BB158	pSB1A2	B0032	exp018	B5	1.36647	20332.4	70	110	1.35536	21193.4	1.00819	0.959374
BB158	pSB1A2	B0032	exp018	B9	1.45115	20516.3	60	110	1.35536	21193.4	1.07067	0.968047
BB159	pSB1A2	B0033	exp018	A10	1.33379	22560.6	60	110	1.35536	21193.4	0.984088	1.06451
BB159	pSB1A2	B0033	exp018	A2	1.30495	21458.4	70	110	1.35536	21193.4	0.962806	1.0125
BB159	pSB1A2	B0033	exp018	A6	1.30778	22676.1	70	110	1.35536	21193.4	0.964896	1.06996
JEB1204	pSB1C3	K3174002	exp018	D12	1.18413	22868.8	120	230	1.35536	21193.4	0.873662	1.07905
JEB1204	pSB1C3	K3174002	exp018	D4	1.03186	19538.9	110	260	1.35536	21193.4	0.761322	0.921932
JEB1204	pSB1C3	K3174002	exp018	D8	1.27341	18385.7	140	130	1.35536	21193.4	0.939533	0.867519
JEB1206	pSB1C3	K3174004	exp018	F12	0.642168	12913.7	260	450	1.35536	21193.4	0.473799	0.609326
JEB1206	pSB1C3	K3174004	exp018	F4	0.754224	14586.9	210	270	1.35536	21193.4	0.556475	0.688273
JEB1206	pSB1C3	K3174004	exp018	F8	0.75234	11620.3	230	450	1.35536	21193.4	0.555085	0.548295
JEB1207	pSB1C3	K3174006	exp018	H12	0.957007	18474	130	260	1.35536	21193.4	0.70609	0.871684
JEB1207	pSB1C3	K3174006	exp018	H4	0.989642	20366.7	100	220	1.35536	21193.4	0.730169	0.960989
JEB1207	pSB1C3	K3174006	exp018	H8	0.907005	19648.7	80	270	1.35536	21193.4	0.669199	0.927113
JEB1208	pSB1C3	K3174007	exp018	C12	0.714272	14833.5	120	280	1.35536	21193.4	0.526998	0.699911
JEB1208	pSB1C3	K3174007	exp018	C4	0.736422	14058.5	160	200	1.35536	21193.4	0.543341	0.663342
JEB1208	pSB1C3	K3174007	exp018	C8	1.01058	8302.89	50	50	1.35536	21193.4	0.745621	0.391767
BB271	pSB1C3	K654058	exp020	A10	1.31147	20916.8	80	130	1.3144	20212.4	0.997767	1.03485
BB271	pSB1C3	K654058	exp020	A2	1.37085	20197.9	80	130	1.3144	20212.4	1.04295	0.999281
BB271	pSB1C3	K654058	exp020	A6	1.29753	20908.1	80	130	1.3144	20212.4	0.987162	1.03442
BB272	pSB1C3	K639003	exp020	A11	1.12413	14853.2	100	160	1.3144	20212.4	0.855241	0.734857
BB272	pSB1C3	K639003	exp020	A3	1.10288	16751.1	100	160	1.3144	20212.4	0.839072	0.828755
BB272	pSB1C3	K639003	exp020	A7	1.13143	14660.6	110	160	1.3144	20212.4	0.860792	0.725327
BB273	pSB1C3	K634001	exp020	B1	1.22228	18190.1	80	150	1.3144	20212.4	0.929917	0.899949
BB273	pSB1C3	K634001	exp020	B5	1.31014	18048	80	140	1.3144	20212.4	0.996761	0.89292
BB273	pSB1C3	K634001	exp020	B9	1.36072	19450.1	70	120	1.3144	20212.4	1.03524	0.962288
BB274	pSB1C3	K606017	exp020	B10	1.30599	17660.3	80	130	1.3144	20212.4	0.993599	0.873738
BB274	pSB1C3	K606017	exp020	B2	1.32163	18244.6	80	140	1.3144	20212.4	1.0055	0.902647
BB274	pSB1C3	K606017	exp020	B6	1.31579	16779.5	80	140	1.3144	20212.4	1.00106	0.830161
BB275	pSB1C3	K624003	exp020	B11	1.3606	19610.5	70	110	1.3144	20212.4	1.03514	0.97022
BB275	pSB1C3	K624003	exp020	B3	1.32908	19190.2	70	120	1.3144	20212.4	1.01117	0.949426
BB275	pSB1C3	K624003	exp020	B7	1.28927	20867.3	70	120	1.3144	20212.4	0.98088	1.0324
BB276	pSB1C3	K627011	exp020	B12	1.32675	20507.8	80	130	1.3144	20212.4	1.0094	1.01462
BB276	pSB1C3	K627011	exp020	B4	1.35536	20228.5	80	130	1.3144	20212.4	1.03116	1.0008
BB276	pSB1C3	K627011	exp020	B8	1.31677	20201.1	80	130	1.3144	20212.4	1.0018	0.999441
BB277	pSB1C3	K624000	exp020	C1	1.326	22064.7	70	120	1.3144	20212.4	1.00882	1.09164
BB277	pSB1C3	K624000	exp020	C5	1.29905	19079.5	80	120	1.3144	20212.4	0.988317	0.943952
BB277	pSB1C3	K624000	exp020	C9	1.26414	18279	80	150	1.3144	20212.4	0.961758	0.904345
BB278	pSB1C3	K624004	exp020	C10	1.33378	19049.7	80	130	1.3144	20212.4	1.01474	0.942478
BB278	pSB1C3	K624004	exp020	C2	1.33415	19555	80	130	1.3144	20212.4	1.01503	0.967475
BB278	pSB1C3	K624004	exp020	C6	1.32744	19308.3	80	130	1.3144	20212.4	1.00992	0.955268
BB279	pSB1C3	K592016	exp020	C11	1.31673	19741.8	80	130	1.3144	20212.4	1.00177	0.976719
BB279	pSB1C3	K592016	exp020	C3	1.3187	19248.4	80	130	1.3144	20212.4	1.00327	0.952306
BB279	pSB1C3	K592016	exp020	C7	1.28322	20388.8	80	130	1.3144	20212.4	0.976279	1.00873
BB280	pSB1C3	K581005	exp020	C12	1.28819	17978	80	140	1.3144	20212.4	0.980059	0.889453
BB280	pSB1C3	K581005	exp020	C4	1.25066	17480.9	80	150	1.3144	20212.4	0.951507	0.864862
BB280	pSB1C3	K581005	exp020	C8	1.25534	18425	80	140	1.3144	20212.4	0.955064	0.911568
BB281	pSB1C3	K592018	exp020	D1	1.31547	20263.9	70	130	1.3144	20212.4	1.00081	1.00255
BB281	pSB1C3	K592018	exp020	D5	1.34071	18325.4	80	130	1.3144	20212.4	1.02001	0.90664
BB281	pSB1C3	K592018	exp020	D9	1.35425	17301.6	70	130	1.3144	20212.4	1.03032	0.85599
BB282	pSB1C3	K516132	exp020	D10	1.18568	15591.4	80	140	1.3144	20212.4	0.902071	0.771379
BB282	pSB1C3	K516132	exp020	D2	1.22939	16669.4	80	140	1.3144	20212.4	0.935324	0.824713
BB282	pSB1C3	K516132	exp020	D6	1.18565	15905.4	80	150	1.3144	20212.4	0.902045	0.786912
BB283	pSB1C3	K797001	exp020	D11	1.31118	17695.6	80	130	1.3144	20212.4	0.997548	0.875481
BB283	pSB1C3	K797001	exp020	D3	1.19367	18157.9	80	140	1.3144	20212.4	0.908147	0.898354
BB283	pSB1C3	K797001	exp020	D7	1.11166	20169	80	140	1.3144	20212.4	0.845755	0.997853
BB284	pSB1C3	K553003	exp020	D12	1.25764	19113.8	80	130	1.3144	20212.4	0.956815	0.945648
BB284	pSB1C3	K553003	exp020	D4	1.22526	18289.8	80	140	1.3144	20212.4	0.932183	0.904882
BB284	pSB1C3	K553003	exp020	D8	1.23543	19523.2	80	140	1.3144	20212.4	0.939917	0.965905
BB285	pSB1C3	K914001	exp020	E1	1.30951	20610.8	80	140	1.3144	20212.4	0.996281	1.01971
BB285	pSB1C3	K914001	exp020	E5	1.3899	19101.2	80	140	1.3144	20212.4	1.05744	0.945026
BB285	pSB1C3	K914001	exp020	E9	1.36513	18430.9	80	140	1.3144	20212.4	1.0386	0.91186
BB286	pSB1C3	K541501	exp020	E10	1.1406	16797	100	160	1.3144	20212.4	0.867775	0.831027
BB286	pSB1C3	K541501	exp020	E2	1.15878	16472.1	100	160	1.3144	20212.4	0.881603	0.814951
BB286	pSB1C3	K541501	exp020	E6	1.17246	15687.9	100	170	1.3144	20212.4	0.892013	0.776154
BB287	pSB1C3	K914003	exp020	E11	1.30974	16666.9	80	140	1.3144	20212.4	0.996454	0.824588
BB287	pSB1C3	K914003	exp020	E3	1.24569	15885	80	150	1.3144	20212.4	0.947726	0.785904
BB287	pSB1C3	K914003	exp020	E7	1.31055	16100.2	80	150	1.3144	20212.4	0.997068	0.79655
BB288	pSB1C3	K541502	exp020	E12	1.00982	22851.1	110	170	1.3144	20212.4	0.768276	1.13055
BB288	pSB1C3	K541502	exp020	E4	0.986637	19517.1	110	170	1.3144	20212.4	0.750636	0.965599
BB288	pSB1C3	K541502	exp020	E8	0.97742	20969.4	110	170	1.3144	20212.4	0.743623	1.03745
BB289	pSB1C3	K914011	exp020	F1	1.27176	20040.9	80	140	1.3144	20212.4	0.967561	0.991516
BB289	pSB1C3	K914011	exp020	F5	1.28512	19764.3	80	140	1.3144	20212.4	0.977722	0.977829
BB289	pSB1C3	K914011	exp020	F9	1.30769	19241.2	80	140	1.3144	20212.4	0.994897	0.95195
BB290	pSB1C3	J52011	exp020	F10	1.27459	18853.9	80	140	1.3144	20212.4	0.969708	0.932788
BB290	pSB1C3	J52011	exp020	F2	1.28356	19151.4	80	140	1.3144	20212.4	0.976535	0.947506
BB290	pSB1C3	J52011	exp020	F6	1.299	18313.8	70	150	1.3144	20212.4	0.988281	0.906067
BB291	pSB1A2	R0063	exp020	F11	1.40305	20187.7	70	130	1.3144	20212.4	1.06744	0.998776
BB291	pSB1A2	R0063	exp020	F3	1.36323	19348.9	70	130	1.3144	20212.4	1.03715	0.957282
BB291	pSB1A2	R0063	exp020	F7	1.38448	20073.5	70	130	1.3144	20212.4	1.05332	0.993128
BB292	pSB1C3	I751100	exp020	F12	1.36359	19572.1	80	140	1.3144	20212.4	1.03742	0.968321
BB292	pSB1C3	I751100	exp020	F4	1.31608	17790.5	80	150	1.3144	20212.4	1.00128	0.880178
BB292	pSB1C3	I751100	exp020	F8	1.33949	18854.3	80	140	1.3144	20212.4	1.01909	0.932811
BB293	pSB1A2	R0065	exp020	H11	1.32117	20503.5	80	130	1.3144	20212.4	1.00515	1.0144
BB293	pSB1A2	R0065	exp020	H3	1.31656	20298.9	80	120	1.3144	20212.4	1.00164	1.00428
BB293	pSB1A2	R0065	exp020	H7	1.30475	21622.6	80	120	1.3144	20212.4	0.992655	1.06977
JEB1204	pSB1C3	K3174002	exp020	G1	1.01382	16604.3	90	150	1.3144	20212.4	0.771316	0.821491
JEB1204	pSB1C3	K3174002	exp020	G5	1.11649	16068.6	80	140	1.3144	20212.4	0.849428	0.794987
JEB1204	pSB1C3	K3174002	exp020	G9	1.10381	15592.6	90	140	1.3144	20212.4	0.839783	0.771436
JEB1205	pSB1C3	K3174003	exp020	G10	1.10921	15808.3	80	140	1.3144	20212.4	0.843888	0.782108
JEB1205	pSB1C3	K3174003	exp020	G2	1.10511	16008	80	140	1.3144	20212.4	0.840771	0.79199
JEB1205	pSB1C3	K3174003	exp020	G6	1.0865	15184.6	80	150	1.3144	20212.4	0.826609	0.751252
JEB1206	pSB1C3	K3174004	exp020	G11	0.86234	10127	110	180	1.3144	20212.4	0.656071	0.501028
JEB1206	pSB1C3	K3174004	exp020	G3	0.787471	9841.34	140	190	1.3144	20212.4	0.59911	0.486896
JEB1206	pSB1C3	K3174004	exp020	G7	0.817206	10114.5	110	190	1.3144	20212.4	0.621732	0.500413
JEB1207	pSB1C3	K3174006	exp020	G12	1.03346	15765.4	90	160	1.3144	20212.4	0.786262	0.779985
JEB1207	pSB1C3	K3174006	exp020	G4	1.02963	14422.8	90	160	1.3144	20212.4	0.783347	0.713564
JEB1207	pSB1C3	K3174006	exp020	G8	1.03615	15710.3	100	160	1.3144	20212.4	0.788308	0.777262
JEB1208	pSB1C3	K3174007	exp020	H10	1.06288	13885.1	70	130	1.3144	20212.4	0.808639	0.68696
JEB1208	pSB1C3	K3174007	exp020	H2	0.80189	12790.1	130	190	1.3144	20212.4	0.61008	0.632785
JEB1208	pSB1C3	K3174007	exp020	H6	1.06551	13276.9	70	140	1.3144	20212.4	0.81064	0.656871
BB160	pSB1A2	B0034	exp021	A10	1.26743	25650.3	80	130	1.37082	21945.7	0.924578	1.16881
BB160	pSB1A2	B0034	exp021	A2	1.38773	21006.5	80	130	1.37082	21945.7	1.01234	0.957202
BB160	pSB1A2	B0034	exp021	A6	1.3966	21127.4	80	130	1.37082	21945.7	1.01881	0.962713
BB161	pSB1A2	C0012	exp021	A11	1.30181	20855.6	80	120	1.37082	21945.7	0.949655	0.950329
BB161	pSB1A2	C0012	exp021	A3	1.3175	18653.8	80	120	1.37082	21945.7	0.961102	0.849997
BB161	pSB1A2	C0012	exp021	A7	1.33328	19284	80	120	1.37082	21945.7	0.972614	0.878712
BB162	pSB1A2	C0040	exp021	B1	1.32238	19160.8	70	110	1.37082	21945.7	0.964663	0.8731
BB162	pSB1A2	C0040	exp021	B5	1.30824	19579.2	60	130	1.37082	21945.7	0.954344	0.892167
BB162	pSB1A2	C0040	exp021	B9	1.35928	19693.5	60	120	1.37082	21945.7	0.991578	0.897375
BB163	pSB1A2	C0050	exp021	B10	1.3076	19363.6	70	130	1.37082	21945.7	0.95388	0.882341
BB163	pSB1A2	C0050	exp021	B2	1.25684	21637.2	70	120	1.37082	21945.7	0.916853	0.985941
BB163	pSB1A2	C0050	exp021	B6	1.30404	20267.7	70	130	1.37082	21945.7	0.95128	0.923538
BB169	pSB1C3	K608010	exp021	B11	0.822143	NA	130	100	1.37082	21945.7	0.599744	NA
BB169	pSB1C3	K608010	exp021	B3	0.776933	NA	140	130	1.37082	21945.7	0.566764	NA
BB169	pSB1C3	K608010	exp021	B7	0.852597	NA	130	100	1.37082	21945.7	0.621961	NA
BB171	pSB1C3	K608011	exp021	B12	1.12827	NA	80	70	1.37082	21945.7	0.82306	NA
BB171	pSB1C3	K608011	exp021	B4	1.11258	NA	80	70	1.37082	21945.7	0.811618	NA
BB171	pSB1C3	K608011	exp021	B8	1.11929	NA	90	70	1.37082	21945.7	0.816509	NA
BB172	pSB1C3	K733001	exp021	C1	1.21633	21058	70	130	1.37082	21945.7	0.887302	0.959551
BB172	pSB1C3	K733001	exp021	C5	1.32011	17999.5	70	130	1.37082	21945.7	0.963009	0.820182
BB172	pSB1C3	K733001	exp021	C9	1.31565	18880.1	70	130	1.37082	21945.7	0.959751	0.86031
BB173	pSB1C3	K608012	exp021	C11	0.949861	NA	120	90	1.37082	21945.7	0.692913	NA
BB173	pSB1C3	K608012	exp021	C2	0.931712	NA	120	90	1.37082	21945.7	0.679674	NA
BB173	pSB1C3	K608012	exp021	C6	0.960165	NA	100	90	1.37082	21945.7	0.700431	NA
BB175	pSB1C3	K575014	exp021	C10	1.32172	19953	70	130	1.37082	21945.7	0.96418	0.909197
BB175	pSB1C3	K575014	exp021	C3	1.3059	19314.3	70	130	1.37082	21945.7	0.952643	0.880095
BB175	pSB1C3	K575014	exp021	C7	1.16078	22592.8	70	130	1.37082	21945.7	0.846778	1.02949
BB176	pSB1C3	K523002	exp021	C12	1.32054	22196.3	80	130	1.37082	21945.7	0.963319	1.01142
BB176	pSB1C3	K523002	exp021	C4	1.34916	19970.2	80	130	1.37082	21945.7	0.984199	0.909983
BB176	pSB1C3	K523002	exp021	C8	1.36166	20783.7	80	130	1.37082	21945.7	0.993314	0.947049
BB178	pSB1C3	K523003	exp021	D1	1.37496	21109.3	70	120	1.37082	21945.7	1.00302	0.96189
BB178	pSB1C3	K523003	exp021	D5	1.40244	19320.7	60	130	1.37082	21945.7	1.02306	0.880384
BB178	pSB1C3	K523003	exp021	D9	1.3769	19987.3	70	130	1.37082	21945.7	1.00443	0.910759
BB179	pSB1C3	K575015	exp021	D10	1.31403	20318.8	70	120	1.37082	21945.7	0.958571	0.925867
BB179	pSB1C3	K575015	exp021	D2	1.31596	20095.1	70	120	1.37082	21945.7	0.95998	0.915676
BB179	pSB1C3	K575015	exp021	D6	1.37612	19396.7	70	130	1.37082	21945.7	1.00386	0.883849
BB180	pSB1C3	K523004	exp021	D11	1.30623	22640.3	80	130	1.37082	21945.7	0.95288	1.03165
BB180	pSB1C3	K523004	exp021	D3	1.37789	21498.2	70	130	1.37082	21945.7	1.00516	0.979609
BB180	pSB1C3	K523004	exp021	D7	1.35679	21035.4	70	130	1.37082	21945.7	0.989766	0.95852
BB181	pSB1C3	K575020	exp021	D12	1.32117	22411.3	80	120	1.37082	21945.7	0.963782	1.02122
BB181	pSB1C3	K575020	exp021	D4	1.35489	19927.2	80	120	1.37082	21945.7	0.988376	0.908021
BB181	pSB1C3	K575020	exp021	D8	1.36537	21217.3	80	120	1.37082	21945.7	0.996023	0.966808
BB182	pSB1A2	I13543	exp021	E1	1.40076	20356.8	70	120	1.37082	21945.7	1.02184	0.9276
BB182	pSB1A2	I13543	exp021	E5	1.4184	19438.9	70	130	1.37082	21945.7	1.03471	0.885773
BB182	pSB1A2	I13543	exp021	E9	1.38071	21039.4	70	130	1.37082	21945.7	1.00721	0.958704
BB183	pSB1A2	I13502	exp021	E10	1.35816	21989.6	80	120	1.37082	21945.7	0.990764	1.002
BB183	pSB1A2	I13502	exp021	E2	1.33099	21838.4	80	120	1.37082	21945.7	0.970942	0.995109
BB183	pSB1A2	I13502	exp021	E6	1.39948	20971.7	80	120	1.37082	21945.7	1.02091	0.955616
BB184	pSB1A2	I13504	exp021	E11	1.34921	21960.9	70	130	1.37082	21945.7	0.984237	1.00069
BB184	pSB1A2	I13504	exp021	E3	1.32874	20384.6	70	130	1.37082	21945.7	0.969302	0.928865
BB184	pSB1A2	I13504	exp021	E7	1.38771	20314.7	70	130	1.37082	21945.7	1.01232	0.92568
BB185	pSB1A2	I15017	exp021	E12	1.33122	NA	80	130	1.37082	21945.7	0.971109	NA
BB185	pSB1A2	I15017	exp021	E4	1.3545	NA	80	130	1.37082	21945.7	0.988095	NA
BB185	pSB1A2	I15017	exp021	E8	1.39337	NA	80	120	1.37082	21945.7	1.01645	NA
BB186	pSB1C3	K1061003	exp021	F1	1.13802	16957.3	110	170	1.37082	21945.7	0.830174	0.772692
BB186	pSB1C3	K1061003	exp021	F5	1.15481	14961.9	100	170	1.37082	21945.7	0.842421	0.681769
BB186	pSB1C3	K1061003	exp021	F9	1.15555	15546	100	170	1.37082	21945.7	0.842959	0.708385
BB187	pSB1A2	J61000	exp021	F10	0.902459	19019	120	170	1.37082	21945.7	0.658335	0.866637
BB187	pSB1A2	J61000	exp021	F2	0.977665	14662.6	110	170	1.37082	21945.7	0.713196	0.66813
BB187	pSB1A2	J61000	exp021	F6	0.913298	18500.3	140	170	1.37082	21945.7	0.666241	0.843004
BB188	pSB1A2	E0020	exp021	F11	1.37074	21841.9	70	130	1.37082	21945.7	0.999941	0.995269
BB188	pSB1A2	E0020	exp021	F3	1.36183	20937.6	70	130	1.37082	21945.7	0.993444	0.954062
BB188	pSB1A2	E0020	exp021	F7	1.45391	20417.2	70	130	1.37082	21945.7	1.06062	0.930351
BB189	pSB1A2	E0022	exp021	F12	1.34342	22181	80	130	1.37082	21945.7	0.980009	1.01072
BB189	pSB1A2	E0022	exp021	F4	1.40111	19497.3	80	130	1.37082	21945.7	1.02209	0.888432
BB189	pSB1A2	E0022	exp021	F8	1.38435	20205.2	80	130	1.37082	21945.7	1.00987	0.920689
BB190	pSB1A2	E0032	exp021	G12	1.31323	NA	80	130	1.37082	21945.7	0.957986	NA
BB190	pSB1A2	E0032	exp021	G4	1.3251	NA	80	130	1.37082	21945.7	0.96665	NA
BB190	pSB1A2	E0032	exp021	G8	1.37655	NA	80	110	1.37082	21945.7	1.00418	NA
JEB1204	pSB1C3	K3174002	exp021	G1	0.970579	20260.5	90	140	1.37082	21945.7	0.708027	0.923209
JEB1204	pSB1C3	K3174002	exp021	G5	1.10205	17161.5	80	130	1.37082	21945.7	0.803933	0.782
JEB1204	pSB1C3	K3174002	exp021	G9	1.16982	16631	80	140	1.37082	21945.7	0.853374	0.757827
JEB1205	pSB1C3	K3174003	exp021	G10	1.24766	17817	80	130	1.37082	21945.7	0.910153	0.811866
JEB1205	pSB1C3	K3174003	exp021	G2	1.06968	19706.2	90	130	1.37082	21945.7	0.78032	0.897952
JEB1205	pSB1C3	K3174003	exp021	G6	1.18556	17762.4	80	140	1.37082	21945.7	0.864855	0.809379
JEB1206	pSB1C3	K3174004	exp021	G11	0.864215	12301.2	140	180	1.37082	21945.7	0.630436	0.560528
JEB1206	pSB1C3	K3174004	exp021	G3	0.784918	13728.6	140	190	1.37082	21945.7	0.57259	0.625573
JEB1206	pSB1C3	K3174004	exp021	G7	0.867874	11968.5	120	180	1.37082	21945.7	0.633105	0.545369
JEB1207	pSB1C3	K3174006	exp021	H10	1.21066	15179.4	80	150	1.37082	21945.7	0.883164	0.691679
JEB1207	pSB1C3	K3174006	exp021	H2	0.968401	18575.9	100	170	1.37082	21945.7	0.706438	0.846449
JEB1207	pSB1C3	K3174006	exp021	H6	0.990004	17341.7	100	160	1.37082	21945.7	0.722198	0.79021
JEB1208	pSB1C3	K3174007	exp021	H11	1.02676	16229.2	270	330	1.37082	21945.7	0.749008	0.739517
JEB1208	pSB1C3	K3174007	exp021	H3	0.865968	26064.5	270	270	1.37082	21945.7	0.631715	1.18768
JEB1208	pSB1C3	K3174007	exp021	H7	0.981055	19446.7	290	290	1.37082	21945.7	0.715669	0.886126
BB251	pSB1C3	K909007	exp022	B3	1.34246	20452	80	130	1.30765	21077.6	1.02662	0.97032
BB251	pSB1C3	K909007	exp022	B7	1.3356	21168.7	80	120	1.30765	21077.6	1.02137	1.00433
BB252	pSB1C3	K598014	exp022	B1	1.30137	23527.2	90	120	1.30765	21077.6	0.995196	1.11622
BB252	pSB1C3	K598014	exp022	B5	1.36142	21006.1	90	120	1.30765	21077.6	1.04111	0.996607
BB252	pSB1C3	K598014	exp022	B9	1.35545	21273	90	130	1.30765	21077.6	1.03655	1.00927
BB255	pSB1C3	K777117	exp022	B12	1.32317	21593.7	90	130	1.30765	21077.6	1.01186	1.02449
BB255	pSB1C3	K777117	exp022	B4	1.31181	20825.9	90	120	1.30765	21077.6	1.00318	0.988062
BB255	pSB1C3	K777117	exp022	B8	1.33855	20492.8	90	130	1.30765	21077.6	1.02363	0.972257
BB256	pSB1C3	K812032	exp022	C1	1.26293	24015.7	90	130	1.30765	21077.6	0.965803	1.1394
BB256	pSB1C3	K812032	exp022	C5	1.28902	22359.7	90	130	1.30765	21077.6	0.985749	1.06083
BB256	pSB1C3	K812032	exp022	C9	1.32594	21400.5	90	120	1.30765	21077.6	1.01399	1.01532
BB258	pSB1C3	K801012	exp022	C11	1.31809	22058.6	90	130	1.30765	21077.6	1.00798	1.04655
BB258	pSB1C3	K801012	exp022	C3	1.28248	20728.6	90	130	1.30765	21077.6	0.98075	0.983441
BB258	pSB1C3	K801012	exp022	C7	1.31144	21006.1	90	130	1.30765	21077.6	1.0029	0.99661
BB259	pSB1C3	K567008	exp022	C12	1.3214	21023.4	90	140	1.30765	21077.6	1.01052	0.997428
BB259	pSB1C3	K567008	exp022	C4	1.2985	21021.6	90	130	1.30765	21077.6	0.993004	0.997343
BB259	pSB1C3	K567008	exp022	C8	1.31831	20526.6	90	130	1.30765	21077.6	1.00815	0.973861
BB260	pSB1C3	K936000	exp022	D1	1.26306	24195.1	90	120	1.30765	21077.6	0.965899	1.14791
BB260	pSB1C3	K936000	exp022	D5	1.2808	21840	90	130	1.30765	21077.6	0.979465	1.03617
BB260	pSB1C3	K936000	exp022	D9	1.32701	20376.1	90	120	1.30765	21077.6	1.0148	0.96672
BB261	pSB1C3	K567015	exp022	D10	1.31467	21536.2	90	130	1.30765	21077.6	1.00537	1.02176
BB261	pSB1C3	K567015	exp022	D2	1.25431	23301.2	90	140	1.30765	21077.6	0.959206	1.1055
BB261	pSB1C3	K567015	exp022	D6	1.28236	21838.5	90	130	1.30765	21077.6	0.98066	1.0361
BB262	pSB1C3	K876000	exp022	D11	1.29246	20971.1	90	130	1.30765	21077.6	0.988379	0.994947
BB262	pSB1C3	K876000	exp022	D3	1.21665	20461.4	90	140	1.30765	21077.6	0.930411	0.970769
BB262	pSB1C3	K876000	exp022	D7	1.309	20614.7	90	130	1.30765	21077.6	1.00103	0.978041
BB263	pSB1C3	K567018	exp022	D12	1.28253	NA	90	130	1.30765	21077.6	0.98079	NA
BB263	pSB1C3	K567018	exp022	D4	1.30889	NA	90	130	1.30765	21077.6	1.00095	NA
BB263	pSB1C3	K567018	exp022	D8	1.30835	NA	90	130	1.30765	21077.6	1.00053	NA
BB264	pSB1C3	K773002	exp022	E1	1.27559	24265.2	90	130	1.30765	21077.6	0.975484	1.15123
BB264	pSB1C3	K773002	exp022	E5	1.3049	22412.4	90	130	1.30765	21077.6	0.997896	1.06333
BB264	pSB1C3	K773002	exp022	E9	1.26919	20693.7	100	130	1.30765	21077.6	0.970585	0.981788
BB265	pSB1C3	K747000	exp022	E10	1.30973	19301.3	90	150	1.30765	21077.6	1.00159	0.915728
BB265	pSB1C3	K747000	exp022	E2	1.24496	20997.7	90	140	1.30765	21077.6	0.952062	0.996211
BB265	pSB1C3	K747000	exp022	E6	1.26134	19117.3	90	140	1.30765	21077.6	0.964586	0.906996
BB266	pSB1C3	B0012	exp022	E11	1.29912	21645.9	90	130	1.30765	21077.6	0.993474	1.02696
BB266	pSB1C3	B0012	exp022	E3	1.28428	22824	90	130	1.30765	21077.6	0.982124	1.08286
BB266	pSB1C3	B0012	exp022	E7	1.2899	21451.2	90	120	1.30765	21077.6	0.986429	1.01773
BB267	pSB1C3	K747001	exp022	E12	1.28793	22141.3	100	130	1.30765	21077.6	0.984919	1.05047
BB267	pSB1C3	K747001	exp022	E4	1.25224	21914.8	100	130	1.30765	21077.6	0.957626	1.03972
BB267	pSB1C3	K747001	exp022	E8	1.2661	21828.4	100	130	1.30765	21077.6	0.968222	1.03562
BB268	pSB1C3	B0013	exp022	F1	1.30236	23327.2	80	120	1.30765	21077.6	0.99595	1.10673
BB268	pSB1C3	B0013	exp022	F5	1.28992	21631.5	80	130	1.30765	21077.6	0.986439	1.02628
BB269	pSB1C3	K747002	exp022	F10	1.29303	21440.4	100	130	1.30765	21077.6	0.988822	1.01721
BB269	pSB1C3	K747002	exp022	F2	1.23439	24214.8	100	140	1.30765	21077.6	0.943974	1.14884
BB269	pSB1C3	K747002	exp022	F6	1.28344	21892	100	130	1.30765	21077.6	0.981485	1.03864
BB294	pSB1C3	I759014	exp022	F11	0.93725	NA	140	160	1.30765	21077.6	0.716743	NA
BB294	pSB1C3	I759014	exp022	F3	0.862851	NA	160	190	1.30765	21077.6	0.659848	NA
BB294	pSB1C3	I759014	exp022	F7	0.905132	NA	160	200	1.30765	21077.6	0.692182	NA
BB296	pSB1C3	I759016	exp022	F12	1.24025	NA	90	90	1.30765	21077.6	0.948458	NA
BB296	pSB1C3	I759016	exp022	F4	1.22251	NA	90	90	1.30765	21077.6	0.934889	NA
BB296	pSB1C3	I759016	exp022	F8	1.26093	NA	90	90	1.30765	21077.6	0.964268	NA
BB298	pSB1C3	I759017	exp022	B10	1.01124	NA	130	180	1.30765	21077.6	0.773325	NA
BB298	pSB1C3	I759017	exp022	B2	0.978506	NA	130	180	1.30765	21077.6	0.748292	NA
BB298	pSB1C3	I759017	exp022	B6	1.03939	NA	130	180	1.30765	21077.6	0.794856	NA
BB426	pSB1C3	E0020	exp022	H11	1.28933	21498.6	110	160	1.30765	21077.6	0.985993	1.01998
BB426	pSB1C3	E0020	exp022	H3	1.21849	24699.1	110	170	1.30765	21077.6	0.931812	1.17182
BB426	pSB1C3	E0020	exp022	H7	1.25376	22620.9	120	170	1.30765	21077.6	0.958787	1.07322
BB446	pSB1C3	R0011	exp022	A10	1.3243	21199.4	100	160	1.30765	21077.6	1.01273	1.00578
BB446	pSB1C3	R0011	exp022	A2	1.31155	21264.4	100	150	1.30765	21077.6	1.00298	1.00887
BB446	pSB1C3	R0011	exp022	A6	1.34316	20646	100	160	1.30765	21077.6	1.02715	0.979524
BB550	pSB1C3	K592009	exp022	A11	1.32699	NA	80	140	1.30765	21077.6	1.01479	NA
BB550	pSB1C3	K592009	exp022	A3	1.34894	NA	80	140	1.30765	21077.6	1.03158	NA
BB550	pSB1C3	K592009	exp022	A7	1.3272	NA	80	140	1.30765	21077.6	1.01495	NA
BB551	pSB1C3	R0040	exp022	C10	1.34357	20747.2	100	160	1.30765	21077.6	1.02746	0.984324
BB551	pSB1C3	R0040	exp022	C2	1.31298	21847	100	150	1.30765	21077.6	1.00407	1.0365
BB551	pSB1C3	R0040	exp022	C6	1.32909	20190.4	100	150	1.30765	21077.6	1.0164	0.95791
JEB1204	pSB1C3	K3174002	exp022	G1	1.067	16625.9	100	150	1.30765	21077.6	0.815967	0.788794
JEB1204	pSB1C3	K3174002	exp022	G5	0.898308	17165.2	250	280	1.30765	21077.6	0.686963	0.814382
JEB1204	pSB1C3	K3174002	exp022	G9	0.986405	17406.8	110	150	1.30765	21077.6	0.754333	0.825843
JEB1205	pSB1C3	K3174003	exp022	G10	1.01422	24057.6	110	170	1.30765	21077.6	0.775607	1.14139
JEB1205	pSB1C3	K3174003	exp022	G2	1.12539	21806.2	110	150	1.30765	21077.6	0.860622	1.03457
JEB1205	pSB1C3	K3174003	exp022	G6	1.16124	18906.2	110	140	1.30765	21077.6	0.888037	0.896983
JEB1206	pSB1C3	K3174004	exp022	G3	0.866962	14211.1	210	190	1.30765	21077.6	0.662992	0.674228
JEB1206	pSB1C3	K3174004	exp022	G7	0.87988	14415.3	210	210	1.30765	21077.6	0.67287	0.683915
JEB1207	pSB1C3	K3174006	exp022	G12	1.02921	15439.1	110	180	1.30765	21077.6	0.787066	0.732488
JEB1207	pSB1C3	K3174006	exp022	G4	0.972498	17783.1	110	170	1.30765	21077.6	0.743698	0.843698
JEB1207	pSB1C3	K3174006	exp022	G8	0.968531	19171.6	110	160	1.30765	21077.6	0.740665	0.909572
JEB1208	pSB1C3	K3174007	exp022	H10	0.82547	12573.5	140	210	1.30765	21077.6	0.631261	0.596535
JEB1208	pSB1C3	K3174007	exp022	H2	0.778568	14782.5	150	210	1.30765	21077.6	0.595394	0.701339
JEB1208	pSB1C3	K3174007	exp022	H6	0.77431	15076.4	140	210	1.30765	21077.6	0.592138	0.715284
BB384	pSB1A2	S03154	exp024	A10	1.2303	20550.7	80	140	1.3115	19219.7	0.93809	1.06925
BB384	pSB1A2	S03154	exp024	A2	1.31854	20209.6	80	130	1.3115	19219.7	1.00537	1.0515
BB384	pSB1A2	S03154	exp024	A6	1.3289	20661.8	80	130	1.3115	19219.7	1.01327	1.07503
BB385	pSB1A2	E0036	exp024	A11	1.25076	NA	90	140	1.3115	19219.7	0.953688	NA
BB385	pSB1A2	E0036	exp024	A3	1.26751	NA	80	150	1.3115	19219.7	0.966458	NA
BB385	pSB1A2	E0036	exp024	A7	1.27484	NA	90	150	1.3115	19219.7	0.97205	NA
BB386	pSB1A2	E0024	exp024	B1	1.21539	20632.2	80	140	1.3115	19219.7	0.926722	1.07349
BB386	pSB1A2	E0024	exp024	B5	1.34239	19417.6	80	140	1.3115	19219.7	1.02355	1.01029
BB386	pSB1A2	E0024	exp024	B9	1.30504	19176	80	140	1.3115	19219.7	0.995074	0.997725
BB387	pSB1A2	E0026	exp024	B10	1.27717	19398.6	80	140	1.3115	19219.7	0.973827	1.00931
BB387	pSB1A2	E0026	exp024	B2	1.27538	17815.3	70	140	1.3115	19219.7	0.97246	0.926931
BB387	pSB1A2	E0026	exp024	B6	1.25589	18497.8	80	140	1.3115	19219.7	0.957602	0.962437
BB388	pSB1A2	E0034	exp024	B11	1.33674	NA	80	140	1.3115	19219.7	1.01925	NA
BB388	pSB1A2	E0034	exp024	B3	1.31246	NA	80	140	1.3115	19219.7	1.00073	NA
BB388	pSB1A2	E0034	exp024	B7	1.29782	NA	80	140	1.3115	19219.7	0.989569	NA
BB389	pSB1A2	C0160	exp024	B12	1.27577	19343.8	80	140	1.3115	19219.7	0.972755	1.00646
BB389	pSB1A2	C0160	exp024	B4	1.33429	19428.8	80	140	1.3115	19219.7	1.01738	1.01088
BB389	pSB1A2	C0160	exp024	B8	1.29162	18801.8	90	140	1.3115	19219.7	0.984843	0.978257
BB390	pSB1A2	R0084	exp024	C1	1.31326	21098.2	80	130	1.3115	19219.7	1.00134	1.09774
BB390	pSB1A2	R0084	exp024	C5	1.38113	19775.2	80	140	1.3115	19219.7	1.05309	1.0289
BB390	pSB1A2	R0084	exp024	C9	1.30833	19415.4	80	140	1.3115	19219.7	0.997583	1.01018
BB391	pSB1A2	R0078	exp024	C10	1.3514	19793.5	90	140	1.3115	19219.7	1.03043	1.02986
BB391	pSB1A2	R0078	exp024	C2	1.41019	22182.5	90	140	1.3115	19219.7	1.07525	1.15416
BB391	pSB1A2	R0078	exp024	C6	1.38648	20625.6	90	140	1.3115	19219.7	1.05717	1.07315
BB392	pSB1A2	I13601	exp024	C11	1.15978	17914.3	90	140	1.3115	19219.7	0.884319	0.932082
BB392	pSB1A2	I13601	exp024	C3	1.14243	18896.9	100	150	1.3115	19219.7	0.871084	0.983207
BB392	pSB1A2	I13601	exp024	C7	1.45952	17638.6	60	140	1.3115	19219.7	1.11287	0.917735
BB393	pSB1A2	R0082	exp024	C12	1.37027	19324.5	80	130	1.3115	19219.7	1.04481	1.00545
BB393	pSB1A2	R0082	exp024	C4	1.40521	20786.9	80	130	1.3115	19219.7	1.07146	1.08154
BB393	pSB1A2	R0082	exp024	C8	1.37295	19605.8	80	130	1.3115	19219.7	1.04685	1.02009
BB394	pSB1A2	R0083	exp024	D1	1.2738	20715.5	90	140	1.3115	19219.7	0.971252	1.07783
BB394	pSB1A2	R0083	exp024	D5	1.20043	19241.9	90	150	1.3115	19219.7	0.915314	1.00115
BB394	pSB1A2	R0083	exp024	D9	1.23332	18941.7	90	150	1.3115	19219.7	0.940393	0.985536
BB396	pSB1C3	K541503	exp024	D11	1.31071	18339.9	100	140	1.3115	19219.7	0.999395	0.954223
BB396	pSB1C3	K541503	exp024	D3	1.294	19266.5	100	150	1.3115	19219.7	0.986656	1.00244
BB396	pSB1C3	K541503	exp024	D7	1.30494	17702.9	100	150	1.3115	19219.7	0.994998	0.921082
BB397	pSB1C3	K738002	exp024	D12	1.28707	18738.7	90	160	1.3115	19219.7	0.981373	0.974972
BB397	pSB1C3	K738002	exp024	D4	1.33762	18955.4	100	160	1.3115	19219.7	1.01992	0.986248
BB397	pSB1C3	K738002	exp024	D8	1.30238	18562.5	90	160	1.3115	19219.7	0.993051	0.965805
BB398	pSB1C3	K541505	exp024	E1	1.24563	23909.3	90	130	1.3115	19219.7	0.949774	1.244
BB398	pSB1C3	K541505	exp024	E5	1.26676	22287	90	140	1.3115	19219.7	0.965886	1.15959
BB398	pSB1C3	K541505	exp024	E9	1.32236	20324.2	90	140	1.3115	19219.7	1.00828	1.05747
BB399	pSB1C3	K863206	exp024	E10	1.29744	18623.8	90	160	1.3115	19219.7	0.989281	0.968993
BB399	pSB1C3	K863206	exp024	E2	1.21068	21032.2	90	150	1.3115	19219.7	0.923128	1.0943
BB399	pSB1C3	K863206	exp024	E6	1.27635	19963.1	90	160	1.3115	19219.7	0.973201	1.03868
BB400	pSB1C3	K541506	exp024	E11	1.35536	18674.4	90	150	1.3115	19219.7	1.03344	0.97163
BB400	pSB1C3	K541506	exp024	E3	1.31695	19936	90	150	1.3115	19219.7	1.00415	1.03727
BB400	pSB1C3	K541506	exp024	E7	1.32325	19027.1	90	160	1.3115	19219.7	1.00896	0.989978
BB401	pSB1C3	K875009	exp024	E12	1.32136	19190.2	100	160	1.3115	19219.7	1.00752	0.998465
BB401	pSB1C3	K875009	exp024	E4	1.3193	21517.6	100	150	1.3115	19219.7	1.00595	1.11956
BB401	pSB1C3	K875009	exp024	E8	1.31019	19180.7	100	160	1.3115	19219.7	0.999005	0.997973
BB402	pSB1C3	K541526	exp024	F1	0.928447	16655.6	130	190	1.3115	19219.7	0.707928	0.86659
BB402	pSB1C3	K541526	exp024	F5	0.980051	15659.4	130	200	1.3115	19219.7	0.747276	0.814756
BB402	pSB1C3	K541526	exp024	F9	0.989951	14681.2	130	210	1.3115	19219.7	0.754824	0.763861
BB403	pSB1C3	K895000	exp024	F10	1.23911	18794.3	110	170	1.3115	19219.7	0.944808	0.977868
BB403	pSB1C3	K895000	exp024	F2	1.13293	18323.7	110	170	1.3115	19219.7	0.863843	0.953382
BB403	pSB1C3	K895000	exp024	F6	1.22459	18870.9	110	170	1.3115	19219.7	0.933732	0.981853
BB404	pSB1C3	K592020	exp024	F11	0.843928	NA	140	220	1.3115	19219.7	0.643484	NA
BB404	pSB1C3	K592020	exp024	F3	0.853802	NA	140	220	1.3115	19219.7	0.651012	NA
BB404	pSB1C3	K592020	exp024	F7	0.818879	NA	150	220	1.3115	19219.7	0.624385	NA
BB405	pSB1C3	K581008	exp024	F12	1.19705	18102.8	100	150	1.3115	19219.7	0.912735	0.941889
BB405	pSB1C3	K581008	exp024	F4	1.11702	19972.8	100	160	1.3115	19219.7	0.851714	1.03918
BB405	pSB1C3	K581008	exp024	F8	1.16688	17323.1	90	150	1.3115	19219.7	0.889734	0.90132
BB418	pSB1C3	K539421	exp024	G12	1.36628	19206.4	90	150	1.3115	19219.7	1.04177	0.999311
BB418	pSB1C3	K539421	exp024	G4	1.27972	19495.7	90	150	1.3115	19219.7	0.975768	1.01436
BB418	pSB1C3	K539421	exp024	G8	1.3584	19515.5	90	150	1.3115	19219.7	1.03576	1.01539
JEB1204	pSB1C3	K3174002	exp024	G1	1.16553	26001	90	130	1.3115	19219.7	0.888703	1.35283
JEB1204	pSB1C3	K3174002	exp024	G5	1.21523	22642.4	90	130	1.3115	19219.7	0.9266	1.17808
JEB1204	pSB1C3	K3174002	exp024	G9	1.26214	22072	90	130	1.3115	19219.7	0.962368	1.1484
JEB1205	pSB1C3	K3174003	exp024	G10	1.03072	15306.2	100	160	1.3115	19219.7	0.785909	0.796379
JEB1205	pSB1C3	K3174003	exp024	G2	0.907915	15884.4	110	160	1.3115	19219.7	0.692273	0.826467
JEB1205	pSB1C3	K3174003	exp024	G6	1.07551	15419.6	120	160	1.3115	19219.7	0.820059	0.80228
JEB1206	pSB1C3	K3174004	exp024	G11	0.748787	10028.4	150	200	1.3115	19219.7	0.57094	0.521775
JEB1206	pSB1C3	K3174004	exp024	G3	0.692691	10145.4	160	220	1.3115	19219.7	0.528167	0.527865
JEB1206	pSB1C3	K3174004	exp024	G7	0.759081	10058.7	150	190	1.3115	19219.7	0.578789	0.523353
JEB1207	pSB1C3	K3174006	exp024	H10	1.01772	16731.2	120	180	1.3115	19219.7	0.775998	0.870522
JEB1207	pSB1C3	K3174006	exp024	H2	0.888252	19629.4	120	190	1.3115	19219.7	0.67728	1.02132
JEB1207	pSB1C3	K3174006	exp024	H6	0.988713	16294.2	120	190	1.3115	19219.7	0.753881	0.847784
JEB1208	pSB1C3	K3174007	exp024	H11	0.836865	13477.6	150	210	1.3115	19219.7	0.638098	0.701239
JEB1208	pSB1C3	K3174007	exp024	H3	0.770525	14184.6	150	220	1.3115	19219.7	0.587515	0.738025
JEB1208	pSB1C3	K3174007	exp024	H7	0.821027	13979.6	150	210	1.3115	19219.7	0.626022	0.727356
BB550	pSB1C3	K592009	exp027	A10	1.27823	NA	90	120	1.27618	22079.6	1.00161	NA
BB550	pSB1C3	K592009	exp027	A2	1.10075	NA	90	130	1.27618	22079.6	0.862535	NA
BB550	pSB1C3	K592009	exp027	A6	1.26368	NA	90	120	1.27618	22079.6	0.990206	NA
BB551	pSB1C3	R0040	exp027	A11	1.32713	21486.7	80	130	1.27618	22079.6	1.03992	0.973147
BB551	pSB1C3	R0040	exp027	A3	1.15821	25990.1	80	130	1.27618	22079.6	0.907562	1.17711
BB551	pSB1C3	R0040	exp027	A7	1.32252	22049.4	80	120	1.27618	22079.6	1.03631	0.998634
BB552	pSB1C3	B0015	exp027	B1	1.10086	27264.6	80	130	1.27618	22079.6	0.862619	1.23483
BB552	pSB1C3	B0015	exp027	B5	1.24655	23079.4	80	120	1.27618	22079.6	0.976785	1.04528
BB552	pSB1C3	B0015	exp027	B9	1.28855	21293.4	80	110	1.27618	22079.6	1.0097	0.964394
BB553	pSB1C3	E1010	exp027	B10	1.28814	20125.1	80	110	1.27618	22079.6	1.00937	0.911481
BB553	pSB1C3	E1010	exp027	B6	1.29326	21040.4	80	120	1.27618	22079.6	1.01338	0.952934
BB554	pSB3C5	K731721	exp027	B11	1.08091	15417.4	90	150	1.27618	22079.6	0.84699	0.698264
BB554	pSB3C5	K731721	exp027	B3	0.863064	20094.1	100	170	1.27618	22079.6	0.676287	0.910074
BB554	pSB3C5	K731721	exp027	B7	1.0652	14886.8	90	150	1.27618	22079.6	0.834682	0.674234
BB555	pSB1A2	J61100	exp027	B12	1.31545	23627.2	80	110	1.27618	22079.6	1.03077	1.0701
BB555	pSB1A2	J61100	exp027	B4	1.15587	26294.4	80	130	1.27618	22079.6	0.905725	1.19089
BB555	pSB1A2	J61100	exp027	B8	1.40256	22789.6	80	110	1.27618	22079.6	1.09903	1.03216
BB556	pSB1A2	B0011	exp027	C1	0.970009	27195.8	80	140	1.27618	22079.6	0.760088	1.23172
BB556	pSB1A2	B0011	exp027	C5	1.01887	27396.2	80	120	1.27618	22079.6	0.798375	1.24079
BB558	pSB1A2	B0031	exp027	C11	1.27236	22437.7	80	110	1.27618	22079.6	0.997007	1.01622
BB558	pSB1A2	B0031	exp027	C3	1.2597	20322.6	80	120	1.27618	22079.6	0.987086	0.920424
BB558	pSB1A2	B0031	exp027	C7	1.2531	22667.6	80	110	1.27618	22079.6	0.981915	1.02663
BB583	pSB1C3	C0061	exp027	E12	1.3335	21733.5	90	130	1.27618	22079.6	1.04492	0.984326
BB583	pSB1C3	C0061	exp027	E4	1.20874	22076.6	100	130	1.27618	22079.6	0.947154	0.999867
BB583	pSB1C3	C0061	exp027	E8	1.23178	22373.8	100	130	1.27618	22079.6	0.965206	1.01332
BB584	pSB1A2	J61101	exp027	F1	1.25603	23501.4	90	120	1.27618	22079.6	0.984214	1.0644
BB584	pSB1A2	J61101	exp027	F5	1.17948	26157.4	90	120	1.27618	22079.6	0.924225	1.18469
BB584	pSB1A2	J61101	exp027	F9	1.25925	21992.1	90	110	1.27618	22079.6	0.98673	0.996039
BB585	pSB1C3	R0010	exp027	F10	1.21225	21619.2	90	130	1.27618	22079.6	0.949903	0.979151
BB585	pSB1C3	R0010	exp027	F6	1.29225	20136.9	90	150	1.27618	22079.6	1.01259	0.912013
BB586	pSB1C3	P10302	exp027	F11	1.27597	24153.9	90	120	1.27618	22079.6	0.999838	1.09395
BB586	pSB1C3	P10302	exp027	F3	1.29442	21664.9	100	130	1.27618	22079.6	1.01429	0.98122
BB586	pSB1C3	P10302	exp027	F7	1.27564	22286.2	90	130	1.27618	22079.6	0.999579	1.00936
BB587	pSB1C3	E0030	exp027	F12	1.28455	NA	90	130	1.27618	22079.6	1.00656	NA
BB587	pSB1C3	E0030	exp027	F4	1.32027	NA	90	130	1.27618	22079.6	1.03455	NA
BB587	pSB1C3	E0030	exp027	F8	1.27034	NA	90	130	1.27618	22079.6	0.995427	NA
BB588	pSB1C3	I0500	exp027	H11	1.20705	22074	120	170	1.27618	22079.6	0.94583	0.999749
BB588	pSB1C3	I0500	exp027	H3	1.13602	23749.1	120	180	1.27618	22079.6	0.890176	1.07561
BB588	pSB1C3	I0500	exp027	H7	1.22979	22134.7	120	160	1.27618	22079.6	0.96365	1.0025
JEB1204	pSB1C3	K3174002	exp027	G1	1.15768	16385.6	70	140	1.27618	22079.6	0.907143	0.742114
JEB1204	pSB1C3	K3174002	exp027	G5	0.880848	18849.8	90	130	1.27618	22079.6	0.690223	0.853722
JEB1204	pSB1C3	K3174002	exp027	G9	1.07288	18207	80	140	1.27618	22079.6	0.840699	0.824608
JEB1205	pSB1C3	K3174003	exp027	G10	1.06364	16639	90	150	1.27618	22079.6	0.833453	0.753591
JEB1205	pSB1C3	K3174003	exp027	G2	0.97791	19132.6	130	160	1.27618	22079.6	0.766279	0.866528
JEB1205	pSB1C3	K3174003	exp027	G6	1.02302	19829.8	120	140	1.27618	22079.6	0.801626	0.898107
JEB1206	pSB1C3	K3174004	exp027	G11	0.754199	10747.4	130	200	1.27618	22079.6	0.590982	0.486758
JEB1206	pSB1C3	K3174004	exp027	G3	0.860357	10557.2	90	230	1.27618	22079.6	0.674166	0.478142
JEB1206	pSB1C3	K3174004	exp027	G7	0.762343	11679.6	150	210	1.27618	22079.6	0.597363	0.528977
JEB1207	pSB1C3	K3174006	exp027	G12	1.00588	13911.9	90	180	1.27618	22079.6	0.788195	0.63008
JEB1207	pSB1C3	K3174006	exp027	G4	1.096	13188	100	190	1.27618	22079.6	0.858814	0.597293
JEB1207	pSB1C3	K3174006	exp027	G8	0.956621	15051.2	100	170	1.27618	22079.6	0.749597	0.68168
JEB1208	pSB1C3	K3174007	exp027	H10	0.768779	11404	130	220	1.27618	22079.6	0.602407	0.516496
JEB1208	pSB1C3	K3174007	exp027	H2	0.739253	14205.2	110	220	1.27618	22079.6	0.57927	0.643364
JEB1208	pSB1C3	K3174007	exp027	H6	0.786306	13384.2	160	220	1.27618	22079.6	0.616141	0.606181
BB251	pSB1C3	K909007	exp028	A10	1.31976	22293.7	100	110	1.26197	21748.6	1.0458	1.02506
BB251	pSB1C3	K909007	exp028	A2	1.31529	23224.4	100	120	1.26197	21748.6	1.04225	1.06786
BB251	pSB1C3	K909007	exp028	A6	1.27493	24952.9	100	120	1.26197	21748.6	1.01027	1.14734
BB252	pSB1C3	K598014	exp028	A11	1.26009	22130.2	90	110	1.26197	21748.6	0.998511	1.01755
BB252	pSB1C3	K598014	exp028	A3	1.32108	23156.8	80	120	1.26197	21748.6	1.04684	1.06475
BB252	pSB1C3	K598014	exp028	A7	1.27125	23052.5	90	120	1.26197	21748.6	1.00736	1.05995
BB255	pSB1C3	K777117	exp028	B1	1.32933	24638.7	90	120	1.26197	21748.6	1.05338	1.13289
BB255	pSB1C3	K777117	exp028	B5	1.26321	21728.8	90	120	1.26197	21748.6	1.00099	0.999094
BB255	pSB1C3	K777117	exp028	B9	1.32278	21120.9	90	120	1.26197	21748.6	1.04819	0.971139
BB256	pSB1C3	K812032	exp028	B10	1.29759	21648.6	90	120	1.26197	21748.6	1.02823	0.995403
BB256	pSB1C3	K812032	exp028	B2	1.26889	22455.8	90	120	1.26197	21748.6	1.00548	1.03252
BB256	pSB1C3	K812032	exp028	B6	1.35119	21401.7	90	110	1.26197	21748.6	1.0707	0.984051
BB258	pSB1C3	K801012	exp028	B11	1.26617	20520.6	90	120	1.26197	21748.6	1.00333	0.94354
BB258	pSB1C3	K801012	exp028	B3	1.31878	23717.8	90	130	1.26197	21748.6	1.04502	1.09054
BB258	pSB1C3	K801012	exp028	B7	1.26834	22309.1	90	120	1.26197	21748.6	1.00505	1.02577
BB259	pSB1C3	K567008	exp028	B12	1.3023	21268	80	120	1.26197	21748.6	1.03196	0.977906
BB259	pSB1C3	K567008	exp028	B4	1.30869	20757.6	80	120	1.26197	21748.6	1.03702	0.954437
BB259	pSB1C3	K567008	exp028	B8	1.24793	20284.1	80	120	1.26197	21748.6	0.988874	0.932663
BB260	pSB1C3	K936000	exp028	C1	1.2354	25009.7	90	130	1.26197	21748.6	0.978945	1.14995
BB260	pSB1C3	K936000	exp028	C5	1.31698	23136.2	90	120	1.26197	21748.6	1.0436	1.0638
BB260	pSB1C3	K936000	exp028	C9	1.24929	21727.2	90	120	1.26197	21748.6	0.989957	0.999018
BB261	pSB1C3	K567015	exp028	C10	1.21315	22389.2	100	130	1.26197	21748.6	0.961319	1.02946
BB261	pSB1C3	K567015	exp028	C2	1.24534	23951.2	100	130	1.26197	21748.6	0.986824	1.10128
BB261	pSB1C3	K567015	exp028	C6	1.27437	24342.5	100	130	1.26197	21748.6	1.00982	1.11927
BB262	pSB1C3	K876000	exp028	C11	1.24901	19426.1	90	130	1.26197	21748.6	0.989728	0.893215
BB262	pSB1C3	K876000	exp028	C3	1.28614	22000.6	80	120	1.26197	21748.6	1.01915	1.01159
BB262	pSB1C3	K876000	exp028	C7	1.3004	21788.4	80	120	1.26197	21748.6	1.03045	1.00183
BB263	pSB1C3	K567018	exp028	C12	1.28824	NA	90	120	1.26197	21748.6	1.02082	NA
BB263	pSB1C3	K567018	exp028	C4	1.31347	NA	90	120	1.26197	21748.6	1.04081	NA
BB263	pSB1C3	K567018	exp028	C8	1.27132	NA	90	120	1.26197	21748.6	1.00741	NA
BB264	pSB1C3	K773002	exp028	D1	1.16109	22250.2	90	140	1.26197	21748.6	0.920066	1.02306
BB264	pSB1C3	K773002	exp028	D5	1.19814	21000.4	90	130	1.26197	21748.6	0.949426	0.965601
BB264	pSB1C3	K773002	exp028	D9	1.18043	18226.6	100	130	1.26197	21748.6	0.935386	0.838059
BB265	pSB1C3	K747000	exp028	D10	1.16084	17442.6	80	140	1.26197	21748.6	0.919867	0.802011
BB265	pSB1C3	K747000	exp028	D2	1.13858	19811.5	100	140	1.26197	21748.6	0.902227	0.910934
BB265	pSB1C3	K747000	exp028	D6	1.16845	18571.3	80	140	1.26197	21748.6	0.925896	0.853908
BB266	pSB1C3	B0012	exp028	D11	1.26568	18911.6	80	110	1.26197	21748.6	1.00294	0.869555
BB266	pSB1C3	B0012	exp028	D3	1.30074	20813.2	70	120	1.26197	21748.6	1.03072	0.956994
BB266	pSB1C3	B0012	exp028	D7	1.30491	19432.2	80	110	1.26197	21748.6	1.03402	0.893492
BB267	pSB1C3	K747001	exp028	D12	1.09624	22921.4	100	120	1.26197	21748.6	0.868678	1.05393
BB267	pSB1C3	K747001	exp028	D4	1.21474	18869.3	80	120	1.26197	21748.6	0.962576	0.867612
BB267	pSB1C3	K747001	exp028	D8	1.21003	18227.5	70	130	1.26197	21748.6	0.958841	0.838104
BB268	pSB1C3	B0013	exp028	E1	1.26441	24880.2	90	130	1.26197	21748.6	1.00194	1.14399
BB268	pSB1C3	B0013	exp028	E5	1.24713	21688.6	90	120	1.26197	21748.6	0.988244	0.997243
BB268	pSB1C3	B0013	exp028	E9	1.25635	21223.4	90	120	1.26197	21748.6	0.995544	0.975854
BB269	pSB1C3	K747002	exp028	E10	1.25521	21362.5	90	130	1.26197	21748.6	0.994645	0.982248
BB269	pSB1C3	K747002	exp028	E2	1.28626	22808.1	90	120	1.26197	21748.6	1.01925	1.04872
BB269	pSB1C3	K747002	exp028	E6	1.2537	22548.8	90	120	1.26197	21748.6	0.993449	1.0368
BB294	pSB1C3	I759014	exp028	E11	1.0229	NA	120	170	1.26197	21748.6	0.810556	NA
BB294	pSB1C3	I759014	exp028	E3	0.922887	NA	130	190	1.26197	21748.6	0.731308	NA
BB294	pSB1C3	I759014	exp028	E7	0.983734	NA	130	180	1.26197	21748.6	0.779524	NA
BB296	pSB1C3	I759016	exp028	E12	1.16781	NA	90	130	1.26197	21748.6	0.925384	NA
BB296	pSB1C3	I759016	exp028	E4	1.18508	NA	90	130	1.26197	21748.6	0.939074	NA
BB296	pSB1C3	I759016	exp028	E8	1.2505	NA	90	90	1.26197	21748.6	0.990911	NA
BB298	pSB1C3	I759017	exp028	F1	0.764633	NA	170	230	1.26197	21748.6	0.605906	NA
BB298	pSB1C3	I759017	exp028	F5	0.853014	NA	150	210	1.26197	21748.6	0.67594	NA
BB298	pSB1C3	I759017	exp028	F9	0.79423	NA	140	220	1.26197	21748.6	0.629358	NA
BB426	pSB1C3	E0020	exp028	F10	1.25958	21163.5	90	130	1.26197	21748.6	0.998107	0.973101
BB426	pSB1C3	E0020	exp028	F2	1.28433	22607	90	120	1.26197	21748.6	1.01772	1.03947
BB426	pSB1C3	E0020	exp028	F6	1.29082	20830.2	90	130	1.26197	21748.6	1.02286	0.957773
BB589	pSB1C3	B1006	exp028	F11	1.2314	18732.9	90	140	1.26197	21748.6	0.975774	0.86134
BB589	pSB1C3	B1006	exp028	F3	1.18714	21766.8	100	140	1.26197	21748.6	0.940709	1.00084
BB589	pSB1C3	B1006	exp028	F7	1.20342	20232.8	100	140	1.26197	21748.6	0.953608	0.930306
BB590	pSB1C3	J23119	exp028	F12	1.22258	21894.6	90	140	1.26197	21748.6	0.968789	1.00671
BB590	pSB1C3	J23119	exp028	F4	1.33189	20715	90	130	1.26197	21748.6	1.05541	0.952477
BB590	pSB1C3	J23119	exp028	F8	1.25541	20231.4	90	140	1.26197	21748.6	0.994806	0.930239
JEB1204	pSB1C3	K3174002	exp028	G1	0.910199	21414.4	100	150	1.26197	21748.6	0.721254	0.984634
JEB1204	pSB1C3	K3174002	exp028	G5	1.05918	18595.7	100	150	1.26197	21748.6	0.839304	0.855033
JEB1204	pSB1C3	K3174002	exp028	G9	1.18303	17607.9	90	160	1.26197	21748.6	0.937449	0.809614
JEB1204	pSB1C3	K3174002	exp028	H11	1.00994	18173.8	120	150	1.26197	21748.6	0.800289	0.835631
JEB1204	pSB1C3	K3174002	exp028	H3	1.03412	18536.4	100	160	1.26197	21748.6	0.81945	0.852303
JEB1204	pSB1C3	K3174002	exp028	H7	1.11321	17529.4	90	150	1.26197	21748.6	0.882126	0.806005
JEB1205	pSB1C3	K3174003	exp028	G10	0.984771	18932.2	110	170	1.26197	21748.6	0.780346	0.870504
JEB1205	pSB1C3	K3174003	exp028	G2	1.06892	18894	110	150	1.26197	21748.6	0.847023	0.868748
JEB1205	pSB1C3	K3174003	exp028	G6	1.0975	18786.1	110	150	1.26197	21748.6	0.869671	0.863788
JEB1207	pSB1C3	K3174006	exp028	G12	0.989654	15675.7	100	180	1.26197	21748.6	0.784215	0.720768
JEB1207	pSB1C3	K3174006	exp028	G4	0.998912	16019.7	120	170	1.26197	21748.6	0.791551	0.736587
JEB1207	pSB1C3	K3174006	exp028	G8	0.987432	15388.1	100	180	1.26197	21748.6	0.782454	0.707548
JEB1208	pSB1C3	K3174007	exp028	H10	1.02772	14182.7	150	200	1.26197	21748.6	0.814375	0.65212
JEB1208	pSB1C3	K3174007	exp028	H2	0.929871	16666.4	170	190	1.26197	21748.6	0.736842	0.766321
JEB1208	pSB1C3	K3174007	exp028	H6	0.899067	15875.7	140	190	1.26197	21748.6	0.712432	0.729966
BB521	pSB1C3	K577894	exp032	A10	1.37307	NA	70	120	1.36392	20248.3	1.00671	NA
BB521	pSB1C3	K577894	exp032	A2	1.3219	NA	70	130	1.36392	20248.3	0.969197	NA
BB521	pSB1C3	K577894	exp032	A6	1.32482	NA	70	140	1.36392	20248.3	0.971336	NA
BB523	pSB1C3	K895004	exp032	B1	1.27652	19861.5	80	140	1.36392	20248.3	0.935924	0.980897
BB523	pSB1C3	K895004	exp032	B5	1.34029	16669.9	80	140	1.36392	20248.3	0.982679	0.823274
BB523	pSB1C3	K895004	exp032	B9	1.36067	17607.6	80	140	1.36392	20248.3	0.997617	0.86958
BB524	pSB1C3	K861090	exp032	B10	1.3686	19856.3	70	130	1.36392	20248.3	1.00344	0.98064
BB524	pSB1C3	K861090	exp032	B2	1.27191	22415.3	70	130	1.36392	20248.3	0.932543	1.10702
BB524	pSB1C3	K861090	exp032	B6	1.33682	21017.3	70	130	1.36392	20248.3	0.980134	1.03798
BB525	pSB1C3	K861172	exp032	B11	1.18965	18142.1	80	130	1.36392	20248.3	0.87223	0.895982
BB525	pSB1C3	K861172	exp032	B3	1.1651	19557.5	80	140	1.36392	20248.3	0.854228	0.965882
BB525	pSB1C3	K861172	exp032	B7	1.1871	19316.8	80	140	1.36392	20248.3	0.87036	0.953993
BB526	pSB1C3	K747018	exp032	B12	1.36871	19731.3	60	120	1.36392	20248.3	1.00351	0.974463
BB526	pSB1C3	K747018	exp032	B4	1.33057	21111.7	70	120	1.36392	20248.3	0.975548	1.04264
BB526	pSB1C3	K747018	exp032	B8	1.38309	20189.1	70	110	1.36392	20248.3	1.01406	0.997073
BB527	pSB1C3	R0040	exp032	C1	1.27785	22125.3	70	110	1.36392	20248.3	0.936898	1.0927
BB527	pSB1C3	R0040	exp032	C5	1.36263	20108.8	70	110	1.36392	20248.3	0.999059	0.993106
BB527	pSB1C3	R0040	exp032	C9	1.38609	19845	70	110	1.36392	20248.3	1.01626	0.980079
BB528	pSB1C3	K747019	exp032	C10	1.37626	20397.6	70	130	1.36392	20248.3	1.00905	1.00737
BB528	pSB1C3	K747019	exp032	C2	1.29504	22130.2	70	130	1.36392	20248.3	0.949501	1.09294
BB528	pSB1C3	K747019	exp032	C6	1.35858	20071.2	70	130	1.36392	20248.3	0.996085	0.991251
BB529	pSB1C3	R0062	exp032	C11	1.38814	20145.3	70	130	1.36392	20248.3	1.01776	0.99491
BB529	pSB1C3	R0062	exp032	C3	1.32525	21279.9	70	130	1.36392	20248.3	0.971648	1.05094
BB529	pSB1C3	R0062	exp032	C7	1.37301	20443.6	70	130	1.36392	20248.3	1.00667	1.00965
BB530	pSB1C3	K747020	exp032	C12	1.39159	20167.5	70	120	1.36392	20248.3	1.02029	0.996008
BB530	pSB1C3	K747020	exp032	C4	1.35065	20991.6	70	130	1.36392	20248.3	0.990271	1.03671
BB530	pSB1C3	K747020	exp032	C8	1.39224	19914	70	120	1.36392	20248.3	1.02077	0.983489
BB531	pSB1C3	R0063	exp032	D1	1.30787	22429.3	70	120	1.36392	20248.3	0.958907	1.10771
BB531	pSB1C3	R0063	exp032	D5	1.36292	20381.9	70	120	1.36392	20248.3	0.999267	1.00659
BB531	pSB1C3	R0063	exp032	D9	1.39502	19948.1	70	120	1.36392	20248.3	1.02281	0.985174
BB532	pSB1C3	K747021	exp032	D10	1.38109	19967.5	70	130	1.36392	20248.3	1.01259	0.986131
BB532	pSB1C3	K747021	exp032	D2	1.28751	21783.4	70	130	1.36392	20248.3	0.943979	1.07581
BB532	pSB1C3	K747021	exp032	D6	1.3827	19246	70	130	1.36392	20248.3	1.01377	0.950499
BB533	pSB1C3	R0065	exp032	D11	1.35295	19167.3	70	130	1.36392	20248.3	0.991958	0.946611
BB533	pSB1C3	R0065	exp032	D3	1.27425	21757.7	70	130	1.36392	20248.3	0.934259	1.07454
BB533	pSB1C3	R0065	exp032	D7	1.3633	20190.2	70	130	1.36392	20248.3	0.999549	0.99713
BB534	pSB1C3	K747022	exp032	D12	1.38331	20584.7	70	130	1.36392	20248.3	1.01422	1.01661
BB534	pSB1C3	K747022	exp032	D4	1.36312	20982.5	70	130	1.36392	20248.3	0.999418	1.03626
BB534	pSB1C3	K747022	exp032	D8	1.36959	20795.4	70	130	1.36392	20248.3	1.00416	1.02702
BB535	pSB1C3	R1062	exp032	E1	1.303	22330.3	60	120	1.36392	20248.3	0.95534	1.10282
BB535	pSB1C3	R1062	exp032	E5	1.37107	20466.4	60	120	1.36392	20248.3	1.00524	1.01077
BB535	pSB1C3	R1062	exp032	E9	1.34226	20609.2	70	120	1.36392	20248.3	0.984122	1.01782
BB536	pSB1C3	K747023	exp032	E10	1.35394	20908.4	70	120	1.36392	20248.3	0.992682	1.0326
BB536	pSB1C3	K747023	exp032	E2	1.2924	21838.8	70	120	1.36392	20248.3	0.947562	1.07855
BB536	pSB1C3	K747023	exp032	E6	1.34101	20504	70	120	1.36392	20248.3	0.983204	1.01263
BB537	pSB1C3	E0422	exp032	E11	1.37455	18523.4	60	110	1.36392	20248.3	1.0078	0.914813
BB537	pSB1C3	E0422	exp032	E3	1.25388	19181.8	60	120	1.36392	20248.3	0.919326	0.947326
BB537	pSB1C3	E0422	exp032	E7	1.35048	18373.6	60	120	1.36392	20248.3	0.990148	0.907412
BB538	pSB1C3	K731520	exp032	E12	1.34185	NA	70	130	1.36392	20248.3	0.983821	NA
BB538	pSB1C3	K731520	exp032	E4	1.31077	NA	60	130	1.36392	20248.3	0.961031	NA
BB538	pSB1C3	K731520	exp032	E8	1.34357	NA	70	130	1.36392	20248.3	0.985085	NA
BB539	pSB1C3	K844006	exp032	F1	1.24789	22112.8	70	120	1.36392	20248.3	0.914935	1.09208
BB539	pSB1C3	K844006	exp032	F5	1.22624	20701	90	120	1.36392	20248.3	0.899056	1.02236
BB539	pSB1C3	K844006	exp032	F9	1.33259	20758.5	60	130	1.36392	20248.3	0.977029	1.02519
BB540	pSB1C3	K808032	exp032	F10	1.35454	20013.9	70	130	1.36392	20248.3	0.993123	0.988424
BB540	pSB1C3	K808032	exp032	F2	1.29995	20839.3	70	130	1.36392	20248.3	0.953101	1.02919
BB540	pSB1C3	K808032	exp032	F6	1.37285	18959.8	60	130	1.36392	20248.3	1.00655	0.936362
BB541	pSB1C3	K844007	exp032	F11	1.32984	20201.7	70	140	1.36392	20248.3	0.975012	0.997697
BB541	pSB1C3	K844007	exp032	F3	1.25076	21415.7	70	140	1.36392	20248.3	0.917035	1.05765
BB541	pSB1C3	K844007	exp032	F7	1.29946	20635	70	130	1.36392	20248.3	0.952742	1.0191
BB542	pSB1C3	K808000	exp032	F12	1.3485	20545.2	70	140	1.36392	20248.3	0.988699	1.01466
BB542	pSB1C3	K808000	exp032	F4	1.30622	20918.9	80	140	1.36392	20248.3	0.957701	1.03312
BB542	pSB1C3	K808000	exp032	F8	1.34556	19781.2	70	140	1.36392	20248.3	0.986542	0.976928
BB543	pSB1C3	K844008	exp032	G1	1.18831	23131.5	80	130	1.36392	20248.3	0.871251	1.14239
BB543	pSB1C3	K844008	exp032	G5	1.30497	20201.4	70	140	1.36392	20248.3	0.956778	0.997684
BB543	pSB1C3	K844008	exp032	G9	1.28898	21108.9	70	130	1.36392	20248.3	0.945058	1.0425
JEB1204	pSB1C3	K3174002	exp032	G10	1.13017	18296.8	70	120	1.36392	20248.3	0.828619	0.90362
JEB1204	pSB1C3	K3174002	exp032	G2	1.08301	18437.1	70	130	1.36392	20248.3	0.794042	0.910547
JEB1204	pSB1C3	K3174002	exp032	G6	1.12975	17060.2	80	120	1.36392	20248.3	0.828315	0.842547
JEB1205	pSB1C3	K3174003	exp032	G11	1.18199	18101.7	70	130	1.36392	20248.3	0.866611	0.893983
JEB1205	pSB1C3	K3174003	exp032	G3	1.12641	18132.4	80	130	1.36392	20248.3	0.825861	0.8955
JEB1205	pSB1C3	K3174003	exp032	G7	1.18171	17819.4	70	130	1.36392	20248.3	0.866407	0.880042
JEB1206	pSB1C3	K3174004	exp032	G12	0.898505	12744.7	100	160	1.36392	20248.3	0.658768	0.629419
JEB1206	pSB1C3	K3174004	exp032	G4	0.833388	14499.4	150	160	1.36392	20248.3	0.611025	0.716077
JEB1206	pSB1C3	K3174004	exp032	G8	0.845406	12876.2	130	150	1.36392	20248.3	0.619837	0.635912
JEB1207	pSB1C3	K3174006	exp032	H10	1.06371	16921.5	80	140	1.36392	20248.3	0.779895	0.8357
JEB1207	pSB1C3	K3174006	exp032	H2	0.979705	18197.7	90	140	1.36392	20248.3	0.718303	0.898727
JEB1207	pSB1C3	K3174006	exp032	H6	1.03821	16656.2	80	140	1.36392	20248.3	0.761194	0.822598
JEB1208	pSB1C3	K3174007	exp032	H11	0.910684	14242.1	80	160	1.36392	20248.3	0.667698	0.703372
JEB1208	pSB1C3	K3174007	exp032	H3	0.789909	15530.9	110	180	1.36392	20248.3	0.579147	0.76702
JEB1208	pSB1C3	K3174007	exp032	H7	0.833984	14446.5	90	180	1.36392	20248.3	0.611462	0.713464
BB151	pSB1C3	K1150039	exp033	A10	1.396	23162.3	60	120	1.30336	25196.1	1.07107	0.91928
BB151	pSB1C3	K1150039	exp033	A2	1.31416	22779.2	60	120	1.30336	25196.1	1.00828	0.904074
BB151	pSB1C3	K1150039	exp033	A6	1.33187	22703.4	60	120	1.30336	25196.1	1.02187	0.901068
BB152	pSB1C3	K1150040	exp033	A11	1.41385	22268.2	60	120	1.30336	25196.1	1.08477	0.883793
BB152	pSB1C3	K1150040	exp033	A3	1.2889	24799.7	60	120	1.30336	25196.1	0.988904	0.984267
BB152	pSB1C3	K1150040	exp033	A7	1.38626	22045.2	60	110	1.30336	25196.1	1.0636	0.874943
BB153	pSB1C3	K1150041	exp033	B1	1.20238	26302.8	60	120	1.30336	25196.1	0.92252	1.04392
BB153	pSB1C3	K1150041	exp033	B5	1.32613	23475.4	70	120	1.30336	25196.1	1.01747	0.931707
BB153	pSB1C3	K1150041	exp033	B9	1.32265	23900.1	70	120	1.30336	25196.1	1.01479	0.94856
BB154	pSB1C3	K1150042	exp033	B10	1.2107	25101.4	100	130	1.30336	25196.1	0.928905	0.996239
BB154	pSB1C3	K1150042	exp033	B2	1.18307	23629.6	80	130	1.30336	25196.1	0.907705	0.937828
BB154	pSB1C3	K1150042	exp033	B6	1.25108	23053.3	80	130	1.30336	25196.1	0.959883	0.914955
BB155	pSB1C3	K1150043	exp033	B11	1.36232	21032	70	120	1.30336	25196.1	1.04523	0.834732
BB155	pSB1C3	K1150043	exp033	B3	1.28629	22185.2	70	130	1.30336	25196.1	0.986896	0.880501
BB155	pSB1C3	K1150043	exp033	B7	1.35445	21320.2	70	120	1.30336	25196.1	1.0392	0.84617
BB156	pSB1A2	B0025	exp033	B12	1.31693	28339.2	60	110	1.30336	25196.1	1.01041	1.12474
BB156	pSB1A2	B0025	exp033	B4	1.30871	25390	60	120	1.30336	25196.1	1.0041	1.00769
BB156	pSB1A2	B0025	exp033	B8	1.29935	25237.1	70	110	1.30336	25196.1	0.996918	1.00162
BB161	pSB1A2	C0012	exp033	C1	1.29867	22188.3	70	110	1.30336	25196.1	0.996402	0.880622
BB161	pSB1A2	C0012	exp033	C5	1.33875	24830.8	60	110	1.30336	25196.1	1.02715	0.985499
BB161	pSB1A2	C0012	exp033	C9	1.32508	21083	70	120	1.30336	25196.1	1.01666	0.836757
BB164	pSB1C3	K819010	exp033	C10	1.29915	20170	60	120	1.30336	25196.1	0.996767	0.80052
BB164	pSB1C3	K819010	exp033	C2	1.13953	22918.6	80	120	1.30336	25196.1	0.874296	0.909608
BB164	pSB1C3	K819010	exp033	C6	1.29749	21840	70	120	1.30336	25196.1	0.995491	0.8668
BB165	pSB1C3	K608007	exp033	C11	1.28336	20147.6	70	120	1.30336	25196.1	0.984649	0.799629
BB165	pSB1C3	K608007	exp033	C3	1.30605	21233.6	60	120	1.30336	25196.1	1.00206	0.842733
BB165	pSB1C3	K608007	exp033	C7	1.29811	21131.8	70	120	1.30336	25196.1	0.995971	0.83869
BB169	pSB1C3	K608010	exp033	C12	0.976731	NA	110	80	1.30336	25196.1	0.749392	NA
BB169	pSB1C3	K608010	exp033	C4	0.943614	NA	120	80	1.30336	25196.1	0.723983	NA
BB169	pSB1C3	K608010	exp033	C8	0.90574	NA	110	70	1.30336	25196.1	0.694925	NA
BB171	pSB1C3	K608011	exp033	D10	1.17446	NA	70	70	1.30336	25196.1	0.901096	NA
BB171	pSB1C3	K608011	exp033	D2	1.17421	NA	90	70	1.30336	25196.1	0.900908	NA
BB171	pSB1C3	K608011	exp033	D6	1.20576	NA	70	70	1.30336	25196.1	0.925116	NA
BB173	pSB1C3	K608012	exp033	D11	0.965428	NA	80	80	1.30336	25196.1	0.74072	NA
BB173	pSB1C3	K608012	exp033	D3	1.02625	NA	120	80	1.30336	25196.1	0.787386	NA
BB173	pSB1C3	K608012	exp033	D7	1.00565	NA	80	80	1.30336	25196.1	0.771576	NA
BB191	pSB1A2	R0011	exp033	D12	1.3207	24649	70	110	1.30336	25196.1	1.0133	0.978285
BB191	pSB1A2	R0011	exp033	D4	1.35674	25151.1	60	120	1.30336	25196.1	1.04095	0.998213
BB191	pSB1A2	R0011	exp033	D8	1.34734	23175.9	70	110	1.30336	25196.1	1.03374	0.919817
BB192	pSB1A2	R0040	exp033	E1	1.22711	26413.2	70	110	1.30336	25196.1	0.941495	1.0483
BB192	pSB1A2	R0040	exp033	E5	1.30679	23655.4	70	110	1.30336	25196.1	1.00263	0.93885
BB192	pSB1A2	R0040	exp033	E9	1.39385	23665.3	70	110	1.30336	25196.1	1.06943	0.939242
BB193	pSB1C3	J36335	exp033	E10	0.835197	12287.8	80	200	1.30336	25196.1	0.640801	0.487685
BB193	pSB1C3	J36335	exp033	E2	0.947381	9057.49	70	60	1.30336	25196.1	0.726873	0.359479
BB193	pSB1C3	J36335	exp033	E6	0.945112	11130.7	90	100	1.30336	25196.1	0.725132	0.441763
BB200	pSB1C3	K1166002	exp033	E11	1.05772	25522.7	150	170	1.30336	25196.1	0.811527	1.01296
BB200	pSB1C3	K1166002	exp033	E3	1.09447	20726.2	150	150	1.30336	25196.1	0.839727	0.822593
BB200	pSB1C3	K1166002	exp033	E7	1.10912	20990.6	140	160	1.30336	25196.1	0.850969	0.833088
BB204	pSB1C3	K523006	exp033	E12	1.43905	22808.1	70	110	1.30336	25196.1	1.1041	0.90522
BB204	pSB1C3	K523006	exp033	E4	1.36179	23043	70	120	1.30336	25196.1	1.04483	0.914543
BB204	pSB1C3	K523006	exp033	E8	1.28494	24554.4	70	110	1.30336	25196.1	0.985865	0.974531
BB215	pSB1C3	K607038	exp033	F10	1.25608	NA	70	120	1.30336	25196.1	0.963721	NA
BB215	pSB1C3	K607038	exp033	F2	1.19483	NA	70	120	1.30336	25196.1	0.916728	NA
BB215	pSB1C3	K607038	exp033	F6	1.22945	NA	70	130	1.30336	25196.1	0.943288	NA
BB216	pSB1C3	K733009	exp033	F11	1.26372	NA	80	120	1.30336	25196.1	0.969581	NA
BB216	pSB1C3	K733009	exp033	F3	1.35163	NA	70	130	1.30336	25196.1	1.03703	NA
BB216	pSB1C3	K733009	exp033	F7	1.32992	NA	70	130	1.30336	25196.1	1.02037	NA
BB217	pSB1C3	K515007	exp033	F12	1.42913	23442.1	70	110	1.30336	25196.1	1.09649	0.930384
BB217	pSB1C3	K515007	exp033	F4	1.24263	25333.5	70	120	1.30336	25196.1	0.953402	1.00545
BB217	pSB1C3	K515007	exp033	F8	1.29134	25577.2	70	120	1.30336	25196.1	0.990772	1.01513
BB229	pSB1C3	I742111	exp033	G5	1.02161	19786	170	170	1.30336	25196.1	0.783824	0.78528
BB229	pSB1C3	I742111	exp033	G9	0.993482	20147.3	170	210	1.30336	25196.1	0.762244	0.79962
JEB1204	pSB1C3	K3174002	exp033	G10	1.1236	22611.9	70	120	1.30336	25196.1	0.862079	0.897437
JEB1204	pSB1C3	K3174002	exp033	G2	1.10946	22918.7	80	120	1.30336	25196.1	0.851227	0.909611
JEB1204	pSB1C3	K3174002	exp033	G6	1.18487	22563.4	70	120	1.30336	25196.1	0.909086	0.895511
JEB1205	pSB1C3	K3174003	exp033	G11	1.03305	22515.8	70	140	1.30336	25196.1	0.792606	0.893622
JEB1205	pSB1C3	K3174003	exp033	G3	1.09121	19530.1	80	130	1.30336	25196.1	0.837225	0.775122
JEB1205	pSB1C3	K3174003	exp033	G7	1.13339	19422.4	70	130	1.30336	25196.1	0.869586	0.77085
JEB1206	pSB1C3	K3174004	exp033	G12	0.821361	19223.6	110	170	1.30336	25196.1	0.630185	0.762958
JEB1206	pSB1C3	K3174004	exp033	G4	0.94593	17085.2	110	150	1.30336	25196.1	0.72576	0.678089
JEB1206	pSB1C3	K3174004	exp033	G8	0.916478	17733	120	130	1.30336	25196.1	0.703163	0.703799
JEB1207	pSB1C3	K3174006	exp033	H10	1.00722	22716.8	120	140	1.30336	25196.1	0.772783	0.901598
JEB1207	pSB1C3	K3174006	exp033	H2	1.11752	18032.2	80	140	1.30336	25196.1	0.857413	0.715674
JEB1207	pSB1C3	K3174006	exp033	H6	1.07939	21352.8	100	140	1.30336	25196.1	0.828159	0.847464
JEB1208	pSB1C3	K3174007	exp033	H11	0.892909	18420.5	120	160	1.30336	25196.1	0.68508	0.731084
JEB1208	pSB1C3	K3174007	exp033	H3	0.974973	14150.7	80	160	1.30336	25196.1	0.748043	0.561623
JEB1208	pSB1C3	K3174007	exp033	H7	0.949501	15927	110	160	1.30336	25196.1	0.7285	0.632122
BB295	pSB1A2	R1051	exp035	A10	1.27003	27663.7	90	110	1.34492	29110.4	0.944315	0.950301
BB295	pSB1A2	R1051	exp035	A2	1.24816	30874.8	90	120	1.34492	29110.4	0.928058	1.06061
BB295	pSB1A2	R1051	exp035	A6	1.32134	28363.1	90	110	1.34492	29110.4	0.982468	0.974327
BB297	pSB1A2	R1062	exp035	A11	1.23516	25913.1	90	120	1.34492	29110.4	0.918392	0.890166
BB297	pSB1A2	R1062	exp035	A3	1.29534	29563.5	90	120	1.34492	29110.4	0.963138	1.01556
BB297	pSB1A2	R1062	exp035	A7	1.29054	26991.8	90	120	1.34492	29110.4	0.959571	0.92722
BB299	pSB1A2	E0430	exp035	B1	1.2064	NA	100	120	1.34492	29110.4	0.897007	NA
BB299	pSB1A2	E0430	exp035	B5	1.25121	NA	100	120	1.34492	29110.4	0.930326	NA
BB299	pSB1A2	E0430	exp035	B9	1.21257	NA	100	120	1.34492	29110.4	0.90159	NA
BB300	pSB1C3	P0312	exp035	B10	1.39673	24093.5	90	130	1.34492	29110.4	1.03852	0.827658
BB300	pSB1C3	P0312	exp035	B2	1.34386	26369.8	90	140	1.34492	29110.4	0.999213	0.905854
BB300	pSB1C3	P0312	exp035	B6	1.36864	25626.3	90	130	1.34492	29110.4	1.01763	0.880313
BB301	pSB1AK3	E0420	exp035	B11	1.3097	21521.3	100	140	1.34492	29110.4	0.973813	0.7393
BB301	pSB1AK3	E0420	exp035	B3	1.24243	24447.3	110	150	1.34492	29110.4	0.923794	0.839812
BB301	pSB1AK3	E0420	exp035	B7	1.27185	21495.2	100	150	1.34492	29110.4	0.945672	0.738403
BB302	pSB1C3	I759019	exp035	B12	1.38606	NA	100	130	1.34492	29110.4	1.03059	NA
BB302	pSB1C3	I759019	exp035	B4	1.35602	NA	110	140	1.34492	29110.4	1.00826	NA
BB302	pSB1C3	I759019	exp035	B8	1.34961	NA	110	130	1.34492	29110.4	1.00349	NA
BB303	pSB1C3	I759020	exp035	C1	1.32517	NA	120	140	1.34492	29110.4	0.985318	NA
BB303	pSB1C3	I759020	exp035	C5	1.25424	NA	120	140	1.34492	29110.4	0.932577	NA
BB303	pSB1C3	I759020	exp035	C9	1.2652	NA	120	140	1.34492	29110.4	0.940728	NA
BB304	pSB1C3	K1149051	exp035	C10	1.16864	14623.3	110	170	1.34492	29110.4	0.868928	0.50234
BB304	pSB1C3	K1149051	exp035	C2	1.09092	17113.2	120	190	1.34492	29110.4	0.81114	0.587872
BB304	pSB1C3	K1149051	exp035	C6	1.1701	16595	110	170	1.34492	29110.4	0.870016	0.570071
BB305	pSB1C3	K1061001	exp035	C11	1.29082	21867.3	110	150	1.34492	29110.4	0.959779	0.751184
BB305	pSB1C3	K1061001	exp035	C3	1.24284	24453.9	120	150	1.34492	29110.4	0.924101	0.840039
BB305	pSB1C3	K1061001	exp035	C7	1.33428	23008.9	110	150	1.34492	29110.4	0.992088	0.790401
BB306	pSB1C3	I712058	exp035	C12	1.29771	NA	110	130	1.34492	29110.4	0.964896	NA
BB306	pSB1C3	I712058	exp035	C4	1.29809	NA	110	140	1.34492	29110.4	0.965182	NA
BB306	pSB1C3	I712058	exp035	C8	1.30211	NA	110	130	1.34492	29110.4	0.968171	NA
BB307	pSB1C3	I712088	exp035	D1	1.24472	NA	100	130	1.34492	29110.4	0.925502	NA
BB307	pSB1C3	I712088	exp035	D5	1.33218	NA	100	120	1.34492	29110.4	0.990525	NA
BB307	pSB1C3	I712088	exp035	D9	1.46942	NA	100	120	1.34492	29110.4	1.09257	NA
BB308	pSB1C3	I759005	exp035	D10	1.06087	27197.3	140	160	1.34492	29110.4	0.7888	0.934281
BB308	pSB1C3	I759005	exp035	D2	1.05028	28740.8	150	170	1.34492	29110.4	0.780922	0.987303
BB308	pSB1C3	I759005	exp035	D6	1.20524	27869.5	140	160	1.34492	29110.4	0.896143	0.957371
BB309	pSB1C3	S03749	exp035	D11	1.3522	25656.2	100	130	1.34492	29110.4	1.00541	0.881339
BB309	pSB1C3	S03749	exp035	D3	1.34985	28865.3	100	140	1.34492	29110.4	1.00366	0.991577
BB309	pSB1C3	S03749	exp035	D7	1.36493	27658.4	100	130	1.34492	29110.4	1.01488	0.950118
BB310	pSB1C3	J45319	exp035	D12	1.35068	27553.9	100	120	1.34492	29110.4	1.00428	0.946528
BB310	pSB1C3	J45319	exp035	D4	1.34746	30507.7	100	130	1.34492	29110.4	1.00189	1.048
BB310	pSB1C3	J45319	exp035	D8	1.32177	29085.2	100	120	1.34492	29110.4	0.982786	0.999133
BB311	pSB1C3	I712669	exp035	E1	1.15285	26978.4	130	160	1.34492	29110.4	0.857192	0.926761
BB311	pSB1C3	I712669	exp035	E5	1.19903	25548.6	130	150	1.34492	29110.4	0.891523	0.877643
BB311	pSB1C3	I712669	exp035	E9	1.32098	23314.4	120	150	1.34492	29110.4	0.982204	0.800893
BB312	pSB1C3	I761014	exp035	E10	1.13426	26549.7	140	140	1.34492	29110.4	0.843364	0.912034
BB312	pSB1C3	I761014	exp035	E2	1.0805	28918.2	140	140	1.34492	29110.4	0.803393	0.993395
BB312	pSB1C3	I761014	exp035	E6	1.112	28198.9	140	140	1.34492	29110.4	0.826814	0.968687
BB313	pSB1C3	K1061003	exp035	E11	1.35509	18691.1	110	150	1.34492	29110.4	1.00756	0.642075
BB313	pSB1C3	K1061003	exp035	E3	1.23765	22085.5	120	160	1.34492	29110.4	0.920243	0.75868
BB313	pSB1C3	K1061003	exp035	E7	1.34224	20395.4	110	160	1.34492	29110.4	0.998008	0.700622
BB314	pSB1C3	K115001	exp035	E12	1.33868	27340.7	100	120	1.34492	29110.4	0.995361	0.939204
BB314	pSB1C3	K115001	exp035	E4	1.26652	32480.4	110	130	1.34492	29110.4	0.941704	1.11576
BB314	pSB1C3	K115001	exp035	E8	1.27623	29186.5	110	120	1.34492	29110.4	0.94893	1.00261
BB315	pSB1C3	K115002	exp035	F1	1.14515	32151.1	110	130	1.34492	29110.4	0.851467	1.10445
BB315	pSB1C3	K115002	exp035	F5	1.2164	29657.1	110	130	1.34492	29110.4	0.904441	1.01878
BB315	pSB1C3	K115002	exp035	F9	1.33467	29369.4	100	130	1.34492	29110.4	0.992378	1.0089
BB318	pSB1C3	K588001	exp035	F11	1.37874	29234.5	100	120	1.34492	29110.4	1.02515	1.00426
BB318	pSB1C3	K588001	exp035	F3	1.19755	29760.5	110	130	1.34492	29110.4	0.890426	1.02233
BB318	pSB1C3	K588001	exp035	F7	1.35532	29599.7	100	130	1.34492	29110.4	1.00773	1.01681
BB320	pSB1C3	K515100	exp035	F12	0.724726	24695.4	310	350	1.34492	29110.4	0.538862	0.848334
BB320	pSB1C3	K515100	exp035	F4	0.67627	23118.7	320	370	1.34492	29110.4	0.502834	0.794172
BB320	pSB1C3	K515100	exp035	F8	0.710919	24277.4	310	370	1.34492	29110.4	0.528597	0.833976
BB322	pSB1C3	K611025	exp035	G1	1.20363	29029.8	130	150	1.34492	29110.4	0.894944	0.997228
BB322	pSB1C3	K611025	exp035	G5	1.21553	28903.6	130	150	1.34492	29110.4	0.903793	0.992895
BB322	pSB1C3	K611025	exp035	G9	1.17592	28003.8	130	150	1.34492	29110.4	0.874346	0.961986
JEB1204	pSB1C3	K3174002	exp035	G10	1.24197	26047.6	90	120	1.34492	29110.4	0.923454	0.894787
JEB1204	pSB1C3	K3174002	exp035	G2	1.23919	26471.9	110	130	1.34492	29110.4	0.921385	0.90936
JEB1204	pSB1C3	K3174002	exp035	G6	1.21198	26102.5	90	130	1.34492	29110.4	0.901153	0.89667
JEB1205	pSB1C3	K3174003	exp035	G11	1.23495	25184.9	100	130	1.34492	29110.4	0.918236	0.86515
JEB1205	pSB1C3	K3174003	exp035	G3	1.19637	25568.7	100	140	1.34492	29110.4	0.889547	0.878334
JEB1205	pSB1C3	K3174003	exp035	G7	1.22173	24353.7	100	130	1.34492	29110.4	0.908404	0.836595
JEB1206	pSB1C3	K3174004	exp035	G12	0.984151	15374.6	150	170	1.34492	29110.4	0.731756	0.528146
JEB1206	pSB1C3	K3174004	exp035	G4	0.820413	16263.9	130	190	1.34492	29110.4	0.61001	0.558698
JEB1206	pSB1C3	K3174004	exp035	G8	0.91606	15260.8	110	180	1.34492	29110.4	0.681127	0.524238
JEB1207	pSB1C3	K3174006	exp035	H10	1.179	23893	120	160	1.34492	29110.4	0.876636	0.82077
JEB1207	pSB1C3	K3174006	exp035	H2	1.06149	22880.6	130	180	1.34492	29110.4	0.789262	0.785994
JEB1207	pSB1C3	K3174006	exp035	H6	1.17469	23372.8	120	160	1.34492	29110.4	0.873431	0.8029
JEB1208	pSB1C3	K3174007	exp035	H11	1.10177	17040.7	110	170	1.34492	29110.4	0.819209	0.58538
JEB1208	pSB1C3	K3174007	exp035	H3	1.03422	17992.2	110	190	1.34492	29110.4	0.76898	0.618066
JEB1208	pSB1C3	K3174007	exp035	H7	1.05501	17885.1	110	180	1.34492	29110.4	0.784443	0.614389
BB15	pSB1C3	K1806004	exp048	D1	1.20936	23166.8	80	120	1.2972	24503.9	0.932286	0.945433
BB15	pSB1C3	K1806004	exp048	D5	1.27183	21145.5	80	120	1.2972	24503.9	0.980438	0.862941
BB15	pSB1C3	K1806004	exp048	D9	1.25673	24209.5	80	110	1.2972	24503.9	0.968799	0.987983
BB16	pSB1C3	K617003	exp048	C11	1.29059	22724.2	80	120	1.2972	24503.9	0.994899	0.927371
BB16	pSB1C3	K617003	exp048	C3	1.298	23048.2	80	120	1.2972	24503.9	1.00062	0.940592
BB16	pSB1C3	K617003	exp048	C7	1.29833	22630.5	80	110	1.2972	24503.9	1.00087	0.923546
BB19	pSB1C3	K137018	exp048	E10	1.36301	NA	100	120	1.2972	24503.9	1.05073	NA
BB19	pSB1C3	K137018	exp048	E2	1.26958	NA	100	120	1.2972	24503.9	0.978703	NA
BB19	pSB1C3	K137018	exp048	E6	1.23071	NA	100	120	1.2972	24503.9	0.948741	NA
BB2	pSB1C3	J45199	exp048	E12	1.308	24342.3	90	110	1.2972	24503.9	1.00832	0.993403
BB2	pSB1C3	J45199	exp048	E4	1.26884	24618.1	90	110	1.2972	24503.9	0.978132	1.00466
BB2	pSB1C3	J45199	exp048	E8	1.29108	24732.6	90	110	1.2972	24503.9	0.995282	1.00933
BB20	pSB1C3	K1415006	exp048	C12	1.28026	22887.5	80	110	1.2972	24503.9	0.986936	0.934035
BB20	pSB1C3	K1415006	exp048	C4	1.28829	23150.6	80	110	1.2972	24503.9	0.99313	0.94477
BB20	pSB1C3	K1415006	exp048	C8	1.28986	22692	80	110	1.2972	24503.9	0.994336	0.926054
BB226	pSB1C3	K118000	exp048	D10	1.34325	22231.3	80	110	1.2972	24503.9	1.0355	0.907252
BB226	pSB1C3	K118000	exp048	D2	1.22594	24868.6	70	120	1.2972	24503.9	0.945065	1.01488
BB226	pSB1C3	K118000	exp048	D6	1.26512	21544	80	120	1.2972	24503.9	0.975265	0.879203
BB228	pSB1C3	K118028	exp048	A11	1.24396	19458	90	120	1.2972	24503.9	0.958953	0.794075
BB228	pSB1C3	K118028	exp048	A3	1.21826	21227.3	90	130	1.2972	24503.9	0.939142	0.86628
BB228	pSB1C3	K118028	exp048	A7	1.25396	20809	90	120	1.2972	24503.9	0.966667	0.849209
BB230	pSB1C3	I746381	exp048	E1	1.20854	27224.5	90	120	1.2972	24503.9	0.931649	1.11102
BB230	pSB1C3	I746381	exp048	E5	1.30739	24463	90	120	1.2972	24503.9	1.00785	0.998329
BB230	pSB1C3	I746381	exp048	E9	1.35489	21406.4	90	120	1.2972	24503.9	1.04447	0.87359
BB231	pSB1C3	I746391	exp048	A10	1.2264	NA	100	230	1.2972	24503.9	0.945419	NA
BB231	pSB1C3	I746391	exp048	A2	1.11754	NA	120	290	1.2972	24503.9	0.861502	NA
BB231	pSB1C3	I746391	exp048	A6	1.26459	NA	100	230	1.2972	24503.9	0.974857	NA
BB238	pSB1C3	K592101	exp048	D12	1.24418	NA	100	130	1.2972	24503.9	0.959127	NA
BB238	pSB1C3	K592101	exp048	D4	1.29649	NA	100	130	1.2972	24503.9	0.99945	NA
BB238	pSB1C3	K592101	exp048	D8	1.2686	NA	100	120	1.2972	24503.9	0.977951	NA
BB239	pSB1C3	I6057	exp048	F11	1.35727	21977.9	80	120	1.2972	24503.9	1.0463	0.896915
BB239	pSB1C3	I6057	exp048	F3	1.25975	24528	80	120	1.2972	24503.9	0.971128	1.00098
BB239	pSB1C3	I6057	exp048	F7	1.30794	23755.4	80	120	1.2972	24503.9	1.00828	0.969454
BB241	pSB1C3	J23108	exp048	F1	1.20904	24606.1	80	110	1.2972	24503.9	0.932033	1.00417
BB241	pSB1C3	J23108	exp048	F5	1.27922	23385.7	80	100	1.2972	24503.9	0.986134	0.954363
BB241	pSB1C3	J23108	exp048	F9	1.32815	22446.7	80	110	1.2972	24503.9	1.02386	0.916046
BB3	pSB1C3	K325218	exp048	H11	1.08652	23999.1	100	140	1.2972	24503.9	0.83759	0.979398
BB3	pSB1C3	K325218	exp048	H3	1.08855	24464.5	110	130	1.2972	24503.9	0.839153	0.998391
BB3	pSB1C3	K325218	exp048	H7	1.06894	26374.7	110	120	1.2972	24503.9	0.824035	1.07635
BB323	pSB1C3	K523013	exp048	B1	0.969479	NA	140	180	1.2972	24503.9	0.747361	NA
BB323	pSB1C3	K523013	exp048	B5	0.961052	NA	130	180	1.2972	24503.9	0.740864	NA
BB323	pSB1C3	K523013	exp048	B9	0.950706	NA	130	190	1.2972	24503.9	0.732889	NA
BB338	pSB1C3	K817023	exp048	B11	1.31919	20859.8	80	110	1.2972	24503.9	1.01695	0.851283
BB338	pSB1C3	K817023	exp048	B3	1.30352	21876.3	80	110	1.2972	24503.9	1.00487	0.892766
BB338	pSB1C3	K817023	exp048	B7	1.32036	21237.2	80	110	1.2972	24503.9	1.01785	0.866685
BB339	pSB1C3	K516030	exp048	B10	1.32586	21447.9	80	110	1.2972	24503.9	1.02209	0.875282
BB339	pSB1C3	K516030	exp048	B2	1.24078	22932	80	110	1.2972	24503.9	0.956504	0.935849
BB339	pSB1C3	K516030	exp048	B6	1.28481	22064.1	80	110	1.2972	24503.9	0.990446	0.900431
BB340	pSB1C3	K817024	exp048	B12	1.3126	22525.5	80	120	1.2972	24503.9	1.01187	0.91926
BB340	pSB1C3	K817024	exp048	B4	1.31329	22758	80	110	1.2972	24503.9	1.0124	0.928747
BB340	pSB1C3	K817024	exp048	B8	1.31693	22594.5	80	110	1.2972	24503.9	1.0152	0.922077
BB345	pSB1C3	K516022	exp048	C1	1.33659	21747.3	80	110	1.2972	24503.9	1.03036	0.887502
BB345	pSB1C3	K516022	exp048	C5	1.28968	22447.1	80	110	1.2972	24503.9	0.994204	0.91606
BB345	pSB1C3	K516022	exp048	C9	1.29473	22686.5	80	100	1.2972	24503.9	0.998094	0.925829
BB346	pSB1C3	K523023	exp048	C10	1.17073	NA	100	100	1.2972	24503.9	0.902506	NA
BB346	pSB1C3	K523023	exp048	C2	1.08519	NA	110	140	1.2972	24503.9	0.836558	NA
BB346	pSB1C3	K523023	exp048	C6	1.19167	NA	100	100	1.2972	24503.9	0.918642	NA
BB5	pSB3C5	K731721	exp048	E11	1.19672	15420.9	80	120	1.2972	24503.9	0.922535	0.629322
BB5	pSB3C5	K731721	exp048	E3	1.07081	16887.7	90	130	1.2972	24503.9	0.825478	0.689183
BB5	pSB3C5	K731721	exp048	E7	1.0976	16309.4	90	150	1.2972	24503.9	0.84613	0.665581
BB6	pSB3C5	K731721	exp048	D3	1.08914	16595.8	80	140	1.2972	24503.9	0.839608	0.677269
BB6	pSB3C5	K731721	exp048	D7	1.12972	15970.1	80	140	1.2972	24503.9	0.870892	0.651737
BB8	pSB1C3	K584003	exp048	F12	1.31794	NA	80	120	1.2972	24503.9	1.01599	NA
BB8	pSB1C3	K584003	exp048	F4	1.20076	NA	80	120	1.2972	24503.9	0.925656	NA
BB8	pSB1C3	K584003	exp048	F8	1.25509	NA	80	110	1.2972	24503.9	0.967536	NA
JEB1204	pSB1C3	K3174002	exp048	G1	0.977309	20158.3	140	140	1.2972	24503.9	0.753397	0.822656
JEB1204	pSB1C3	K3174002	exp048	G5	1.0875	16489	90	140	1.2972	24503.9	0.838342	0.672911
JEB1204	pSB1C3	K3174002	exp048	G9	1.14775	16744.9	80	140	1.2972	24503.9	0.88479	0.683353
JEB1205	pSB1C3	K3174003	exp048	G10	1.08251	18093	100	140	1.2972	24503.9	0.834494	0.738371
JEB1205	pSB1C3	K3174003	exp048	G2	1.01539	21012.7	140	140	1.2972	24503.9	0.782755	0.857524
JEB1205	pSB1C3	K3174003	exp048	G6	1.09965	19266.9	100	140	1.2972	24503.9	0.847705	0.786277
JEB1206	pSB1C3	K3174004	exp048	G11	0.839562	12211.8	140	190	1.2972	24503.9	0.64721	0.498361
JEB1206	pSB1C3	K3174004	exp048	G3	0.804564	13794.3	190	190	1.2972	24503.9	0.620229	0.562944
JEB1206	pSB1C3	K3174004	exp048	G7	0.864668	13524.1	140	180	1.2972	24503.9	0.666563	0.551917
JEB1207	pSB1C3	K3174006	exp048	G12	1.02759	17650.9	80	140	1.2972	24503.9	0.792159	0.72033
JEB1207	pSB1C3	K3174006	exp048	G4	0.962605	17857.6	110	160	1.2972	24503.9	0.742062	0.728765
JEB1207	pSB1C3	K3174006	exp048	G8	1.01079	18489.3	110	150	1.2972	24503.9	0.779204	0.754545
JEB1208	pSB1C3	K3174007	exp048	F10	0.902504	13304.2	130	180	1.2972	24503.9	0.69573	0.542943
JEB1208	pSB1C3	K3174007	exp048	F2	0.829806	15604.5	120	190	1.2972	24503.9	0.639689	0.636815
JEB1208	pSB1C3	K3174007	exp048	F6	0.8713	14383.5	120	180	1.2972	24503.9	0.671676	0.586986
BB137	pSB1C3	K819017	exp050	C10	1.35475	16735.5	80	120	1.34853	19752.9	1.00462	0.847242
BB137	pSB1C3	K819017	exp050	C2	1.31677	17743.5	80	130	1.34853	19752.9	0.976449	0.898273
BB137	pSB1C3	K819017	exp050	C6	1.36499	16662.5	80	130	1.34853	19752.9	1.01221	0.843546
BB142	pSB1A2	I13001	exp050	C11	1.19896	NA	90	110	1.34853	19752.9	0.889085	NA
BB142	pSB1A2	I13001	exp050	C3	1.22218	NA	90	120	1.34853	19752.9	0.906306	NA
BB142	pSB1A2	I13001	exp050	C7	1.34934	NA	90	110	1.34853	19752.9	1.0006	NA
BB144	pSB1C3	J52022	exp050	C12	1.21306	NA	110	130	1.34853	19752.9	0.899542	NA
BB144	pSB1C3	J52022	exp050	C4	1.27318	NA	110	130	1.34853	19752.9	0.944125	NA
BB144	pSB1C3	J52022	exp050	C8	1.29198	NA	110	120	1.34853	19752.9	0.958066	NA
BB16	pSB1C3	K617003	exp050	A2	1.28863	19980.1	90	120	1.34853	19752.9	0.955579	1.0115
BB16	pSB1C3	K617003	exp050	A6	1.24034	18123.5	90	130	1.34853	19752.9	0.919774	0.917514
BB164	pSB1C3	K819010	exp050	D1	1.30589	22499.7	90	120	1.34853	19752.9	0.968384	1.13906
BB164	pSB1C3	K819010	exp050	D5	1.32643	21055.5	90	120	1.34853	19752.9	0.983612	1.06595
BB164	pSB1C3	K819010	exp050	D9	1.32093	19326.4	90	120	1.34853	19752.9	0.979536	0.978411
BB187	pSB1A2	J61000	exp050	D10	0.854423	19918.1	200	250	1.34853	19752.9	0.633597	1.00836
BB187	pSB1A2	J61000	exp050	D2	0.954073	14625.9	190	250	1.34853	19752.9	0.707492	0.740445
BB187	pSB1A2	J61000	exp050	D6	0.828961	19059.2	220	250	1.34853	19752.9	0.614715	0.96488
BB218	pSB1C3	K733010	exp050	D11	0.705243	16300.4	230	380	1.34853	19752.9	0.522972	0.825216
BB218	pSB1C3	K733010	exp050	D3	0.813143	14502.6	270	270	1.34853	19752.9	0.602985	0.734204
BB218	pSB1C3	K733010	exp050	D7	0.619197	15750.7	240	380	1.34853	19752.9	0.459165	0.797387
BB220	pSB1C3	K733013	exp050	D12	1.05301	15342.8	130	190	1.34853	19752.9	0.780859	0.776736
BB220	pSB1C3	K733013	exp050	D4	1.02796	15708.9	140	180	1.34853	19752.9	0.762284	0.795272
BB220	pSB1C3	K733013	exp050	D8	1.06845	14327.6	130	180	1.34853	19752.9	0.792307	0.725343
BB273	pSB1C3	K634001	exp050	E1	1.31578	20803.2	90	130	1.34853	19752.9	0.975716	1.05317
BB273	pSB1C3	K634001	exp050	E5	1.27051	19835.2	90	130	1.34853	19752.9	0.942146	1.00417
BB273	pSB1C3	K634001	exp050	E9	1.34697	17098	90	130	1.34853	19752.9	0.99884	0.865595
BB281	pSB1C3	K592018	exp050	E10	1.35812	18093.4	90	130	1.34853	19752.9	1.00711	0.915989
BB281	pSB1C3	K592018	exp050	E2	1.31925	19799.8	90	130	1.34853	19752.9	0.978291	1.00237
BB281	pSB1C3	K592018	exp050	E6	1.35729	18570.7	90	120	1.34853	19752.9	1.0065	0.94015
BB286	pSB1C3	K541501	exp050	E11	1.15247	16746.9	130	170	1.34853	19752.9	0.854615	0.847821
BB286	pSB1C3	K541501	exp050	E3	1.07127	18475.6	130	170	1.34853	19752.9	0.794402	0.935338
BB286	pSB1C3	K541501	exp050	E7	1.14185	17530.7	130	170	1.34853	19752.9	0.846734	0.887502
BB311	pSB1C3	I712669	exp050	E12	1.18607	18447.4	100	160	1.34853	19752.9	0.879531	0.933909
BB311	pSB1C3	I712669	exp050	E4	1.20812	16385.9	100	170	1.34853	19752.9	0.895879	0.829545
BB311	pSB1C3	I712669	exp050	E8	1.19945	15222	100	160	1.34853	19752.9	0.889448	0.770621
BB379	pSB1A2	I13602	exp050	F10	1.22691	19343.3	90	130	1.34853	19752.9	0.909816	0.979266
BB379	pSB1A2	I13602	exp050	F2	1.25235	19590.3	90	130	1.34853	19752.9	0.92868	0.991769
BB379	pSB1A2	I13602	exp050	F6	1.19878	19190.8	90	140	1.34853	19752.9	0.888953	0.971545
BB387	pSB1A2	E0026	exp050	F11	1.33522	18328.3	80	130	1.34853	19752.9	0.990133	0.927881
BB387	pSB1A2	E0026	exp050	F3	1.29312	19939.9	80	130	1.34853	19752.9	0.958912	1.00947
BB387	pSB1A2	E0026	exp050	F7	1.2986	17479.1	80	130	1.34853	19752.9	0.962977	0.88489
BB554	pSB3C5	K731721	exp050	G12	1.10976	12320.1	120	190	1.34853	19752.9	0.822943	0.623712
BB554	pSB3C5	K731721	exp050	G4	0.995781	12437.4	120	190	1.34853	19752.9	0.73842	0.62965
BB554	pSB3C5	K731721	exp050	G8	0.987609	12039.6	110	190	1.34853	19752.9	0.73236	0.609513
JEB1204	pSB1C3	K3174002	exp050	G1	1.07443	17054.7	80	150	1.34853	19752.9	0.796745	0.863404
JEB1204	pSB1C3	K3174002	exp050	G5	1.09204	16851.5	100	150	1.34853	19752.9	0.8098	0.853115
JEB1204	pSB1C3	K3174002	exp050	G9	1.12669	16386.9	80	150	1.34853	19752.9	0.835497	0.829595
JEB1205	pSB1C3	K3174003	exp050	G10	1.0814	19136.9	100	160	1.34853	19752.9	0.80191	0.968816
JEB1205	pSB1C3	K3174003	exp050	G2	1.17527	17629.8	100	160	1.34853	19752.9	0.871517	0.892516
JEB1205	pSB1C3	K3174003	exp050	G6	1.24964	16265.6	110	160	1.34853	19752.9	0.926671	0.823455
JEB1206	pSB1C3	K3174004	exp050	G11	0.730463	9784.02	180	230	1.34853	19752.9	0.541673	0.495321
JEB1206	pSB1C3	K3174004	exp050	G3	0.673766	11021.9	210	250	1.34853	19752.9	0.499631	0.557991
JEB1206	pSB1C3	K3174004	exp050	G7	0.764239	10714.4	110	250	1.34853	19752.9	0.56672	0.54242
JEB1207	pSB1C3	K3174006	exp050	H10	1.03148	14085.7	100	200	1.34853	19752.9	0.764895	0.713094
JEB1207	pSB1C3	K3174006	exp050	H2	0.983309	15716.1	110	180	1.34853	19752.9	0.729172	0.795638
JEB1207	pSB1C3	K3174006	exp050	H6	1.06086	14109.5	100	280	1.34853	19752.9	0.786679	0.714301
JEB1208	pSB1C3	K3174007	exp050	H11	0.953179	15835.4	190	200	1.34853	19752.9	0.706829	0.801677
JEB1208	pSB1C3	K3174007	exp050	H3	0.571111	12815.7	170	240	1.34853	19752.9	0.423507	0.648801
JEB1208	pSB1C3	K3174007	exp050	H7	0.791227	10947.8	170	330	1.34853	19752.9	0.586733	0.554241
BB392	pSB1A2	I13601	exp052	A11	1.23248	21675.8	90	110	1.3048	22343.9	0.944573	0.970099
BB392	pSB1A2	I13601	exp052	A3	1.18707	22408.7	90	120	1.3048	22343.9	0.909772	1.0029
BB392	pSB1A2	I13601	exp052	A7	1.2022	22045.9	90	120	1.3048	22343.9	0.921363	0.986662
BB396	pSB1C3	K541503	exp052	B12	1.17228	22838.3	90	130	1.3048	22343.9	0.898431	1.02213
BB396	pSB1C3	K541503	exp052	B4	1.15872	19293.7	90	140	1.3048	22343.9	0.888042	0.863489
BB396	pSB1C3	K541503	exp052	B8	1.20491	20485	90	130	1.3048	22343.9	0.92344	0.916806
BB397	pSB1C3	K738002	exp052	C1	1.31623	23908.5	70	110	1.3048	22343.9	1.00876	1.07002
BB397	pSB1C3	K738002	exp052	C5	1.33886	19237.2	70	120	1.3048	22343.9	1.0261	0.860959
BB397	pSB1C3	K738002	exp052	C9	1.2959	20899.8	80	120	1.3048	22343.9	0.993176	0.935371
BB399	pSB1C3	K863206	exp052	C10	1.33743	20970.9	80	120	1.3048	22343.9	1.025	0.938549
BB399	pSB1C3	K863206	exp052	C2	1.31188	22417.4	80	120	1.3048	22343.9	1.00543	1.00329
BB399	pSB1C3	K863206	exp052	C6	1.3386	20529.2	80	120	1.3048	22343.9	1.0259	0.918784
BB400	pSB1C3	K541506	exp052	C11	1.34134	21366.3	80	120	1.3048	22343.9	1.028	0.956246
BB400	pSB1C3	K541506	exp052	C3	1.31809	22705.3	80	110	1.3048	22343.9	1.01018	1.01617
BB400	pSB1C3	K541506	exp052	C7	1.33392	21660.5	80	120	1.3048	22343.9	1.02231	0.969415
BB401	pSB1C3	K875009	exp052	C12	1.31012	22865.5	90	100	1.3048	22343.9	1.00407	1.02334
BB401	pSB1C3	K875009	exp052	C4	1.24388	20578.8	90	120	1.3048	22343.9	0.95331	0.921002
BB401	pSB1C3	K875009	exp052	C8	1.28217	21445.4	90	110	1.3048	22343.9	0.982656	0.959786
BB402	pSB1C3	K541526	exp052	D1	0.806098	14683.1	180	280	1.3048	22343.9	0.617793	0.657141
BB402	pSB1C3	K541526	exp052	D5	0.793112	11869.1	170	370	1.3048	22343.9	0.60784	0.531199
BB402	pSB1C3	K541526	exp052	D9	0.767411	13842.3	180	280	1.3048	22343.9	0.588143	0.619511
BB403	pSB1C3	K895000	exp052	D10	1.29629	20259.9	80	120	1.3048	22343.9	0.993477	0.906728
BB403	pSB1C3	K895000	exp052	D2	1.28198	23381.2	80	130	1.3048	22343.9	0.982511	1.04643
BB403	pSB1C3	K895000	exp052	D6	1.30464	20131.7	80	130	1.3048	22343.9	0.999873	0.900994
BB404	pSB1C3	K592020	exp052	D11	0.949692	NA	100	180	1.3048	22343.9	0.727843	NA
BB404	pSB1C3	K592020	exp052	D3	0.95177	NA	110	180	1.3048	22343.9	0.729435	NA
BB404	pSB1C3	K592020	exp052	D7	0.932886	NA	110	180	1.3048	22343.9	0.714963	NA
BB405	pSB1C3	K581008	exp052	D12	1.26623	20204	80	110	1.3048	22343.9	0.970436	0.904226
BB405	pSB1C3	K581008	exp052	D4	1.24504	18532.7	80	110	1.3048	22343.9	0.954201	0.829429
BB405	pSB1C3	K581008	exp052	D8	1.25433	19309.3	80	120	1.3048	22343.9	0.961319	0.864185
BB418	pSB1C3	K539421	exp052	E1	1.28918	23134.9	80	120	1.3048	22343.9	0.988027	1.0354
BB418	pSB1C3	K539421	exp052	E5	1.30595	18818.5	80	120	1.3048	22343.9	1.00088	0.842219
BB418	pSB1C3	K539421	exp052	E9	1.29272	22190.6	80	120	1.3048	22343.9	0.990743	0.993138
BB419	pSB1C3	K517002	exp052	E10	1.31774	19986.8	80	120	1.3048	22343.9	1.00991	0.894506
BB419	pSB1C3	K517002	exp052	E2	1.2722	22635.8	80	120	1.3048	22343.9	0.975015	1.01306
BB419	pSB1C3	K517002	exp052	E6	1.30121	20541.6	80	120	1.3048	22343.9	0.997243	0.919338
BB420	pSB1C3	K539119	exp052	E11	1.31323	20963.2	80	120	1.3048	22343.9	1.00646	0.938208
BB420	pSB1C3	K539119	exp052	E3	1.31442	21896.9	80	120	1.3048	22343.9	1.00737	0.979992
BB420	pSB1C3	K539119	exp052	E7	1.2819	21933.8	80	120	1.3048	22343.9	0.982449	0.981644
BB421	pSB1C3	K517003	exp052	E12	1.22916	21871.1	90	120	1.3048	22343.9	0.942026	0.978838
BB421	pSB1C3	K517003	exp052	E4	1.27018	19708.2	90	120	1.3048	22343.9	0.973467	0.88204
BB421	pSB1C3	K517003	exp052	E8	1.26372	20559.9	90	130	1.3048	22343.9	0.968511	0.920155
BB422	pSB1C3	K517005	exp052	F1	1.24427	22587.7	80	120	1.3048	22343.9	0.953606	1.01091
BB422	pSB1C3	K517005	exp052	F5	1.25335	18702.3	80	130	1.3048	22343.9	0.960564	0.837021
BB422	pSB1C3	K517005	exp052	F9	1.28666	20315	80	130	1.3048	22343.9	0.986093	0.909197
BB423	pSB1C3	K519010	exp052	F10	1.31508	20963.6	80	120	1.3048	22343.9	1.00788	0.938225
BB423	pSB1C3	K519010	exp052	F2	1.28245	22320.2	80	120	1.3048	22343.9	0.982866	0.998938
BB423	pSB1C3	K519010	exp052	F6	1.31981	21759.7	80	110	1.3048	22343.9	1.0115	0.973853
BB424	pSB1C3	K861173	exp052	F11	1.25195	20929.7	70	120	1.3048	22343.9	0.959491	0.936706
BB424	pSB1C3	K861173	exp052	F3	1.25302	21192	70	120	1.3048	22343.9	0.960315	0.948447
BB424	pSB1C3	K861173	exp052	F7	1.30229	19935.2	70	120	1.3048	22343.9	0.998073	0.8922
BB425	pSB1C3	K540001	exp052	F12	1.33199	22333.3	80	110	1.3048	22343.9	1.02083	0.999523
BB425	pSB1C3	K540001	exp052	F4	1.27603	21007.7	80	120	1.3048	22343.9	0.977948	0.940196
BB425	pSB1C3	K540001	exp052	F8	1.2989	22440	80	110	1.3048	22343.9	0.995472	1.0043
JEB1204	pSB1C3	K3174002	exp052	G10	1.09852	15183.4	100	150	1.3048	22343.9	0.841904	0.67953
JEB1204	pSB1C3	K3174002	exp052	G2	1.09362	16076.6	100	150	1.3048	22343.9	0.838147	0.719506
JEB1204	pSB1C3	K3174002	exp052	G6	1.09265	17392.3	100	150	1.3048	22343.9	0.83741	0.778392
JEB1205	pSB1C3	K3174003	exp052	G11	1.07256	17232.5	90	140	1.3048	22343.9	0.822005	0.771238
JEB1205	pSB1C3	K3174003	exp052	G3	0.967257	18365.1	100	150	1.3048	22343.9	0.741305	0.821927
JEB1205	pSB1C3	K3174003	exp052	G7	1.05101	17888.8	90	140	1.3048	22343.9	0.805489	0.80061
JEB1206	pSB1C3	K3174004	exp052	G12	0.727377	10436.6	120	260	1.3048	22343.9	0.557461	0.467091
JEB1206	pSB1C3	K3174004	exp052	G4	0.694974	10844.9	100	260	1.3048	22343.9	0.532627	0.485362
JEB1206	pSB1C3	K3174004	exp052	G8	0.62436	12578.9	190	250	1.3048	22343.9	0.478509	0.562968
JEB1207	pSB1C3	K3174006	exp052	H10	0.949996	11114.7	110	180	1.3048	22343.9	0.728076	0.497437
JEB1207	pSB1C3	K3174006	exp052	H2	0.897989	13625.9	110	340	1.3048	22343.9	0.688218	0.609825
JEB1207	pSB1C3	K3174006	exp052	H6	0.856299	14166.7	130	180	1.3048	22343.9	0.656266	0.634031
JEB1208	pSB1C3	K3174007	exp052	H11	0.594783	10310.6	190	280	1.3048	22343.9	0.455841	0.461448
JEB1208	pSB1C3	K3174007	exp052	H3	0.634352	11251.3	260	260	1.3048	22343.9	0.486167	0.503551
JEB1208	pSB1C3	K3174007	exp052	H7	0.612898	10363.4	180	250	1.3048	22343.9	0.469725	0.463814
