# Supplementary material for: Measuring the burden of hundreds of BioBricks defines an evolutionary limit on constructability in synthetic biology
Source: Nat Commun. 2024 Jul 24;15:6242. doi: 10.1038/s41467-024-50639-9 (PMC11269670; doi:10.1038/s41467-024-50639-9)
Supplement: Supplementary file 6 — Data 3 [file 41467_2024_50639_MOESM6_ESM.xlsx]

## Sheet: Table S3 - BioBrick part result
# accession – BioBrick accession number in the iGEM Registry of Standard Biological Parts (https://igem.org/Registry)
# strains – all transformed strain IDs tested with this BioBrick
# vector – all vector backbones housing the BioBrick in strains that were tested
# plates – all microplate assays in which this BioBrick was tested
# replicates – total number of wells measured with this BioBrick
# normalized.growth.rate.mean, normalized.growth.rate.sd, normalized.growth.rate.sem, normalized.growth.rate.95CI.range, normalized.growth.rate.cv – for growth rate relative to the no burden value: mean, standard deviation, standared error of the mean, ± 95% confidence interval, and coefficient of variation
# normalized.GFP.rate.mean, normalized.GFP.rate.sd, normalized.GFP.rate.sem, normalized.GFP.rate.95CI.range, normalized.GFP.rate.cv – for GFP production rate relative to the no burden value: mean, standard deviation, standared error of the mean, ± 95% confidence interval, and coefficient of variation. These columns are set to NA if GFP.inteference is true for this BioBrick
# growth.rate.reduced.p.value – p value for one-tailed t-test that the normalized growth rate is < 1
# growth.rate.reduced.adj.p.value – growth.rate.reduced.p.value corrected for multiple testing of all non-control samples using the Benjamini-Hochberg method with a 5% false discovery rate
# burden category – "control" for the BFP controls, "no burden" if growth.rate.reduced.adj.p.value > 0.05, or "significant" if growth.rate.reduced.adj.p.value ≤ 0.05
# other.burden.maximum.likelihood – maximum likelihood fraction of burden from sources other than utilizing translational capacity
# other.burden.median, other.burden.fraction.L95, other.burden.fraction.U95 – 0.025, 0.500, and 0.975 quantiles on the fraction of the burden from sources other than utilizing translational capacity
# other.burden.greater.p.value – one-tailed p-value of the hypothesis that there is burden from a source othe than utlizing translational capacity (that the measurement is above the line fit to the BFP controls)
# other.burden.greater.adj.p.value – other.burden.greater.p.value corrected for multiple testing using the Benjamini-Hochberg method with a 5% false discovery rate. Only BioBricks with ≥10% burden and in burden category "significant" were tested. Others were assigned NA.
# other.burden.greater.significant – significance of other.burden.greater.adj.p.value or "not tested" if NA because BioBrick had <10% burden or was in burden.category "no burden"
# GFP.inteference – whether BioBrick encodes a protein that is expected to interfere with measurement of GFP. If true, then GFP.rate.* and other.burden.* columns are set to NA
# fluorescent.or.chromo.protein = information on interfering proteins or other fluorescent proteins or chromoproteins encoded by BioBrick
# common.promoter – results of search for common promoter parts; multiple occurrences are separated by semicolons
# common.RBS – results of search for common RBS parts; multiple occurrences are separated by semicolons
# part.type – part type according to the iGEM Registry
# part.description – BioBrick description from the iGEM Registry
# source.organism.all – species in which the most divergent part of the BioBrick sequence originated
# source.organism.CDS.all – species in which the most divergent part of the BioBrick sequence originated, only considering protein coding-sequences in the BioBrick
# source.organism.all.category – taxonomic category of species in which the most divergent part of the BioBrick sequence originated
# source.organism.all.no.FP.category – taxonomic category of species in which the most divergent part of the BioBrick sequence originated, not considering fluorescent proteins included in the BioBrick
# source.organism.CDS.category – taxonomic category of species in which the most divergent part of the BioBrick sequence originated, only considering protein coding-sequences in the BioBrick
# source.organism.CDS.no.FP.category – taxonomic category of species in which the most divergent part of the BioBrick sequence originated, only considering protein coding-sequences in the BioBrick and not considering fluorescent proteins included in the BioBrick
accession	strains	vectors	plates	replicates	normalized.growth.rate.mean	normalized.growth.rate.sd	normalized.growth.rate.sem	normalized.growth.rate.95CI.range	normalized.growth.rate.cv	normalized.GFP.rate.mean	normalized.GFP.rate.sd	normalized.GFP.rate.sem	normalized.GFP.rate.95CI.range	normalized.GFP.rate.cv	growth.rate.reduced.p.value	growth.rate.reduced.adj.p.value	burden.category	other.burden.maximum.likelihood	other.burden.median	other.burden.fraction.L95	other.burden.fraction.U95	other.burden.greater.p.value	other.burden.greater.adj.p.value	other.burden.greater.significant	GFP.interference	fluorescent.protein	common.promoter	common.RBS	part.type	part.description	source.organism.all	source.organism.CDS.all	source.organism.all.category	source.organism.all.no.FP.category	source.organism.CDS.category	source.organism.CDS.no.FP.category
R0082	BB393	pSB1A2	exp024	3	1.05437	0.0148294	0.00856174	0.0368382	0.0140646	1.03569	0.0403731	0.0233094	0.100292	0.0389817	0.988045	0.994297	no burden	0.343528	0.418581	-1.85561	2.36915	0.2274	NA	not tested	FALSE	NA	NA	B0034	Coding	"Promoter (OmpR positive)"	Escherichia coli	None	Escherichia coli	Escherichia coli	None	None
R0078	BB391	pSB1A2	exp024	3	1.05428	0.022552	0.0130204	0.0560222	0.0213908	1.08572	0.0630963	0.0364287	0.15674	0.0581146	0.9735	0.994297	no burden	-0.57916	-0.369149	-5.58896	3.63494	0.66652	NA	not tested	FALSE	NA	NA	NA	Coding	"Promoter (cinR and HSL regulated)"	Rhizobium leguminosarum	None	Other-Proteobacteria	Other-Proteobacteria	None	None
K660610	BB223	pSB1C3	exp009	3	1.03529	0.0234211	0.0135222	0.0581813	0.0226227	0.914038	0.00878482	0.00507192	0.0218227	0.009611	0.939611	0.994297	no burden	3.43573	3.06082	-5.04353	12.2237	0.0538355	NA	not tested	FALSE	NA	NA	NA	Coding	"RBS + RcsB"	Escherichia coli	Escherichia coli	Escherichia coli	Escherichia coli	Escherichia coli	Escherichia coli
K314110	BB21	pSB1C3	exp003,exp005	6	1.03467	0.0567042	0.0231494	0.0595074	0.054804	0.966571	0.0688843	0.0281219	0.0722896	0.0712667	0.902772	0.988125	no burden	1.96412	1.67372	-5.46032	9.93022	0.0930483	NA	not tested	FALSE	NA	NA	B0034	Translational_Unit	"f1 origin"	Escherichia coli (phage)	Escherichia coli (phage)	Escherichia coli (phage)	Escherichia coli (phage)	Escherichia coli (phage)	Escherichia coli (phage)
K914001	BB285	pSB1C3	exp020	3	1.03077	0.0313223	0.0180839	0.0778089	0.0303872	0.958866	0.0552428	0.0318944	0.137231	0.0576126	0.884541	0.982461	no burden	2.33665	1.87688	-8.93361	14.0298	0.130754	NA	not tested	FALSE	NA	NA	B0034	Regulatory	"pLac Colicin E2 Immunity protein"	Escherichia coli	Escherichia coli	Escherichia coli	Escherichia coli	Escherichia coli	Escherichia coli
K516022	BB345	pSB1C3	exp015,exp048	6	1.03063	0.0301533	0.01231	0.0316439	0.0292571	0.879259	0.0375037	0.0153108	0.0393577	0.0426537	0.972363	0.994297	no burden	4.94175	4.45652	-2.82724	18.4161	0.0276005	NA	not tested	FALSE	NA	NA	B0034	Device	"AiiA protein generator TERM+ RBS+(B0032)"	Bacillus 240B1	Bacillus	Other-Bacteria	Other-Bacteria	Other-Bacteria	Other-Bacteria
K909007	BB251	pSB1C3	exp022,exp028	5	1.02926	0.0147643	0.00660281	0.0183323	0.0143446	1.04298	0.0681983	0.0304992	0.0846794	0.0653879	0.994297	0.994297	no burden	-0.468809	-0.310887	-4.31799	2.57199	0.616282	NA	not tested	FALSE	NA	NA	NA	Terminator	"TetR DNA binding domain containing BamHI site for protein fusions"	Escherichia coli	Escherichia coli	Escherichia coli	Escherichia coli	Escherichia coli	Escherichia coli
K607035	BB213	pSB1C3	exp009	3	1.02904	0.0136752	0.00789538	0.0339711	0.0132893	1.12184	0.0270596	0.0156229	0.0672197	0.0241206	0.966692	0.994297	no burden	-3.19572	-2.65149	-13.5779	5.10745	0.946552	NA	not tested	FALSE	NA	NA	B0032	Composite	"pUC18 replication origin"	Escherichia coli	None	Escherichia coli	Escherichia coli	None	None
K731722	BB22	pSB1C3	exp003,exp005	6	1.02758	0.034374	0.0140331	0.0360733	0.0334514	0.974785	0.042811	0.0174775	0.0449274	0.0439184	0.946736	0.994297	no burden	1.91416	1.73509	-2.43161	7.32139	0.0546648	NA	not tested	FALSE	NA	NA	NA	Terminator	"T1 terminator from E. coli rrnB"	Escherichia coli	None	Escherichia coli	Escherichia coli	None	None
J45299	BB147	pSB1C3	exp018	3	1.02737	0.0178537	0.0103079	0.0443511	0.0173781	0.940973	0.0113865	0.00657403	0.0282858	0.0121008	0.941309	0.994297	no burden	3.15664	2.83348	-4.28932	11.2948	0.0524971	NA	not tested	FALSE	NA	NA	NA	Coding	"PchA & PchB enzyme generator"	Pseudomonas aeruginosa	Pseudomonas aeruginosa	Other-Gammaproteobacteria	Other-Gammaproteobacteria	Other-Gammaproteobacteria	Other-Gammaproteobacteria
K777117	BB255	pSB1C3	exp022,exp028	6	1.02354	0.0226154	0.00923271	0.0237334	0.0220954	1.01466	0.0611827	0.0249777	0.0642073	0.060299	0.974345	0.994297	no burden	0.377357	0.470688	-4.54734	4.3112	0.334896	NA	not tested	FALSE	NA	NA	NA	Terminator	"motB"	Escherichia coli	Escherichia coli	Escherichia coli	Escherichia coli	Escherichia coli	Escherichia coli
R0063	BB291,BB531	pSB1A2,pSB1C3	exp020,exp032	6	1.02315	0.0394102	0.0160891	0.0413585	0.0385185	1.00811	0.0516593	0.0210898	0.0542131	0.0512437	0.895135	0.98532	no burden	0.64965	0.769809	-5.92343	6.96017	0.226569	NA	not tested	FALSE	NA	NA	B0034; B0034; B0034	Composite	"Promoter (luxR & HSL regulated -- lux pL)<br>"	Vibrio fisherii	Vibrio fisherii	Other-Gammaproteobacteria	Other-Gammaproteobacteria	Other-Gammaproteobacteria	Other-Gammaproteobacteria
K1150040	BB152	pSB1C3	exp008,exp033	6	1.02297	0.0413659	0.0168876	0.0434109	0.0404372	0.938207	0.0692124	0.0282559	0.072634	0.073771	0.884038	0.982461	no burden	3.69042	2.85923	-16.1581	23.5764	0.11622	NA	not tested	FALSE	NA	NA	NA	Device	"uniCAS RNAimer to Bla Target 2"	synthetic	None	Synthetic	Synthetic	None	None
K525710	BB208	pSB1C3	exp009	5	1.02243	0.0279805	0.0125133	0.0347424	0.0273666	0.995544	0.0403857	0.0180611	0.0501455	0.0405665	0.926243	0.994297	no burden	1.19867	1.14259	-3.51528	6.23772	0.127246	NA	not tested	FALSE	NA	NA	NA	Composite	"DNA ligase from Escherichia coli (LigA) with PT7 RBS and His-tag"	Escherichia coli	Escherichia coli	Escherichia coli	Escherichia coli	Escherichia coli	Escherichia coli
R0011	BB191,BB446	pSB1A2,pSB1C3	exp022,exp033	6	1.02181	0.0144678	0.00590645	0.015183	0.014159	0.981747	0.0329737	0.0134615	0.0346038	0.0335868	0.992946	0.994297	no burden	1.83688	1.74614	0.0969445	4.22623	0.0209037	NA	not tested	FALSE	NA	NA	NA	Measurement	"Promoter (lacI regulated lambda pL hybrid)"	Escherichia coli (phage)	None	Escherichia coli (phage)	Escherichia coli (phage)	None	None
I13543	BB182	pSB1A2	exp021	3	1.02125	0.0137573	0.00794277	0.034175	0.013471	0.924026	0.0365971	0.0211293	0.0909121	0.0396061	0.94205	0.994297	no burden	4.57496	3.95829	-8.60523	19.3621	0.0705168	NA	not tested	FALSE	RFP	NA	NA	Composite	"T1 from E. coli rrnB"	Discosoma sp.	Discosoma sp.	Animal	None	Animal	None
K598014	BB252	pSB1C3	exp022,exp028	6	1.02093	0.0231159	0.00943701	0.0242586	0.022642	1.04406	0.0448382	0.0183051	0.0470548	0.042946	0.96132	0.994297	no burden	-1.10528	-0.769989	-10.7397	5.51528	0.768501	NA	not tested	FALSE	NA	NA	NA	Protein_Domain	"pBAD+HH+CdIntron+E0040+b0015"	Aequorea victoria	Aequorea victoria	Animal	None	Animal	None
K569017	BB326	pSB1C3	exp011	3	1.02031	0.00653281	0.00377172	0.0162284	0.00640276	0.993745	0.0376025	0.0217098	0.0934097	0.0378392	0.983601	0.994297	no burden	1.30797	1.2656	-3.77329	6.53612	0.164517	NA	not tested	FALSE	NA	NA	B0030	Intermediate	"CheY"	Escherichia coli	Escherichia coli	Escherichia coli	Escherichia coli	Escherichia coli	Escherichia coli
K817024	BB340	pSB1C3	exp015,exp048	6	1.01979	0.0290529	0.0118608	0.0304891	0.028489	0.896645	0.0325516	0.0132891	0.0341608	0.0363038	0.921982	0.994297	no burden	6.22187	5.17147	-26.3927	35.0151	0.0777883	NA	not tested	FALSE	NA	NA	NA	Translational_Unit	"RBS-SP1-Penetratin-Flag-xx"	synthetic	None	Synthetic	Synthetic	None	None
I751100	BB292	pSB1C3	exp020	3	1.01926	0.0180725	0.0104342	0.0448946	0.0177309	0.927103	0.0443478	0.0256042	0.110166	0.0478348	0.896936	0.98532	no burden	4.78398	3.78141	-17.3621	27.1886	0.11656	NA	not tested	FALSE	NA	NA	NA	Composite	"J54140 delPr"	Vibrio fisherii, Aequeora victoria	Vibrio fisherii, Aequeora victoria	Animal	Other-Gammaproteobacteria	Animal	Other-Gammaproteobacteria
P0312	BB300	pSB1C3	exp035	3	1.01846	0.0196684	0.0113556	0.048859	0.019312	0.871275	0.0398741	0.0230213	0.0990526	0.0457652	0.877208	0.982461	no burden	7.9742	6.00785	-35.4232	45.8518	0.125799	NA	not tested	FALSE	NA	NA	NA	Generator	"Protein generator converting PoPS to the protein lacI from E.coli"	Escherichia coli	Escherichia coli	Escherichia coli	Escherichia coli	Escherichia coli	Escherichia coli
K541506	BB400	pSB1C3	exp024,exp052	6	1.01784	0.01176	0.00480098	0.0123413	0.0115538	0.990119	0.0310483	0.0126754	0.0325832	0.0313581	0.993119	0.994297	no burden	1.5538	1.48649	-0.434265	3.96828	0.044104	NA	not tested	FALSE	NA	NA	B0034	Coding	"Reflectin1A from Cephalopod"	Euprymna scolopes	Euprymna scolopes	Animal	Animal	Animal	Animal
R0084	BB390	pSB1A2	exp024	3	1.01734	0.0310184	0.0179085	0.077054	0.0304897	1.04561	0.0461081	0.0266205	0.114539	0.044097	0.782454	0.919995	no burden	-1.63041	-0.134608	-23.7437	22.1315	0.527784	NA	not tested	FALSE	NA	NA	B0034	Protein_Domain	"Promoter (OmpR positive)"	Escherichia coli	None	Escherichia coli	Escherichia coli	None	None
K817018	BB57	pSB1C3	exp016	3	1.01703	0.0149543	0.00863389	0.0371486	0.0147039	1.00607	0.032177	0.0185774	0.079932	0.0319828	0.906382	0.988482	no burden	0.643517	0.769809	-8.33157	9.1275	0.270722	NA	not tested	FALSE	NA	NA	NA	Translational_Unit	"gamma-delta resolvase cassette"	Escherichia coli	Escherichia coli	Escherichia coli	Escherichia coli	Escherichia coli	Escherichia coli
B0025	BB156	pSB1A2	exp008,exp033	6	1.01579	0.0160532	0.00655367	0.0168468	0.0158035	1.02911	0.047669	0.0194608	0.0500255	0.0463206	0.969568	0.994297	no burden	-0.843078	-0.568465	-9.4897	4.55934	0.666976	NA	not tested	FALSE	NA	NA	NA	RBS	"double terminator (B0015) reversed"	Escherichia coli, Escherichia coli (phage)	None	Escherichia coli (phage)	Escherichia coli (phage)	None	None
K733008	BB214	pSB1C3	exp009	3	1.01465	0.0200683	0.0115865	0.0498525	0.0197786	0.989347	0.033918	0.0195825	0.0842569	0.0342832	0.83325	0.953644	no burden	1.72721	1.33542	-11.2214	14.5458	0.187837	NA	not tested	FALSE	NA	NA	B0034	Composite	"ytC + linker + FLAG"	Bacillus subtilis	Bacillus subtilis	Other-Bacteria	Other-Bacteria	Other-Bacteria	Other-Bacteria
K627011	BB276	pSB1C3	exp020	3	1.01412	0.0152381	0.00879769	0.0378534	0.0150259	1.00495	0.00839748	0.00484829	0.0208605	0.00835611	0.875148	0.982461	no burden	0.649399	0.784987	-3.3146	4.07039	0.12687	NA	not tested	FALSE	NA	NA	NA	Regulatory	"Fusion part of pBAD arabinose-inducible induction system and the HRV 14_3C protease"	Human (virus)	Human (virus)	Animal (virus)	Animal (virus)	Animal (virus)	Animal (virus)
I759019	BB302	pSB1C3	exp035	3	1.01411	0.0144706	0.0083546	0.035947	0.0142692	NA	NA	NA	NA	NA	0.883363	0.982461	no burden	NA	NA	NA	NA	NA	NA	not tested	TRUE	YFP	NA	NA	RNA	"cis7-repressed tet-regulated YFP"	Escherichia coli, Aequorea victoria	Escherichia coli, Aequorea victoria	Animal	Escherichia coli	Animal	Escherichia coli
J45219	BB146	pSB1C3	exp018	3	1.0133	0.0244632	0.0141238	0.0607699	0.024142	0.947095	0.0324755	0.0187497	0.0806735	0.0342896	0.777139	0.917329	no burden	4.97743	2.83524	-28.8008	36.2192	0.204002	NA	not tested	FALSE	NA	NA	NA	Intermediate	"Banana odor enzyme (ATF1) generator"	Saccharomyces cerevisiae	Saccharomyces cerevisiae	Fungi	Fungi	Fungi	Fungi
K624004	BB278	pSB1C3	exp020	3	1.01323	0.00286827	0.00165599	0.00712517	0.00283082	0.955074	0.0124996	0.00721668	0.0310508	0.0130876	0.992345	0.994297	no burden	4.39594	4.07039	1.48626	8.09544	0.0141593	NA	not tested	FALSE	NA	NA	NA	Composite	"ori+Pmsp1+rep (pYMB essentials)"	Magnetospirillum magneticum	Magnetospirillum magneticum	Other-Proteobacteria	Other-Proteobacteria	None	None
K575021	BB205	pSB1C3	exp009	3	1.01278	0.0189253	0.0109265	0.047013	0.0186865	1.01184	0.0271284	0.0156626	0.0673906	0.0268109	0.81867	0.944137	no burden	0.0735734	0.585083	-12.5458	12.7397	0.33418	NA	not tested	FALSE	NA	NA	NA	Coding	"Genomic LasR/PAI1 Inducible Promoter (Short)"	Pseudomonas aeruginosa	None	Other-Gammaproteobacteria	Other-Gammaproteobacteria	None	None
K1150043	BB155	pSB1C3	exp008,exp033	6	1.01241	0.0243261	0.00993107	0.0255286	0.0240279	0.86776	0.0250572	0.0102296	0.026296	0.0288758	0.866612	0.982461	no burden	11.6566	8.43284	-108.27	115.688	0.133046	NA	not tested	FALSE	NA	NA	NA	Terminator	"uniCAS RNAimer multiple targets to VEGF 2 and VEGF 3"	synthetic	None	Synthetic	Synthetic	None	None
E0030	BB587	pSB1C3	exp027	3	1.01218	0.0201554	0.0116367	0.0500688	0.0199129	NA	NA	NA	NA	NA	0.797414	0.926724	no burden	NA	NA	NA	NA	NA	NA	not tested	TRUE	YFP	NA	NA	Coding	"enhanced yellow fluorescent protein derived from A. victoria GFP"	Aequorea victoria	Aequorea victoria	Animal	None	Animal	None
J61100	BB555	pSB1A2	exp027	3	1.01184	0.0980332	0.0565995	0.243528	0.0968858	1.09772	0.082895	0.0478594	0.205923	0.0755159	0.573181	0.737297	no burden	-7.25096	0.625263	-24.1565	25.3825	0.385098	NA	not tested	FALSE	NA	NA	NA	RBS	"Ribosome Binding Site Family Member"	synthetic	None	Synthetic	Synthetic	None	None
K817023	BB338	pSB1C3	exp015,exp048	6	1.01174	0.0119453	0.00487664	0.0125358	0.0118066	0.817631	0.0646621	0.0263982	0.0678587	0.0790847	0.969483	0.994297	no burden	16.5317	14.5458	-19.5696	65.719	0.0304922	NA	not tested	FALSE	NA	NA	NA	Protein_Domain	"RBS-SP3-Penetratin-Flag"	synthetic	None	Synthetic	Synthetic	None	None
K812032	BB256	pSB1C3	exp022,exp028	6	1.01166	0.0362719	0.014808	0.0380651	0.0358539	1.03792	0.0566952	0.0231457	0.059498	0.0546239	0.766625	0.912072	no burden	-2.25244	-0.333082	-26.9947	25.7437	0.566294	NA	not tested	FALSE	CFP	NA	NA	Coding	"mCFP with kozak sequence for eukaryotic expression"	Aequorea victoria	Aequorea victoria	Animal	None	Animal	None
K567008	BB259	pSB1C3	exp022,exp028	6	1.01159	0.0196777	0.0080334	0.0206505	0.0194523	0.972273	0.0252295	0.0102999	0.0264768	0.025949	0.895627	0.98532	no burden	3.39272	2.73704	-14.3519	21.7703	0.100433	NA	not tested	FALSE	NA	NA	NA	Translational_Unit	"PT7-Luc-2AGG"	Photinus pyralis	Photinus pyralis	Animal	Animal	Animal	Animal
E1010	BB553	pSB1C3	exp027	2	1.01138	0.00283735	0.00200631	0.0254926	0.00280543	0.932207	0.0293113	0.0207262	0.263351	0.0314429	0.944444	0.994297	no burden	6.9581	6.00785	-19.9345	33.5921	0.111633	NA	not tested	FALSE	RFP	NA	NA	Coding	" **highly** engineered mutant of red fluorescent protein from Discosoma striata (coral)"	Discosoma sp.	Discosoma sp.	Animal	None	Animal	None
K808025	BB25	pSB1C3	exp003,exp005	6	1.01109	0.045509	0.018579	0.0477588	0.0450097	0.867521	0.0779858	0.0318376	0.0818411	0.089895	0.711791	0.863908	no burden	12.941	5.15406	-93.8208	103.045	0.286494	NA	not tested	FALSE	NA	NA	B0030	Coding	"FsC: Cutinase PET cleaving enzyme"	Fusarium solani	Fusarium solani	Fungi	Fungi	Fungi	Fungi
K747020	BB530	pSB1C3	exp032	3	1.01044	0.0174702	0.0100864	0.0433983	0.0172896	1.0054	0.0278263	0.0160655	0.0691243	0.0276768	0.795345	0.926724	no burden	0.482672	0.819389	-13.2683	14.5458	0.28891	NA	not tested	FALSE	NA	NA	B0030	Protein_Domain	"TAL-Protein_CA2_Direpeat"	Xanthomonas	Xanthomonas	Other-Gammaproteobacteria	Other-Gammaproteobacteria	Other-Gammaproteobacteria	Other-Gammaproteobacteria
K523003	BB178	pSB1C3	exp021	3	1.01017	0.0111865	0.00645854	0.0277889	0.0110739	0.917678	0.0411907	0.0237814	0.102323	0.0448858	0.872015	0.982461	no burden	9.09372	6.59894	-47.464	68.7292	0.142617	NA	not tested	FALSE	NA	NA	NA	Coding	"malS for BioSandwich"	Escherichia coli	Escherichia coli	Escherichia coli	Escherichia coli	Escherichia coli	Escherichia coli
S04602	BB331	pSB1C3	exp011	3	1.00988	0.0048562	0.00280373	0.0120635	0.00480869	0.990492	0.0371085	0.0214246	0.0921827	0.0374647	0.964019	0.994297	no burden	1.96248	1.76412	-10.2237	14.71	0.228862	NA	not tested	FALSE	NA	J23110	NA	Device	"B0034:C0077"	Rhizobium leguminosarum	Rhizobium leguminosarum	Other-Proteobacteria	Other-Proteobacteria	None	None
K1150039	BB151	pSB1C3	exp008,exp033	6	1.00984	0.0364983	0.0149004	0.0383026	0.0361425	0.921634	0.0187814	0.00766749	0.0197099	0.0203784	0.730941	0.880053	no burden	8.96215	4.2252	-66.7292	70.5353	0.267171	NA	not tested	FALSE	NA	NA	B0030	Device	"uniCAS RNAimer to target VEGF4"	synthetic	None	Synthetic	Synthetic	None	None
K654058	BB271	pSB1C3	exp020	3	1.00929	0.0296236	0.0171032	0.0735892	0.0293509	1.02285	0.020413	0.0117854	0.0507087	0.019957	0.679292	0.842195	no burden	-1.45942	0.479415	-16.5193	18.1581	0.368207	NA	not tested	FALSE	NA	NA	NA	Regulatory	"Thioesterase (TesA from E. coli) with 8-His Tag"	Escherichia coli	Escherichia coli	Escherichia coli	Escherichia coli	Escherichia coli	Escherichia coli
K624003	BB275	pSB1C3	exp020	3	1.00906	0.0271937	0.0157003	0.0675529	0.0269494	0.984016	0.043174	0.0249265	0.10725	0.0438753	0.688979	0.84608	no burden	2.76336	1.30102	-20.3723	23.5764	0.250326	NA	not tested	FALSE	NA	NA	NA	Coding	"rep gene"	Magnetospirillum magneticum	Magnetospirillum magneticum	Other-Proteobacteria	Other-Proteobacteria	Other-Proteobacteria	Other-Proteobacteria
K567018	BB263	pSB1C3	exp022,exp028	6	1.00855	0.0204205	0.00833665	0.02143	0.0202474	NA	NA	NA	NA	NA	0.82397	0.946622	no burden	NA	NA	NA	NA	NA	NA	not tested	TRUE	GFP	NA	NA	Coding	"PT7-GFP-TAG-RFP"	Aequorea victoria, Discosoma sp.	Aequorea victoria, Discosoma sp.	Animal	Escherichia coli (phage)	Animal	None
K747011	BB415	pSB1C3	exp017	3	1.00831	0.00515454	0.00297598	0.0128046	0.00511205	0.993634	0.0210325	0.0121431	0.0522477	0.0211673	0.946065	0.994297	no burden	1.76603	1.57467	-7.29169	11.5356	0.178568	NA	not tested	FALSE	NA	NA	NA	Composite	"TAL-Protein_GT1_Direpeat"	Xanthomonas	Xanthomonas	Other-Gammaproteobacteria	Other-Gammaproteobacteria	Other-Gammaproteobacteria	Other-Gammaproteobacteria
S03749	BB309	pSB1C3	exp035	3	1.00798	0.00603322	0.00348328	0.0149874	0.00598544	0.941012	0.0556803	0.032147	0.138318	0.0591707	0.925519	0.994297	no burden	8.38855	6.71935	-30.6069	54.2803	0.139226	NA	not tested	FALSE	NA	J23110	B0032	Coding	"tet-regulated cro (Strong tetR promoter)"	Escherichia coli	Escherichia coli	Escherichia coli	Escherichia coli	Escherichia coli	Escherichia coli
K823017	BB55	pSB1C3	exp016	3	1.00765	0.0280889	0.0162171	0.0697768	0.0278758	0.99011	0.020918	0.012077	0.0519632	0.0211269	0.658118	0.82539	no burden	2.29366	1.15936	-10.7397	12.7397	0.184826	NA	not tested	FALSE	NA	NA	NA	Reporter	"double terminator (B0012-B0011)"	Escherichia coli, Escherichia coli (phage)	None	Escherichia coli (phage)	Escherichia coli (phage)	None	None
K801012	BB258	pSB1C3	exp022,exp028	6	1.0075	0.0208224	0.00850072	0.0218518	0.0206673	1.01441	0.0514912	0.0210212	0.0540367	0.0507598	0.791095	0.926536	no burden	-0.920302	0.203186	-21.5764	21.7703	0.459832	NA	not tested	FALSE	NA	NA	NA	Terminator	"ADH1 yeast terminator"	Saccharomyces cerevisiae	None	Fungi	Fungi	None	None
K592018	BB281	pSB1C3	exp020,exp050	6	1.00717	0.0177514	0.00724698	0.018629	0.017625	0.937282	0.0574559	0.0234563	0.0602963	0.0613005	0.816148	0.944137	no burden	9.7432	5.8765	-57.6986	65.1169	0.18762	NA	not tested	FALSE	NA	NA	B0032	Composite	"B0034-cph8"	Synechocystis sp. PCC 6803, Escherichia coli	Synechocystis sp. PCC 6803, Escherichia coli	Other-Bacteria	Other-Bacteria	Other-Bacteria	Other-Bacteria
K398331	BB24	pSB1C3	exp003,exp005	8	1.00636	0.0298421	0.0105508	0.0249486	0.0296535	NA	NA	NA	NA	NA	0.71713	0.866892	no burden	NA	NA	NA	NA	NA	NA	not tested	TRUE	GFP	NA	NA	Measurement	"pCaiF-B0032 measurement device"	Escherichia coli, Aequeora victoria	Aequeora victoria	Animal	Escherichia coli	Animal	None
J23119	BB590	pSB1C3	exp028	3	1.00633	0.0444454	0.0256605	0.110408	0.0441656	0.963143	0.0393373	0.0227114	0.0977194	0.0408427	0.585973	0.744211	no burden	6.81869	1.30102	-21.5764	23.5764	0.276404	NA	not tested	FALSE	NA	NA	B0034; B0034	Regulatory	"constitutive promoter family member"	synthetic	None	Synthetic	Synthetic	None	None
K747022	BB534	pSB1C3	exp032	3	1.00593	0.00755848	0.00436389	0.0187763	0.00751389	1.02663	0.00982993	0.00567531	0.0244189	0.00957496	0.846545	0.96519	no burden	-3.48757	-1.90985	-25.1886	25.3825	0.782389	NA	not tested	FALSE	NA	NA	NA	Protein_Domain	"TAL-Protein_CG2_Direpeat"	Xanthomonas	Xanthomonas	Other-Gammaproteobacteria	Other-Gammaproteobacteria	Other-Gammaproteobacteria	Other-Gammaproteobacteria
K539421	BB418	pSB1C3	exp024,exp052	6	1.00549	0.0270539	0.0110447	0.0283913	0.0269061	0.983303	0.0706628	0.0288479	0.074156	0.0718626	0.679912	0.842195	no burden	4.04089	1.52292	-26.9947	30.8008	0.308275	NA	not tested	FALSE	NA	NA	NA	Protein_Domain	"promoter (lacI regulated)+RNA thermometer "	Escherichia coli, Salmonella	None	Other-Enterobacterales	Other-Enterobacterales	None	None
I732920	BB148	pSB1C3	exp018	3	1.00499	0.00286321	0.00165308	0.00711261	0.00284899	0.97463	0.0266972	0.0154136	0.0663195	0.0273921	0.952811	0.994297	no burden	6.08188	5.15406	-16.1581	30.8008	0.121416	NA	not tested	FALSE	NA	NA	NA	Device	"B0015 J09855 I732835"	Vibrio fischeri, Escherichia coli	Vibrio fischeri, Escherichia coli	Other-Gammaproteobacteria	Other-Gammaproteobacteria	Other-Gammaproteobacteria	Other-Gammaproteobacteria
B0012	BB266	pSB1C3	exp022,exp028	6	1.00495	0.0224022	0.00914567	0.0235097	0.0222918	0.974598	0.0827579	0.0337858	0.0868491	0.0849149	0.694292	0.84608	no burden	6.12936	2.04217	-37.8314	43.4436	0.321535	NA	not tested	FALSE	NA	J23116	B0034	Composite	"TE from coliphageT7"	Escherichia coli	None	Escherichia coli	Escherichia coli	None	None
P10302	BB586	pSB1C3	exp027	3	1.00457	0.00842158	0.0048622	0.0209204	0.00838327	1.02818	0.0586733	0.033875	0.145753	0.0570654	0.776765	0.917329	no burden	-5.16539	-1.19313	-61.3108	56.0864	0.574511	NA	not tested	FALSE	NA	J23104	B0034	DNA	"GVG"	Saccharomyces cerevisiae, Herpes simplex, Rattus norvegicus	Saccharomyces cerevisiae, Herpes simplex, Rattus norvegicus	Animal (virus)	Animal (virus)	Animal (virus)	Animal (virus)
K784006	BB366	pSB1C3	exp014	3	1.00436	0.00930353	0.0053714	0.0231113	0.00926317	0.958605	0.0308459	0.0178089	0.0766253	0.0321779	0.748821	0.894425	no burden	10.4983	4.54276	-46.8619	54.2803	0.257804	NA	not tested	FALSE	RFP	NA	NA	Coding	"Theophylline riboswitch 12.1 + mCherry"	synthetic, Discosoma sp.	Discosoma sp.	Animal	Synthetic	Animal	None
R0071	BB377	pSB1A2	exp016	3	1.004	0.00897186	0.00517991	0.0222873	0.0089361	0.991595	0.0184975	0.0106795	0.0459504	0.0186543	0.739716	0.88707	no burden	3.10017	1.57467	-17.9642	21.7703	0.241677	NA	not tested	FALSE	NA	NA	NA	Generator	"Promoter (RhlR & C4-HSL regulated)"	Pseudomons aeruginosa	None	Other-Gammaproteobacteria	Other-Gammaproteobacteria	None	None
E0022	BB189	pSB1A2	exp021	3	1.00399	0.0216499	0.0124996	0.0537813	0.0215638	0.939948	0.0633798	0.0365923	0.157444	0.067429	0.610125	0.771629	no burden	16.0453	2.26086	-61.3108	66.923	0.36161	NA	not tested	FALSE	CFP	NA	NA	Translational_Unit	"enhanced cyan fluorescent protein derived from A. victoria GFP"	Aequorea victoria	Aequorea victoria	Animal	None	Animal	None
K747007	BB357	pSB1C3	exp014	3	1.00377	0.0109671	0.00633183	0.0272437	0.0109259	0.967875	0.0212658	0.0122778	0.0528271	0.0219716	0.693923	0.84608	no burden	9.52601	3.21659	-36.0253	39.8314	0.288452	NA	not tested	FALSE	NA	NA	NA	Regulatory	"TAL-Protein_CT1_Direpeat"	Xanthomonas	Xanthomonas	Other-Gammaproteobacteria	Other-Gammaproteobacteria	Other-Gammaproteobacteria	Other-Gammaproteobacteria
K738002	BB397	pSB1C3	exp024,exp052	6	1.00373	0.0173956	0.00710174	0.0182556	0.017331	0.965563	0.0682373	0.0278578	0.0716107	0.070671	0.689054	0.84608	no burden	10.233	3.10713	-45.0558	50.6681	0.314759	NA	not tested	FALSE	NA	NA	NA	Coding	"Theophyline riboswitch regulated RNA Scaffold (clover vision 2)"	synthetic	None	Synthetic	Synthetic	None	None
C0060	BB416	pSB1C3	exp017	3	1.00354	0.0115586	0.00667338	0.0287132	0.0115179	1.03193	0.047086	0.0271851	0.116968	0.0456289	0.675503	0.842195	no burden	-8.02689	-0.531268	-54.0864	52.4742	0.538382	NA	not tested	FALSE	NA	NA	B0032	Tag	"autoinducer inactivation enzyme from Bacillus; hydrolyzes acetyl homoserine lactone"	Bacillus 240B1	Bacillus	Other-Bacteria	Other-Bacteria	Other-Bacteria	Other-Bacteria
K538004	BB60	pSB1C3	exp016	3	1.0032	0.000769928	0.000444518	0.00191261	0.000767473	1.01258	0.0401153	0.0231606	0.0996519	0.039617	0.990613	0.994297	no burden	-2.93272	-2.91324	-34.8212	28.3927	0.623613	NA	not tested	FALSE	NA	J23106	NA	Intermediate	"CspC (P. irgensii)"	Polaribacter irgensii	Polaribacter irgensii	Other-Bacteria	Other-Bacteria	Other-Bacteria	Other-Bacteria
E0034	BB388	pSB1A2	exp024	3	1.00318	0.0149898	0.00865436	0.0372367	0.0149422	NA	NA	NA	NA	NA	0.625854	0.788209	no burden	NA	NA	NA	NA	NA	NA	not tested	TRUE	YFP	NA	NA	Protein_Domain	"enhanced yellow fluorescent protein derived from A. victoria GFP"	Aequorea victoria	Aequorea victoria	Animal	None	Animal	None
I712088	BB307	pSB1C3	exp035	3	1.00287	0.0842171	0.0486228	0.209207	0.0839764	NA	NA	NA	NA	NA	0.520829	0.687585	no burden	NA	NA	NA	NA	NA	NA	not tested	TRUE	GFP	NA	NA	Composite	"CMV - CD4(shortened) - Cub - GFP"	Saccharomyces cerevisiae, Aequorea victoria	Saccharomyces cerevisiae, Aequorea victoria	Animal	Fungi	Animal	Fungi
K538000	BB62	pSB1C3	exp016	3	1.00225	0.016189	0.00934672	0.0402157	0.0161526	0.942032	0.0465843	0.0268955	0.115722	0.0494509	0.583998	0.744211	no burden	26.7335	2.50509	-64.923	68.7292	0.39138	NA	not tested	FALSE	NA	NA	B0034; B0034	Regulatory	"Cpn10 (O. antarctica)"	Oleispira antarctica	Oleispira antarctica	Other-Gammaproteobacteria	Other-Gammaproteobacteria	Other-Gammaproteobacteria	Other-Gammaproteobacteria
K576003	BB211	pSB1C3	exp009	3	1.00203	0.0414834	0.0239504	0.10305	0.0413994	0.96555	0.0517252	0.0298635	0.128492	0.0535707	0.529885	0.690456	no burden	17.9861	1.09342	-25.7906	28.338	0.314425	NA	not tested	FALSE	NA	NA	NA	Coding	"Left Part of Self-Excising Ribozyme"	Staphylococcus aureus	None	Other-Bacteria	Other-Bacteria	None	None
B0040	BB140	pSB1A2	exp018	3	1.00197	0.0364548	0.0210472	0.0905587	0.0363831	0.976839	0.0618407	0.0357038	0.153621	0.063307	0.53305	0.691587	no burden	12.7462	1.0602	-28.8008	30.8008	0.315966	NA	not tested	FALSE	NA	NA	NA	Reporter	"Spacer.1 (generic)"	synthetic	None	Synthetic	Synthetic	None	None
K648029	BB40	pSB1C3	exp016	3	1.00178	0.01768	0.0102076	0.0439197	0.0176485	1.08123	0.0562656	0.032485	0.139772	0.0520387	0.561336	0.725159	no burden	-44.5216	-0.652762	-86.5964	87.9943	0.524496	NA	not tested	FALSE	NA	NA	NA	Coding	"OR operating region for Lambda switch"	Escherichia coli (phage)	None	Escherichia coli (phage)	Escherichia coli (phage)	None	None
K1150038	BB150	pSB1C3	exp008	3	1.00134	0.0327858	0.0189289	0.0814445	0.0327419	0.969717	0.043177	0.0249283	0.107258	0.0445254	0.525049	0.69013	no burden	23.5526	1.09215	-26.9947	29.5968	0.327347	NA	not tested	FALSE	NA	NA	B0032	Device	"uniCAS RNAimer to target VEGF3"	synthetic	None	Synthetic	Synthetic	None	None
K608351	BB210	pSB1C3	exp009	3	1.00114	0.00874107	0.00504666	0.021714	0.00873113	1.0817	0.0182051	0.0105107	0.045224	0.0168301	0.578809	0.741369	no burden	-70.7168	-4.59894	-84.7903	84.9842	0.574027	NA	not tested	FALSE	NA	NA	NA	Coding	"(correct) temperature sensitive promoter"	Escherichia coli (phage)	Escherichia coli (phage)	Escherichia coli (phage)	Escherichia coli (phage)	Escherichia coli (phage)	Escherichia coli (phage)
K519010	BB423	pSB1C3	exp052	3	1.00075	0.0155922	0.00900214	0.0387331	0.0155805	0.970339	0.030509	0.0176144	0.0757884	0.0314415	0.529337	0.690456	no burden	40.6402	1.29425	-37.8314	39.8314	0.393547	NA	not tested	FALSE	NA	NA	NA	Generator	"SmtA"	Synechococcus sp. PCC7942	Synechococcus sp. PCC7942	Other-Bacteria	Other-Bacteria	Other-Bacteria	Other-Bacteria
K606017	BB274	pSB1C3	exp020	3	1.00005	0.0060123	0.0034712	0.0149354	0.00601199	0.868849	0.0364891	0.021067	0.0906439	0.0419971	0.505277	0.669992	no burden	2532.46	3.48736	-148.004	150.004	0.493168	NA	not tested	FALSE	NA	NA	NA	Intermediate	"T7 polymerase expression casette for Bacillus Subtilis"	Escherichia coli (phage)	Escherichia coli (phage)	Escherichia coli (phage)	Escherichia coli (phage)	Escherichia coli (phage)	Escherichia coli (phage)
J23108	BB117,BB241	pSB1C3	exp006,exp010,exp015,exp017,exp048	21	1.00004	0.032259	0.00703948	0.0146841	0.0322575	1.00322	0.050864	0.0110994	0.023153	0.0507009	0.502461	0.669207	no burden	-72.1898	0.956997	-12.4746	14.5458	0.295751	NA	not tested	FALSE	NA	NA	NA	Regulatory	"constitutive promoter family member "	synthetic	None	Synthetic	Synthetic	None	None
R0040	BB192,BB527,BB551	pSB1A2,pSB1C3	exp022,exp027,exp032,exp033	12	0.999792	0.047667	0.0137603	0.0302861	0.0476769	1.00999	0.0694415	0.020046	0.044121	0.0687545	0.494092	0.660986	no burden	48.935	1.03121	-16.1581	18.1581	0.303935	NA	not tested	FALSE	NA	NA	NA	Regulatory	"TetR repressible promoter"	Escherichia coli	None	Escherichia coli	Escherichia coli	None	None
K733009	BB216	pSB1C3	exp011,exp033	6	0.999717	0.0247305	0.0100962	0.025953	0.0247374	NA	NA	NA	NA	NA	0.489379	0.657603	no burden	NA	NA	NA	NA	NA	NA	not tested	TRUE	GFP	NA	NA	Translational_Unit	"Ptms+E0240: Ptms+RBS+GFP+Double"	Bacillus subtilis, Aequorea victoria	Aequorea victoria	Animal	Other-Bacteria	Animal	None
K539119	BB420	pSB1C3	exp052	3	0.998758	0.0141313	0.00815872	0.0351041	0.0141489	0.966615	0.024615	0.0142115	0.061147	0.0254651	0.446497	0.609953	no burden	-25.8853	0.253998	-39.6375	39.8314	0.479043	NA	not tested	FALSE	NA	NA	NA	Protein_Domain	"crtY (lycopene cyclase)"	Pantoea ananatis	Pantoea ananatis	Other-Enterobacterales	Other-Enterobacterales	Other-Enterobacterales	Other-Enterobacterales
K118005	BB408	pSB1C3	exp014,exp017	6	0.998735	0.0224669	0.00917207	0.0235776	0.0224954	0.968045	0.0657243	0.0268318	0.0689735	0.0678939	0.447839	0.609953	no burden	-24.2589	0.458167	-43.2497	43.4436	0.464529	NA	not tested	FALSE	NA	NA	NA	Translational_Unit	"rbs+crtI (phytoene dehydrogenase)"	Pantoea ananatis	Pantoea ananatis	Other-Enterobacterales	Other-Enterobacterales	Pantoea ananatis	Pantoea ananatis
R0062	BB529	pSB1C3	exp032	3	0.998692	0.0240679	0.0138956	0.059788	0.0240994	1.0185	0.0290474	0.0167705	0.0721578	0.0285198	0.466786	0.630056	no burden	15.1401	1.09792	-21.5764	23.9376	0.303989	NA	not tested	FALSE	NA	J23104	NA	Regulatory	"Promoter (luxR & HSL regulated -- lux pR)"	Vibrio fischeri	None	Other-Gammaproteobacteria	Other-Gammaproteobacteria	None	None
K525998	BB64	pSB1C3	exp016	3	0.998114	0.0217741	0.0125713	0.0540898	0.0218152	1.02128	0.043567	0.0251534	0.108227	0.0426593	0.447254	0.609953	no burden	12.2823	1.1602	-32.4131	34.4131	0.335816	NA	not tested	FALSE	NA	NA	NA	Coding	"Promoter T7 and RBS"	Escherichia coli (phage)	None	Escherichia coli (phage)	Escherichia coli (phage)	None	None
K540001	BB425	pSB1C3	exp052	3	0.998085	0.0215613	0.0124484	0.0535612	0.0216027	0.98134	0.0357124	0.0206186	0.0887146	0.0363915	0.445917	0.609953	no burden	-8.74148	0.847175	-26.9947	28.9947	0.360967	NA	not tested	FALSE	NA	NA	NA	Intermediate	"rcn cobalt-sensitive promoter"	Escherichia coli	Escherichia coli	Escherichia coli	Escherichia coli	Escherichia coli	Escherichia coli
I6057	BB239	pSB1C3	exp010,exp015,exp017,exp048	13	0.997981	0.0343874	0.00953734	0.0207801	0.034457	0.992284	0.17625	0.0488828	0.106507	0.17762	0.417931	0.58975	no burden	-2.82083	0.857412	-46.8619	48.8619	0.436269	NA	not tested	FALSE	CFP	NA	NA	Device	"Promoter O_H Test I0500.E0420"	Escherichia coli, Aequorea victoria	Escherichia coli, Aequorea victoria	Animal	Escherichia coli	Animal	Escherichia coli
K516031	BB341	pSB1C3	exp011	3	0.997761	0.016763	0.00967815	0.0416417	0.0168007	0.978433	0.0471795	0.0272391	0.1172	0.0482194	0.419291	0.58975	no burden	-8.63378	0.698982	-41.4436	41.6375	0.419703	NA	not tested	FALSE	NA	NA	NA	Signalling	"mRFP protein generator TERM+ RBS+(B0031)"	Discosoma sp.	Discosoma sp.	Animal	None	Animal	None
K747018	BB526	pSB1C3	exp032	3	0.997708	0.0199017	0.0114902	0.0494385	0.0199474	1.00473	0.0347258	0.0200489	0.0862636	0.0345625	0.430156	0.59943	no burden	3.06124	1.05	-23.3825	25.3825	0.295826	NA	not tested	FALSE	NA	NA	NA	Protein_Domain	"TAL-Protein_AG2_Direpeat"	Xanthomonas	Xanthomonas	Other-Gammaproteobacteria	Other-Gammaproteobacteria	Other-Gammaproteobacteria	Other-Gammaproteobacteria
K515007	BB217	pSB1C3	exp011,exp033	6	0.997639	0.0505822	0.0206501	0.0530828	0.0507019	0.972306	0.0593505	0.0242297	0.0622845	0.0610409	0.456706	0.619227	no burden	-10.7281	0.819389	-20.3723	21.7703	0.349811	NA	not tested	FALSE	NA	NA	B0034	Coding	"Dendra2"	Dendronephthya sp.	Dendronephthya sp.	Animal	None	Animal	None
B0030	BB119	pSB1C3	exp006	8	0.997564	0.0107076	0.00378569	0.00895174	0.0107337	0.993142	0.0644501	0.0227865	0.0538816	0.0648951	0.270243	0.442082	no burden	-1.8157	0.101904	-34.2192	34.4131	0.471465	NA	not tested	FALSE	NA	NA	B0030	Regulatory	"RBS.1 (strong) -- modified from R. Weiss"	synthetic	None	Synthetic	Synthetic	None	None
K584000	BB219	pSB1C3	exp009	3	0.997515	0.0215639	0.0124499	0.0535676	0.0216176	NA	NA	NA	NA	NA	0.430121	0.59943	no burden	NA	NA	NA	NA	NA	NA	not tested	TRUE	GFP	NA	NA	Composite	"pBAD + GFP generator"	Escherichia coli, Aequorea victoria	Aequorea victoria	Animal	Escherichia coli	Animal	None
J52040	BB145	pSB1C3	exp018	3	0.997365	0.00878916	0.00507442	0.0218335	0.00881238	NA	NA	NA	NA	NA	0.327647	0.496695	no burden	NA	NA	NA	NA	NA	NA	not tested	TRUE	GFP	NA	NA	Generator	"CMV + GFP-PEST191"	Human (Virus), Aequorea victoria	Aequorea victoria	Animal (virus)	Animal (virus)	Animal	None
K1033910	BB247	pSB1C3	exp010,exp017	6	0.997255	0.0226888	0.00926268	0.0238105	0.0227513	0.961844	0.0803106	0.0327866	0.0842808	0.0834964	0.389421	0.563055	no burden	-12.8978	-0.188101	-50.4742	50.6681	0.512687	NA	not tested	FALSE	NA	J23109	B0032	Translational_Unit	"fwYellow yellow chromoprotein"	Phialidium sp. SL-2003	Phialidium sp. SL-2003	Animal	None	Animal	None
I746375	BB240	pSB1C3	exp010,exp017	9	0.997088	0.0310816	0.0103605	0.0238914	0.0311723	NA	NA	NA	NA	NA	0.3929	0.563055	no burden	NA	NA	NA	NA	NA	NA	not tested	TRUE	GFP	NA	NA	Coding	"P2 ogr inducing PLL promoter"	Escherichia coli, Escherichia coli (phage), Discosoma sp.	Escherichia coli, Escherichia coli (phage), Discosoma sp.	Animal	Escherichia coli (phage)	Animal	Escherichia coli (phage)
K592011	BB81	pSB1C3	exp003,exp005	6	0.996951	0.0310823	0.0126893	0.0326189	0.0311773	0.942803	0.0685003	0.0279651	0.0718866	0.072656	0.409837	0.581892	no burden	-17.7616	-0.568344	-55.8925	56.0864	0.538061	NA	not tested	FALSE	NA	NA	NA	Composite	"cjBlue green chromoprotein"	Cnidopus japonicus	Cnidopus japonicus	Animal	None	Animal	None
K1150041	BB153	pSB1C3	exp008,exp033	6	0.996867	0.0432493	0.0176564	0.0453873	0.0433852	0.945822	0.0534524	0.0218218	0.0560948	0.0565142	0.433054	0.600687	no burden	-16.2905	-0.0125167	-43.2497	45.2497	0.501189	NA	not tested	FALSE	NA	NA	NA	Device	"uniCAS RNaimer to Bla Target 3"	synthetic	None	Synthetic	Synthetic	None	None
E0020	BB188,BB426	pSB1A2,pSB1C3	exp021,exp022,exp028	9	0.996587	0.0370758	0.0123586	0.028499	0.0372028	1.01278	0.0748839	0.0249613	0.0575609	0.0739388	0.394699	0.563055	no burden	4.74494	1.24629	-21.5764	23.5764	0.31491	NA	not tested	FALSE	CFP	NA	B0034; B0034	Reporter	"engineered cyan fluorescent protein derived from A. victoria GFP "	Aequorea victoria	Aequorea victoria	Animal	None	Animal	None
J45319	BB310	pSB1C3	exp035	3	0.99632	0.0117825	0.00680261	0.0292693	0.011826	0.997886	0.0507458	0.0292981	0.12606	0.0508533	0.321379	0.493547	no burden	0.425485	0.917904	-43.2497	44.6477	0.393974	NA	not tested	FALSE	NA	NA	NA	Regulatory	"PchA & PchB enzyme generator"	Pseudomonas aeruginosa	Pseudomonas aeruginosa	Other-Gammaproteobacteria	Other-Gammaproteobacteria	Other-Gammaproteobacteria	Other-Gammaproteobacteria
K936000	BB260	pSB1C3	exp022,exp028	6	0.995444	0.0287187	0.0117244	0.0301384	0.0288501	1.06059	0.0759184	0.0309935	0.0796714	0.071581	0.356788	0.526438	no burden	14.3001	3.24307	-59.5047	63.3108	0.343328	NA	not tested	FALSE	NA	NA	NA	Coding	"LC Cutinase"	Uncultured fungus	Uncultured fungus	Fungi	Fungi	Fungi	Fungi
J23109	BB118,BB242	pSB1C3	exp006,exp010,exp017	15	0.995357	0.0645103	0.0166565	0.0357246	0.0648112	1.02681	0.0591782	0.0152797	0.0327718	0.0576332	0.392256	0.563055	no burden	6.77384	1.64504	-21.5764	23.5764	0.302837	NA	not tested	FALSE	NA	NA	NA	Regulatory	"constitutive promoter family member "	synthetic	None	Synthetic	Synthetic	None	None
K747004	BB351	pSB1C3	exp014	3	0.995183	0.0190799	0.0110158	0.047397	0.0191722	0.984374	0.0198454	0.0114577	0.0492986	0.0201604	0.352287	0.524943	no burden	-2.24371	0.578574	-17.9642	19.9642	0.373338	NA	not tested	FALSE	NA	NA	NA	Coding	"TAL-Protein_CA1_Direpeat"	Xanthomonas	Xanthomonas	Other-Gammaproteobacteria	Other-Gammaproteobacteria	Other-Gammaproteobacteria	Other-Gammaproteobacteria
R0080	BB378	pSB1A2	exp016	3	0.995017	0.00577459	0.00333396	0.0143449	0.00580351	1.03789	0.010073	0.00581566	0.0250228	0.00970525	0.136816	0.267413	no burden	8.60462	6.28932	-34.2192	39.8314	0.136069	NA	not tested	FALSE	NA	NA	B0034	Coding	"Promoter (AraC regulated)"	Escherichia coli	None	Escherichia coli	Escherichia coli	None	None
K808003	BB28	pSB1C3	exp014	3	0.994765	0.014431	0.00833173	0.0358485	0.0145069	0.957279	0.0617868	0.0356726	0.153487	0.0645442	0.297	0.471474	no burden	-7.16107	-0.85364	-61.3108	57.8925	0.560225	NA	not tested	FALSE	NA	NA	NA	Coding	"tctB_162: small subunit B1 of the tripartite tricarboxylate transporter family"	Comamonas testosteroni KF-1	Comamonas testosteroni KF-1	Other-Proteobacteria	Other-Proteobacteria	Other-Proteobacteria	Other-Proteobacteria
I13502	BB183	pSB1A2	exp021	3	0.994204	0.0251595	0.0145258	0.0624996	0.0253062	0.984242	0.0250283	0.0144501	0.0621738	0.025429	0.364229	0.534794	no burden	-1.71886	0.718247	-17.9642	18.1581	0.32822	NA	not tested	FALSE	NA	NA	NA	Composite	"Screening plasmid intermediate"	Discosoma sp.	Discosoma sp.	Animal	None	Animal	None
C0012	BB161,BB356	pSB1A2,pSB1C3	exp014,exp021,exp033	9	0.994093	0.0268585	0.00895284	0.0206453	0.0270181	0.896184	0.0531168	0.0177056	0.0408292	0.0592699	0.263965	0.434171	no burden	-16.5753	-6.28408	-99.2392	99.433	0.736113	NA	not tested	FALSE	NA	NA	NA	Regulatory	"lacI repressor from E. coli (+LVA)"	Escherichia coli	Escherichia coli	Escherichia coli	Escherichia coli	Escherichia coli	Escherichia coli
K517002	BB419	pSB1C3	exp052	3	0.994057	0.0176659	0.0101994	0.0438845	0.0177715	0.942302	0.0625249	0.0360988	0.155321	0.0663534	0.309526	0.47778	no burden	-8.70859	-1.13882	-64.923	62.7088	0.581144	NA	not tested	FALSE	NA	NA	NA	Protein_Domain	"alpha-pinene synthase"	Picea spp.	Picea spp.	Plant	Plant	Plant	Plant
C0052	BB412	pSB1C3	exp017	3	0.993936	0.0105334	0.00608146	0.0261664	0.0105977	0.949574	0.0822908	0.0475106	0.204422	0.0866608	0.21188	0.36038	no burden	-7.31569	-2.34662	-79.3719	70.5353	0.624084	NA	not tested	FALSE	NA	NA	B0030	Reporter	"cI repressor from phage 434 (+LVA)"	Escherichia coli (phage)	Escherichia coli (phage)	Escherichia coli (phage)	Escherichia coli (phage)	Escherichia coli (phage)	Escherichia coli (phage)
K592016	BB279	pSB1C3	exp020	3	0.993773	0.0151689	0.00875776	0.0376816	0.0152639	0.979252	0.0282974	0.0163375	0.0702945	0.0288969	0.275411	0.448102	no burden	-2.33214	0.0969445	-26.9947	25.3825	0.483707	NA	not tested	FALSE	NA	NA	B0030	Regulatory	"B0034-YF1-B0034-FixJ blue light sensor and RR with RBS "	Bacillus subtilis, Bradyrhizobium japonicum	Bacillus subtilis, Bradyrhizobium japonicum	Other-Bacteria	Other-Bacteria	Other-Bacteria	Other-Bacteria
B0013	BB268	pSB1C3	exp022,exp028	5	0.993623	0.00630003	0.00281746	0.00782252	0.00634046	1.05002	0.0722788	0.0323241	0.089746	0.0688356	0.0431736	0.125308	no burden	8.84355	7.52207	-19.7703	50.6681	0.108554	NA	not tested	FALSE	NA	J23108; J23119	NA	Coding	"TE from coliphage T7 (+/-)"	Escherichia coli (phage)	None	Escherichia coli (phage)	Escherichia coli (phage)	None	None
K876000	BB262	pSB1C3	exp022,exp028	6	0.993193	0.0349301	0.0142601	0.0366569	0.0351695	0.975066	0.0428312	0.0174858	0.0449486	0.0439265	0.326628	0.496695	no burden	-2.66309	0.251754	-21.5764	23.5764	0.446654	NA	not tested	FALSE	NA	NA	NA	Regulatory	"pLac-TetR"	Escherichia coli	Escherichia coli	Escherichia coli	Escherichia coli	Escherichia coli	Escherichia coli
K875009	BB401	pSB1C3	exp024,exp052	6	0.992087	0.0210457	0.00859187	0.0220861	0.0212136	1.00336	0.0672854	0.0274691	0.0706117	0.0670604	0.19965	0.349387	no burden	1.42398	1.18061	-21.5764	23.5764	0.327101	NA	not tested	FALSE	NA	NA	NA	Regulatory	"LL 37 - Cathelicidin"	Human	Human	Animal	Animal	Animal	Animal
I15017	BB185	pSB1A2	exp021	3	0.991885	0.0229072	0.0132255	0.0569047	0.0230946	NA	NA	NA	NA	NA	0.300987	0.472551	no burden	NA	NA	NA	NA	NA	NA	not tested	TRUE	YFP	NA	NA	Regulatory	"B0032.EYFP"	Aequorea victoria	Aequorea victoria	Animal	None	Animal	None
C0160	BB389	pSB1A2	exp024	3	0.991658	0.0230787	0.0133245	0.0573307	0.0232728	0.998531	0.017697	0.0102174	0.0439618	0.017723	0.297608	0.471474	no burden	0.823947	0.962056	-8.33157	10.2112	0.183781	NA	not tested	FALSE	NA	NA	NA	Coding	"autoinducer inactivation enzyme aiiA (no LVA)"	Bacillus sp. 240B1	Bacillus sp. 240B1	Other-Bacteria	Other-Bacteria	Other-Bacteria	Other-Bacteria
K1415006	BB20	pSB1C3	exp048	3	0.991467	0.00397018	0.00229218	0.00986247	0.00400435	0.934953	0.00939171	0.00542231	0.0233303	0.0100451	0.0325914	0.104362	no burden	-6.62294	-5.72275	-20.9743	7.32139	0.962022	NA	not tested	FALSE	NA	NA	NA	Signalling	"PBAN (Helicoverpa armigera Hubner)"	Helicoverpa armigera	Helicoverpa armigera	Animal	Animal	Animal	Animal
K747010	BB413	pSB1C3	exp017	3	0.991045	0.0495361	0.0285997	0.123054	0.0499837	0.953845	0.0561655	0.0324272	0.139523	0.0588832	0.391914	0.563055	no burden	-4.15403	0.612976	-25.1886	25.9845	0.384848	NA	not tested	FALSE	NA	NA	NA	Composite	"TAL-Protein_GG1_Direpeat"	Xanthomonas	Xanthomonas	Other-Gammaproteobacteria	Other-Gammaproteobacteria	Other-Gammaproteobacteria	Other-Gammaproteobacteria
K773004	BB360	pSB1C3	exp014	3	0.990526	0.0501459	0.0289518	0.124569	0.0506256	1.00947	0.05112	0.0295141	0.126989	0.0506404	0.387281	0.563055	no burden	1.99966	1.05312	-14.61	16.954	0.226463	NA	not tested	FALSE	RFP	NA	NA	Translational_Unit	"mCherry-AAV"	Discosoma sp.	Discosoma sp.	Animal	None	Animal	None
K863206	BB399	pSB1C3	exp024,exp052	6	0.990323	0.0387454	0.0158178	0.0406608	0.039124	0.993767	0.0655751	0.0267709	0.0688168	0.0659864	0.283724	0.457003	no burden	0.35583	0.857412	-16.1581	18.1581	0.313968	NA	not tested	FALSE	NA	NA	NA	Translational_Unit	"Mating factor alpha 1 with Kozak sequence"	Saccharomyces cerevisiae	Saccharomyces cerevisiae	Fungi	Fungi	Fungi	Fungi
K747021	BB532	pSB1C3	exp032	3	0.990113	0.0399576	0.0230695	0.0992602	0.0403566	1.00415	0.064571	0.0372801	0.160403	0.0643042	0.354989	0.526363	no burden	1.41952	1.03612	-21.5764	23.5764	0.279651	NA	not tested	FALSE	NA	J23113	B0034	Protein_Domain	"TAL-Protein_CC2_Direpeat"	Xanthomonas	Xanthomonas	Other-Gammaproteobacteria	Other-Gammaproteobacteria	Other-Gammaproteobacteria	Other-Gammaproteobacteria
K1188002	BB120	pSB1C3	exp006	6	0.989613	0.0130486	0.00532708	0.0136937	0.0131856	0.942916	0.0580647	0.0237048	0.0609351	0.0615799	0.0543411	0.142232	no burden	-4.49553	-3.51528	-37.8314	19.3621	0.887499	NA	not tested	FALSE	NA	NA	NA	RBS	"RTX - Calcium Binding Protein"	synthetic	synthetic	Synthetic	Synthetic	Synthetic	Synthetic
K538101	BB206	pSB1C3	exp009	3	0.989453	0.0189148	0.0109205	0.046987	0.0191164	0.983685	0.0423169	0.0244317	0.105121	0.0430187	0.218013	0.366602	no burden	-0.546801	0.458167	-23.3825	22.3723	0.41234	NA	not tested	FALSE	NA	NA	B0032	Device	"RBS + Cpn60"	Oleispira antarctica	Oleispira antarctica	Other-Gammaproteobacteria	Other-Gammaproteobacteria	Other-Gammaproteobacteria	Other-Gammaproteobacteria
I13504	BB184	pSB1A2	exp021	3	0.98862	0.0218415	0.0126102	0.0542573	0.0220929	0.951745	0.042418	0.02449	0.105372	0.0445687	0.231029	0.384198	no burden	-3.2402	-0.745907	-37.8314	34.4131	0.606106	NA	not tested	FALSE	NA	NA	NA	Coding	"Screening plasmid intermediate"	Aequorea victoria	Aequorea victoria	Animal	None	Animal	None
K588001	BB318	pSB1C3	exp011,exp035	6	0.988472	0.0532325	0.0217321	0.0558641	0.0538533	1.01142	0.0149393	0.00609894	0.0156778	0.0147706	0.309252	0.47778	no burden	1.99073	1.25475	-5.32139	7.32139	0.125961	NA	not tested	FALSE	NA	NA	NA	DNA	"ptrp"	Escherichia coli	None	Escherichia coli	Escherichia coli	None	None
K525306	BB73	pSB1C3	exp003,exp005	6	0.988153	0.029852	0.012187	0.0313278	0.0302099	0.835469	0.0239847	0.00979173	0.0251704	0.0287081	0.187828	0.336442	no burden	-12.8882	-7.1275	-144.392	144.586	0.812355	NA	not tested	FALSE	NA	NA	B0030	Composite	"Fusion Protein of S-Layer SgsE and mCerulean"	Aequorea victoria, Geobacillus stearothermophilus	Aequorea victoria, Geobacillus stearothermophilus	Animal	Other-Bacteria	Animal	Other-Bacteria
R0079	BB376	pSB1A2	exp016	3	0.987921	0.0308702	0.0178229	0.0766858	0.0312476	1.02386	0.0293093	0.0169217	0.0728084	0.0286264	0.283919	0.457003	no burden	2.97519	1.52282	-15.4356	18.8805	0.200605	NA	not tested	FALSE	NA	NA	NA	Other	"Promoter (LasR & PAI regulated)"	Pseudomonas aeruginosa	None	Other-Gammaproteobacteria	Other-Gammaproteobacteria	None	None
R0065	BB293,BB533	pSB1A2,pSB1C3	exp020,exp032	6	0.987536	0.0265999	0.0108594	0.0279149	0.0269356	1.01779	0.048187	0.0196722	0.0505691	0.0473447	0.151493	0.286789	no burden	2.42721	1.79992	-12.5458	16.954	0.164931	NA	not tested	FALSE	NA	NA	B0034; B0034; B0034	Coding	"Promoter (lambda cI and luxR regulated -- hybrid)"	Pseudomonas aeruginosa	None	Other-Gammaproteobacteria	Other-Gammaproteobacteria	None	None
K516030	BB339	pSB1C3	exp015,exp048	6	0.987296	0.0241356	0.00985332	0.0253288	0.0244462	0.855777	0.0567693	0.023176	0.0595757	0.0663365	0.126852	0.252864	no burden	-10.3524	-7.00709	-119.106	104.851	0.872118	NA	not tested	FALSE	NA	NA	NA	Translational_Unit	"mRFP protein generator TERM+ RBS+(B0030)"	Discosoma sp.	Discosoma sp.	Animal	None	Animal	None
B0031	BB157,BB558	pSB1A2	exp018,exp027	6	0.98725	0.0105679	0.00431432	0.0110903	0.0107044	0.995558	0.0380863	0.0155487	0.0399691	0.0382563	0.0158456	0.0701402	no burden	0.651588	0.698982	-3.84366	4.74123	0.289549	NA	not tested	FALSE	NA	NA	NA	RBS	"RBS.2 (weak) -- derivative of 0030"	synthetic	None	Synthetic	Synthetic	None	None
K592101	BB238	pSB1C3	exp010,exp015,exp017,exp048	15	0.987154	0.0303769	0.00784329	0.0168222	0.0307722	NA	NA	NA	NA	NA	0.0618643	0.151117	no burden	NA	NA	NA	NA	NA	NA	not tested	TRUE	YFP	NA	NA	Coding	"Yellow Fluorescent Protein (YFP)"	Aequorea victoria	Aequorea victoria	Animal	None	Animal	None
K145302	BB225	pSB1C3	exp009	3	0.987131	0.00826536	0.00477201	0.0205323	0.00837311	0.992247	0.0172664	0.00996876	0.0428921	0.0174013	0.0571962	0.144473	no burden	0.397515	0.521912	-5.32139	5.51528	0.293482	NA	not tested	FALSE	NA	NA	B0034	Regulatory	"luxI generator controlled by key/lock"	Escherichia coli, Vibrio fischeri	Escherichia coli, Vibrio fischeri	Other-Gammaproteobacteria	Other-Gammaproteobacteria	Other-Gammaproteobacteria	Other-Gammaproteobacteria
K648013	BB80	pSB1C3	exp003,exp005	6	0.987003	0.032406	0.0132297	0.0340081	0.0328328	NA	NA	NA	NA	NA	0.185504	0.336366	no burden	NA	NA	NA	NA	NA	NA	not tested	TRUE	GFP	NA	NA	Generator	"GFP with Standard 25 Prefix/Suffix"	Aequorea victoria	Aequorea victoria	Animal	None	Animal	None
K747002	BB269	pSB1C3	exp022,exp028	6	0.986937	0.0245962	0.0100414	0.0258121	0.0249218	1.04541	0.0558811	0.0228134	0.0586436	0.0534539	0.125003	0.252523	no burden	4.47606	3.32893	-22.1784	32.6069	0.131896	NA	not tested	FALSE	NA	NA	NA	Composite	"TAL-Protein_AG1_Direpeat"	Xanthomonas	Xanthomonas	Other-Gammaproteobacteria	Other-Gammaproteobacteria	Other-Gammaproteobacteria	Other-Gammaproteobacteria
I746381	BB230	pSB1C3	exp015,exp048	6	0.986481	0.0412184	0.0168273	0.043256	0.0417833	1.02665	0.0978018	0.0399274	0.102637	0.0952631	0.229105	0.383114	no burden	2.97117	1.71294	-21.5764	25.9845	0.250305	NA	not tested	FALSE	NA	NA	NA	Composite	"PSP3 pag inducing PO promoter"	Salmonella (phage), Escherichia coli, Discosoma sp.	Salmonella (phage), Escherichia coli, Discosoma sp.	Animal	Other-Enterobacterales (phage)	Animal	Other-Enterobacterales (phage)
K624000	BB277	pSB1C3	exp020	3	0.9863	0.0235976	0.0136241	0.0586198	0.0239254	0.979981	0.0987105	0.0569905	0.24521	0.100727	0.210251	0.36038	no burden	-0.461224	0.504776	-37.8314	37.6641	0.4363	NA	not tested	FALSE	NA	NA	NA	Regulatory	"ori+Pmsp1"	Magnetospirillum magneticum	None	Other-Proteobacteria	Other-Proteobacteria	None	None
K592009	BB550	pSB1C3	exp022,exp027	6	0.985944	0.0620464	0.0253303	0.0651137	0.062931	NA	NA	NA	NA	NA	0.301428	0.472551	no burden	NA	NA	NA	NA	NA	NA	not tested	TRUE	BCP	NA	NA	Coding	"amilCP blue chromoprotein"	Acropora millepora	Acropora millepora	Animal	None	Animal	None
C0061	BB583	pSB1C3	exp027	3	0.985759	0.052022	0.0300349	0.12923	0.0527736	0.999173	0.0145115	0.00837825	0.0360487	0.0145236	0.34106	0.510742	no burden	0.941904	0.98912	-3.15406	5.09848	0.088064	NA	not tested	FALSE	NA	NA	NA	Coding	"autoinducer synthetase for AHL"	Vibrio fischeri	Vibrio fischeri	Other-Gammaproteobacteria	Other-Gammaproteobacteria	Other-Gammaproteobacteria	Other-Gammaproteobacteria
S05060	BB61	pSB1C3	exp016	3	0.98559	0.0241342	0.0139339	0.0599527	0.0244871	0.990617	0.0450358	0.0260014	0.111875	0.0454624	0.204865	0.356441	no burden	0.34885	0.767786	-16.1581	17.556	0.320885	NA	not tested	FALSE	NA	NA	NA	Coding	"K873000:B0015"	Escherichia coli	Escherichia coli	Escherichia coli	Escherichia coli	Escherichia coli	Escherichia coli
S03154	BB384	pSB1A2	exp024	3	0.985578	0.0413146	0.023853	0.102631	0.0419192	1.06526	0.012262	0.0070795	0.0304606	0.0115108	0.30344	0.473241	no burden	5.52511	2.41909	-22.1784	26.5866	0.255649	NA	not tested	FALSE	NA	NA	B0030	Coding	"B0034.C0078"	Pseudomonas aeruginosa	Pseudomonas aeruginosa	Other-Gammaproteobacteria	Other-Gammaproteobacteria	Other-Gammaproteobacteria	Other-Gammaproteobacteria
B0034	BB160	pSB1A2	exp021	3	0.98524	0.0526348	0.0303887	0.130752	0.0534233	1.02957	0.12061	0.0696344	0.299612	0.117146	0.33759	0.508073	no burden	3.00365	1.22075	-30.6069	33.897	0.302157	NA	not tested	FALSE	NA	NA	NA	RBS	"RBS (Elowitz 1999) -- defines RBS efficiency"	synthetic	None	Synthetic	Synthetic	None	None
K590034	BB209	pSB1C3	exp009	3	0.985219	0.0233371	0.0134737	0.0579725	0.0236872	0.942659	0.0238827	0.0137887	0.0593278	0.0253354	0.193537	0.340671	no burden	-2.87936	-1.13121	-34.2192	26.5866	0.703412	NA	not tested	FALSE	NA	NA	NA	Coding	"FabH2"	Bacillus subtilis	Bacillus subtilis	Other-Bacteria	Other-Bacteria	Other-Bacteria	Other-Bacteria
K747019	BB528	pSB1C3	exp032	3	0.98488	0.031317	0.0180809	0.0777958	0.0317978	1.03052	0.0546535	0.0315542	0.135767	0.0530348	0.245503	0.406024	no burden	3.01854	1.64504	-20.8023	25.3825	0.224236	NA	not tested	FALSE	NA	NA	B0030	Protein_Domain	"TAL-Protein_AT2_Direpeat"	Xanthomonas	Xanthomonas	Other-Gammaproteobacteria	Other-Gammaproteobacteria	Other-Gammaproteobacteria	Other-Gammaproteobacteria
K145001	BB72	pSB1C3	exp003,exp005	7	0.984718	0.0385269	0.0145618	0.0356314	0.0391248	0.849197	0.0614651	0.0232316	0.0568457	0.0723802	0.167188	0.308734	no burden	-8.86773	-5.14938	-115.494	103.045	0.832017	NA	not tested	FALSE	NA	NA	B0034	Coding	"T7 RNA polymerase"	Escherichia coli (phage)	Escherichia coli (phage)	Escherichia coli (phage)	Escherichia coli (phage)	Escherichia coli (phage)	Escherichia coli (phage)
K808032	BB540	pSB1C3	exp032	3	0.984258	0.0278058	0.0160537	0.0690734	0.0282505	0.984657	0.0465269	0.0268623	0.115579	0.0472518	0.215102	0.36374	no burden	0.0253438	0.657462	-16.6741	17.126	0.342016	NA	not tested	FALSE	NA	NA	NA	Composite	"Arabinose regulated RBS-PhoA-His6tag-pNBEst13-Myctag-EstA"	Escherichia coli, Bacillus licheniformis, Pseudomonas aeruginosa	Escherichia coli, Bacillus licheniformis, Pseudomonas aeruginosa	Other-Bacteria	Other-Bacteria	Other-Bacteria	Other-Bacteria
K763001	BB342	pSB1C3	exp011	3	0.983975	0.0278422	0.0160747	0.069164	0.0282957	1.02837	0.0361719	0.0208839	0.0898561	0.0351742	0.211918	0.36038	no burden	2.77003	1.74934	-14.954	19.9642	0.179933	NA	not tested	FALSE	RFP	NA	NA	Signalling	"pGroE + Gene encoding AsRed2"	Escherichia coli, Anemonia sulcata	Anemonia sulcata	Animal	Escherichia coli	Animal	None
K567015	BB261	pSB1C3	exp022,exp028	6	0.983867	0.0213157	0.00870211	0.0223695	0.0216652	1.06889	0.0442239	0.0180543	0.0464102	0.0413735	0.061466	0.151117	no burden	5.27043	4.48321	-15.7968	27.7906	0.0626764	NA	not tested	FALSE	NA	NA	NA	Device	"PT7-metGN"	Escherichia coli, Escherichia coli (phage)	Escherichia coli	Escherichia coli (phage)	Escherichia coli (phage)	Escherichia coli	Escherichia coli
K575020	BB181	pSB1C3	exp021	3	0.982727	0.0168467	0.00972645	0.0418496	0.0171428	0.965348	0.0566113	0.0326846	0.14063	0.0586434	0.108868	0.23077	no burden	-1.0061	-0.31985	-20.3723	17.4146	0.559139	NA	not tested	FALSE	NA	NA	NA	Regulatory	"Genomic LasR/PAI1 Inducible Promoter (Long)"	Pseudomonas aeruginosa	None	Other-Gammaproteobacteria	Other-Gammaproteobacteria	None	None
K523004	BB180	pSB1C3	exp021	3	0.982601	0.0268643	0.0155101	0.0667347	0.02734	0.989926	0.0376403	0.0217316	0.0935036	0.0380233	0.189271	0.336442	no burden	0.421001	0.765875	-11.9438	12.7397	0.281899	NA	not tested	FALSE	NA	NA	B0030	Translational_Unit	"bglX for BioSandwich"	Escherichia coli	Escherichia coli	Escherichia coli	Escherichia coli	Escherichia coli	Escherichia coli
K577894	BB521	pSB1C3	exp032	3	0.982415	0.0210692	0.0121643	0.0523387	0.0214463	NA	NA	NA	NA	NA	0.142584	0.272777	no burden	NA	NA	NA	NA	NA	NA	not tested	TRUE	YFP	NA	NA	Reporter	"TetR repressed YFP"	Escherichia coli, Aequorea victoria	Escherichia coli, Aequorea victoria	Animal	Escherichia coli	Animal	Escherichia coli
K611026	BB324	pSB1C3	exp011	3	0.981955	0.0185919	0.010734	0.0461848	0.0189335	0.985008	0.0119875	0.00692099	0.0297786	0.0121699	0.117385	0.240159	no burden	0.169186	0.43141	-5.32139	5.77329	0.284684	NA	not tested	FALSE	NA	NA	NA	Intermediate	"LacI Promoter Variant #6"	Escherichia coli	None	Escherichia coli	Escherichia coli	None	None
E0024	BB386	pSB1A2	exp024	3	0.981782	0.0497644	0.0287315	0.123622	0.0506878	1.02717	0.0406058	0.0234438	0.10087	0.0395317	0.295442	0.471474	no burden	2.49145	1.33542	-12.5458	15.2683	0.186295	NA	not tested	FALSE	CFP	NA	B0034	Protein_Domain	"enhanced cyan fluorescent protein derived from A. victoria GFP"	Aequorea victoria	Aequorea victoria	Animal	None	Animal	None
K617003	BB16,BB17	pSB1C3	exp014,exp015,exp048,exp050	11	0.981272	0.0479479	0.0144568	0.0322118	0.048863	0.93361	0.050679	0.0152803	0.0340466	0.0542828	0.112142	0.23279	no burden	-2.54504	-1.56959	-28.8008	24.187	0.855231	NA	not tested	FALSE	NA	NA	NA	DNA	Confirmed(A)	Escherichia coli	None	Escherichia coli	Escherichia coli	None	None
R0010	BB585	pSB1C3	exp027	2	0.981247	0.0443269	0.0313438	0.398261	0.045174	0.945582	0.0474735	0.0335688	0.426532	0.0502056	0.328379	0.496695	no burden	-1.90187	0.555639	-26.2723	26.048	0.389416	NA	not tested	FALSE	NA	J23104	B0032	Regulatory	"promoter (lacI regulated)"	Escherichia coli	None	Escherichia coli	Escherichia coli	None	None
K914003	BB287	pSB1C3	exp020	3	0.980416	0.0283115	0.0163457	0.0703297	0.028877	0.802348	0.019983	0.0115372	0.0496405	0.0249057	0.176796	0.322519	no burden	-9.09247	-5.25911	-62.5149	60.9027	0.816305	NA	not tested	FALSE	NA	J23100	B0030; B0034	Reporter	"L-rhamnose-inducible promoter (pRha)"	Escherichia coli	None	Escherichia coli	Escherichia coli	None	None
K1033916	BB248	pSB1C3	exp010,exp017	12	0.980398	0.0396932	0.0114584	0.0252199	0.0404868	1.00516	0.058798	0.0169735	0.0373585	0.0584962	0.0575777	0.144473	no burden	1.26316	1.20402	-3.25532	6.11731	0.113521	NA	not tested	FALSE	NA	NA	NA	Reporter	"amajLime, yellow-green chromoprotein	Anemonia majano	Anemonia majano	Animal	None	Animal	None
K523002	BB176	pSB1C3	exp021	3	0.980277	0.0153774	0.00887817	0.0381997	0.0156868	0.95615	0.0513254	0.0296327	0.127499	0.0536793	0.0782165	0.183931	no burden	-1.22334	-0.669284	-16.5193	12.7397	0.642199	NA	not tested	FALSE	NA	NA	NA	Regulatory	"RBS + bglX (E. coli perisplasmic &#946;-glucosidase)"	Escherichia coli	Escherichia coli	Escherichia coli	Escherichia coli	Escherichia coli	Escherichia coli
K747012	BB417	pSB1C3	exp017	3	0.979838	0.0140529	0.00811344	0.0349093	0.0143421	0.959542	0.0825862	0.0476812	0.205156	0.0860684	0.0654407	0.157581	no burden	-1.00662	-0.505092	-19.4091	15.8359	0.578998	NA	not tested	FALSE	NA	NA	NA	Protein_Domain	"TAL-Protein_TA1_Direpeat"	Xanthomonas	Xanthomonas	Other-Gammaproteobacteria	Other-Gammaproteobacteria	Other-Gammaproteobacteria	Other-Gammaproteobacteria
K873002	BB59	pSB1C3	exp016	3	0.979787	0.0313311	0.018089	0.0778308	0.0319775	0.940677	0.0223375	0.0128966	0.0554894	0.0237462	0.190017	0.336442	no burden	-1.93488	-0.650412	-20.9743	19.9642	0.661342	NA	not tested	FALSE	NA	NA	NA	Coding	"HSP promoter"	Escherichia coli	None	Escherichia coli	Escherichia coli	None	None
K634001	BB273	pSB1C3	exp020,exp050	6	0.97977	0.0391059	0.0159649	0.0410391	0.0399134	0.946349	0.0728523	0.0297418	0.0764538	0.0769826	0.130454	0.258332	no burden	-1.65204	-0.724015	-22.1784	19.3621	0.665219	NA	not tested	FALSE	NA	NA	NA	Regulatory	"exaE"	Pseudomons aeruginosa	Pseudomons aeruginosa	Other-Gammaproteobacteria	Other-Gammaproteobacteria	Other-Gammaproteobacteria	Other-Gammaproteobacteria
K325903	BB47	pSB1C3	exp016	3	0.979211	0.0249933	0.0144299	0.0620868	0.0255239	1.09452	0.033925	0.0195866	0.0842743	0.0309953	0.143185	0.272777	no burden	5.54674	4.04363	-25.1886	33.209	0.139945	NA	not tested	FALSE	NA	NA	NA	Generator	"luxEG <BR><i>V. Fischeri<BR>(E. coli optimised)</i>"	Vibrio fischeri	Vibrio fischeri	Other-Gammaproteobacteria	Other-Gammaproteobacteria	Other-Gammaproteobacteria	Other-Gammaproteobacteria
K608007	BB165	pSB1C3	exp008,exp033	6	0.978974	0.0241994	0.00987938	0.0253957	0.0247192	0.849215	0.034087	0.013916	0.0357721	0.0401395	0.0432957	0.125308	no burden	-6.17132	-5.14938	-41.4436	20.2222	0.956621	NA	not tested	FALSE	NA	NA	NA	Coding	"medium Promoter weak RBS"	synthetic	None	Synthetic	Synthetic	None	None
K914011	BB289	pSB1C3	exp010,exp020	4	0.978535	0.0116867	0.00584336	0.0185962	0.0119431	0.986121	0.0296614	0.0148307	0.0471979	0.0300789	0.0174588	0.0740155	no burden	0.353392	0.440966	-2.84987	3.02112	0.289712	NA	not tested	FALSE	NA	NA	B0034	Reporter	"supD-T - intermediate"	Klebsiella pneumoniae	None	Other-Enterobacterales	Other-Enterobacterales	None	None
K137019	BB245	pSB1C3	exp010,exp017	6	0.97819	0.0161836	0.00660695	0.0169837	0.0165445	NA	NA	NA	NA	NA	0.0107255	0.052924	no burden	NA	NA	NA	NA	NA	NA	not tested	TRUE	GFP	NA	NA	Reporter	"AHL receiver + tet inverter + GFP"	Escherichia coli, Pseudomonas aeruginosa, Aequorea victoria	Escherichia coli, Pseudomonas aeruginosa, Aequorea victoria	Animal	Other-Gammaproteobacteria	Animal	Other-Gammaproteobacteria
J52011	BB290	pSB1C3	exp020	3	0.978175	0.00939476	0.00542407	0.0233379	0.00960438	0.928787	0.0210071	0.0121285	0.0521846	0.0226178	0.0282862	0.0967518	no burden	-2.26284	-1.86622	-9.96567	3.61411	0.930652	NA	not tested	FALSE	NA	NA	NA	Composite	"dnMyD88-linker-Rluc"	Renilla reniformis, Homo sapiens	Homo sapiens	Animal	Animal	Animal	Animal
J45199	BB1,BB2	pSB1C3	exp014,exp015,exp048	9	0.978136	0.0352184	0.0117395	0.0270713	0.0360056	1.01052	0.0644468	0.0214823	0.0495382	0.0637756	0.049782	0.133789	no burden	1.48137	1.38135	-3.34287	7.32139	0.10932	NA	not tested	FALSE	NA	NA	NA	Generator	"Banana odor enzyme (ATF1) generator"	Saccharomyces cerevisiae	Saccharomyces cerevisiae	Fungi	Fungi	Fungi	Fungi
K1218003	BB121	pSB1C3	exp006	6	0.977918	0.0485393	0.0198161	0.0509389	0.0496354	0.975501	0.0789024	0.0322118	0.082803	0.080884	0.157904	0.295211	no burden	-0.109468	0.408343	-13.1479	12.7397	0.387924	NA	not tested	FALSE	NA	NA	NA	Tag	NA	Escherichia coli	Escherichia coli	Escherichia coli	Escherichia coli	Escherichia coli	Escherichia coli
K819010	BB164	pSB1C3	exp008,exp033,exp050	9	0.977811	0.0437913	0.0145971	0.033661	0.044785	0.959263	0.101662	0.0338874	0.0781444	0.105979	0.0834871	0.191829	no burden	-0.835904	-0.342276	-15.556	12.7397	0.588015	NA	not tested	FALSE	NA	NA	NA	Coding	"Medium cheZ generator"	Escherichia coli	Escherichia coli	Escherichia coli	Escherichia coli	Escherichia coli	Escherichia coli
K808000	BB542	pSB1C3	exp032	3	0.977648	0.0173079	0.00999271	0.0429952	0.0177036	1.00824	0.0286406	0.0165356	0.0711471	0.0284066	0.0773792	0.183395	no burden	1.36846	1.25471	-4.11731	7.32139	0.120558	NA	not tested	FALSE	NA	NA	NA	Regulatory	" araC-Pbad - Arabinose inducible regulatory promoter/repressor unit"	Escherichia coli	Escherichia coli	Escherichia coli	Escherichia coli	Escherichia coli	Escherichia coli
C0261	BB383	pSB1A2	exp016	3	0.977601	0.00633499	0.00365751	0.015737	0.00648014	1.00733	0.00533117	0.00307795	0.0132434	0.00529238	0.0128213	0.0612572	no burden	1.32716	1.30102	0.628154	2.11979	0.00968276	NA	not tested	FALSE	NA	NA	B0032	Composite	"AHL-making Enzyme luxI (+RBS)"	Vibrio fischeri	Vibrio fischeri	Other-Gammaproteobacteria	Other-Gammaproteobacteria	Other-Gammaproteobacteria	Other-Gammaproteobacteria
K731520	BB538	pSB1C3	exp032	3	0.976646	0.0135375	0.00781589	0.0336291	0.0138612	NA	NA	NA	NA	NA	0.0480623	0.131516	no burden	NA	NA	NA	NA	NA	NA	not tested	TRUE	GFP	NA	NA	Composite	"IPTG inducible GFPmut3b"	Escherichia coli, Aequorea victoria	Escherichia coli, Aequorea victoria	Animal	Escherichia coli	Animal	Escherichia coli
K1150001	BB249	pSB1C3	exp010	3	0.976456	0.0255892	0.0147739	0.0635671	0.0262062	0.987963	0.0285862	0.0165043	0.0710121	0.0289345	0.126022	0.252864	no burden	0.48874	0.698982	-6.52546	7.32139	0.235714	NA	not tested	FALSE	NA	NA	NA	Coding	"VP16"	Homo sapiens (virus)	Homo sapiens (virus)	Animal (virus)	Animal (virus)	Animal (virus)	Animal (virus)
E0032	BB190	pSB1A2	exp021	3	0.976273	0.024555	0.0141769	0.0609981	0.0251518	NA	NA	NA	NA	NA	0.118085	0.240159	no burden	NA	NA	NA	NA	NA	NA	not tested	TRUE	YFP	NA	NA	Generator	"enhanced yellow fluorescent protein derived from A. victoria GFP"	Aequorea victoria	Aequorea victoria	Animal	None	Animal	None
K525406	BB75	pSB1C3	exp003,exp005	5	0.975935	0.0325068	0.0145375	0.0403625	0.0333084	0.874972	0.123195	0.0550944	0.152967	0.140799	0.0865937	0.193072	no burden	-4.19538	-2.91324	-37.8314	27.191	0.835743	NA	not tested	FALSE	CFP	NA	NA	RBS	"Fusion Protein of S-Layer SbpA and mCerulean "	Lysinibacillus sphaericus, Aequorea victoria	Lysinibacillus sphaericus, Aequorea victoria	Animal	Other-Bacteria	Animal	Other-Bacteria
K541505	BB398	pSB1C3	exp024	3	0.974647	0.0302213	0.0174483	0.0750739	0.0310075	1.15369	0.0934073	0.0539288	0.232037	0.0809643	0.141693	0.272777	no burden	7.06186	4.92951	-34.9416	47.6579	0.156844	NA	not tested	FALSE	NA	NA	B0034; B0034	Translational_Unit	"limulus anti-LPS factor (LALF)"	Limulus polyphemus	Limulus polyphemus	Animal	Animal	Animal	Animal
K747023	BB536	pSB1C3	exp032	3	0.974483	0.0237909	0.0137357	0.0590998	0.0244138	1.04126	0.0338038	0.0195166	0.0839733	0.0324644	0.10216	0.218086	no burden	2.61691	2.16107	-7.64353	13.3418	0.101917	NA	not tested	FALSE	NA	NA	NA	Protein_Domain	"TAL-Protein_CT2_Direpeat"	Xanthomonas	Xanthomonas	Other-Gammaproteobacteria	Other-Gammaproteobacteria	Other-Gammaproteobacteria	Other-Gammaproteobacteria
K575015	BB179	pSB1C3	exp021	3	0.974138	0.0257519	0.0148679	0.0639714	0.0264356	0.908464	0.0219181	0.0126544	0.0544475	0.0241265	0.11204	0.23279	no burden	-2.53935	-1.64689	-23.3825	17.7968	0.833925	NA	not tested	FALSE	RFP	J23114	B0034	Composite	"RhlR/PAI2 Inducible Promoter + RBS (B0034) + RFP"	Psedomonas aeruginosa, Discosoma sp.	Discosoma sp.	Animal	Other-Gammaproteobacteria	Animal	None
K608006	BB138	pSB1C3	exp018	3	0.97301	0.0155283	0.00896528	0.0385745	0.0159591	0.924034	0.0285191	0.0164655	0.0708453	0.0308636	0.0474469	0.131516	no burden	-1.81461	-1.39506	-11.5138	6.62673	0.872384	NA	not tested	FALSE	NA	NA	NA	DNA	"medium Promoter medium RBS"	synthetic	None	Synthetic	Synthetic	None	None
k1184000	BB123	pSB1C3	exp006	6	0.972717	0.0301703	0.012317	0.0316618	0.0310166	0.907252	0.08716	0.0355829	0.0914689	0.0960704	0.0388033	0.115335	no burden	-2.39947	-1.88118	-17.6029	8.35345	0.878766	NA	not tested	FALSE	NA	NA	B0034	Composite	NA	NA	NA	NA	NA	NA	NA
K861173	BB424	pSB1C3	exp052	3	0.972627	0.0220415	0.0127257	0.0547541	0.0226618	0.925784	0.0296714	0.0171308	0.0737079	0.0320501	0.0822069	0.190341	no burden	-1.71123	-1.14153	-15.0744	11.1916	0.808043	NA	not tested	FALSE	RFP	NA	NA	Regulatory	"mRFP generator controlled by PcstA (glucose-repressible promoter)"	Escherichia coli, Discosoma sp.	Discosoma sp.	Animal	Escherichia coli	Animal	None
K819017	BB137	pSB1C3	exp018,exp050	6	0.972512	0.0304758	0.0124417	0.0319824	0.0313372	0.893843	0.0547234	0.0223407	0.0574286	0.0612226	0.0390838	0.115335	no burden	-2.86193	-2.3112	-19.2542	9.72954	0.944797	NA	not tested	FALSE	NA	NA	NA	Coding	"Luminesensor repressible SulA408 promoter"	Escherichia coli	None	Escherichia coli	Escherichia coli	None	None
K575008	BB86	pSB1C3	exp006	6	0.972482	0.0233752	0.00954288	0.0245308	0.0240366	NA	NA	NA	NA	NA	0.0172204	0.0740155	no burden	NA	NA	NA	NA	NA	NA	not tested	TRUE	GFP	J23110	B0032	Composite	"LasR/PAI1 Inducible Promoter + RBS (B0030) + GFP"	Pseudomonas aeruginosa, Aequorea victoria	Aequorea victoria	Animal	Other-Gammaproteobacteria	Animal	None
E0422	BB537	pSB1C3	exp032	3	0.972424	0.0468238	0.0270337	0.116317	0.0481516	0.923184	0.0212326	0.0122586	0.0527446	0.0229993	0.207506	0.358962	no burden	-1.78567	-0.479474	-20.9743	19.6029	0.633397	NA	not tested	FALSE	NA	NA	NA	Reporter	"ECFP (RBS+ LVA+ TERM) (B0034.E0022.B0015)"	Aequorea victoria	Aequorea victoria	Animal	None	Animal	None
K895004	BB523	pSB1C3	exp032	3	0.972073	0.0321847	0.0185819	0.0799514	0.0331094	0.891251	0.0810154	0.0467742	0.201253	0.0909008	0.135866	0.267291	no burden	-2.8941	-1.52487	-30.1253	24.7805	0.72691	NA	not tested	FALSE	NA	NA	NA	Coding	"Salty_Hcp-CD27_endolysin"	Salmonella enterica, Clostridium difficile	Salmonella enterica, Clostridium difficile	Other-Bacteria	Other-Bacteria	Other-Bacteria	Other-Bacteria
K861090	BB524	pSB1C3	exp032	3	0.972038	0.0361335	0.0208617	0.0897605	0.0371729	1.04188	0.0632794	0.0365344	0.157195	0.0607359	0.156051	0.29357	no burden	2.49771	1.81705	-12.5458	17.7968	0.163854	NA	not tested	FALSE	NA	NA	NA	Coding	"YhjH Gene From <i>E.coli str. K12</i>"	Escherichia coli	Escherichia coli	Escherichia coli	Escherichia coli	Escherichia coli	Escherichia coli
K775000	BB407	pSB1C3	exp017	3	0.971431	0.0250845	0.0144825	0.0623132	0.0258222	1.09579	0.0906892	0.0523594	0.225284	0.0827614	0.0936371	0.204174	no burden	4.35293	3.44159	-16.1581	26.1565	0.132607	NA	not tested	FALSE	NA	NA	B0034	Coding	" RI7-GPR109A Niacin chimeric GPCR"	Rattus norvegicus, Saccharomyces cerevisiae	Rattus norvegicus	Animal	Animal	Animal	Animal
K747005	BB353	pSB1C3	exp014	3	0.970541	0.0132015	0.00762187	0.0327943	0.0136022	0.996722	0.0571878	0.0330174	0.142062	0.0573759	0.0304449	0.0985367	no burden	0.888719	0.911465	-5.25911	6.94771	0.240124	NA	not tested	FALSE	NA	NA	NA	RBS	"TAL-Protein_CC1_Direpeat"	Xanthomonas	Xanthomonas	Other-Gammaproteobacteria	Other-Gammaproteobacteria	Other-Gammaproteobacteria	Other-Gammaproteobacteria
B0032	BB158,BB352	pSB1A2,pSB1C3	exp014,exp018	6	0.970392	0.0594269	0.0242609	0.0623647	0.06124	1.03995	0.105783	0.0431857	0.111012	0.101719	0.138363	0.268693	no burden	2.34943	1.79985	-11.3418	16.3519	0.154606	NA	not tested	FALSE	NA	NA	B0032	Regulatory	"RBS.3 (medium) -- derivative of 0030"	synthetic	None	Synthetic	Synthetic	None	None
C0040	BB162	pSB1A2	exp021	3	0.970195	0.0192236	0.0110987	0.047754	0.0198141	0.887547	0.0127797	0.00737835	0.0317465	0.0143989	0.0575973	0.144473	no burden	-2.77297	-2.20174	-16.1581	9.93022	0.925733	NA	not tested	FALSE	NA	NA	NA	RBS	"tetracycline repressor from transposon Tn10 (+LVA)"	Escherichia coli	Escherichia coli	Escherichia coli	Escherichia coli	Escherichia coli	Escherichia coli
I13600	BB141	pSB1A2	exp018	3	0.969637	0.0432414	0.0249654	0.107418	0.0445954	0.941512	0.00569566	0.00328839	0.0141488	0.00604948	0.173984	0.319325	no burden	-0.926305	-0.210479	-14.954	12.0173	0.591407	NA	not tested	FALSE	CFP	NA	B0034	Reporter	"Tet with CFP reporter (without LVA tag)"	Escherichia coli, Aequorea victoria	Aequorea victoria	Animal	Escherichia coli	Animal	None
E0026	BB387	pSB1A2	exp024,exp050	6	0.969318	0.0122411	0.0049974	0.0128462	0.0126285	0.953487	0.049793	0.0203279	0.0522546	0.0522221	0.000832633	0.00895081	significant	-0.516	-0.36902	-2.4564	1.18099	0.708897	NA	not tested	FALSE	CFP	NA	B0034	Coding	"enhanced cyan fluorescent protein derived from A. victoria GFP"	Aequorea victoria	Aequorea victoria	Animal	None	Animal	None
K525404	BB74	pSB1C3	exp003,exp005	6	0.9685	0.0507064	0.0207008	0.0532131	0.0523556	0.856029	0.096885	0.0395532	0.101675	0.11318	0.0942862	0.204174	no burden	-3.57046	-2.45804	-33.8579	26.8274	0.875113	NA	not tested	FALSE	RFP	NA	B0034	Composite	"Fusion Protein of S-Layer SbpA and mCherry RFP"	Lysinibacillus sphaericus, Discosoma sp.	Lysinibacillus sphaericus, Discosoma sp.	Animal	Other-Bacteria	Animal	Other-Bacteria
K538104	BB58	pSB1C3	exp016	3	0.968314	0.043442	0.0250812	0.107916	0.0448635	0.966374	0.0325454	0.0187901	0.0808473	0.0336779	0.1669	0.308734	no burden	-0.0612363	0.408343	-8.93361	9.1275	0.336457	NA	not tested	FALSE	NA	NA	B0032	Regulatory	"RBS + CspC"	Polaribacter irgensii	Polaribacter irgensii	Other-Bacteria	Other-Bacteria	Other-Bacteria	Other-Bacteria
K584003	BB7,BB8	pSB1C3	exp014,exp015,exp048	9	0.967736	0.0462616	0.0154205	0.0355598	0.0478039	NA	NA	NA	NA	NA	0.0348864	0.109298	no burden	NA	NA	NA	NA	NA	NA	not tested	TRUE	GFP	NA	NA	Composite	"Lambda cI and LuxR regulated - hybrid promoter + GFP generator"	Vibrio fischeri, Escherichia coli (phage), Aequorea victoria	Aequorea victoria	Animal	Other-Gammaproteobacteria	Animal	None
K517005	BB422	pSB1C3	exp052	3	0.966754	0.0171054	0.00987583	0.0424923	0.0176937	0.919044	0.0873632	0.0504391	0.217022	0.0950588	0.0390258	0.115335	no burden	-1.43511	-1.03833	-12.7661	8.43946	0.716207	NA	not tested	FALSE	NA	NA	NA	Translational_Unit	"erg20-2"	Saccharomyces cerevisiae	Saccharomyces cerevisiae	Fungi	Fungi	Fungi	Fungi
I712058	BB306	pSB1C3	exp035	3	0.966083	0.00181371	0.00104714	0.0045055	0.00187738	NA	NA	NA	NA	NA	0.000475906	0.00660677	significant	NA	NA	NA	NA	NA	NA	not tested	TRUE	GFP	J23116	B0030; B0034	Composite	"CMVp - myri - TEVP - GFP"	Human (Virus), Aequorea victoria	Aequeora victoria	Animal (virus)	Animal (virus)	Animal	None
J52022	BB144	pSB1C3	exp018,exp050	6	0.966034	0.0402677	0.0164392	0.0422584	0.0416836	NA	NA	NA	NA	NA	0.0468471	0.131516	no burden	NA	NA	NA	NA	NA	NA	not tested	TRUE	GFP	NA	B0034; B0034; B0034	Generator	"Nf_B-dnTraf6-linker-GFP"	Homo sapiens, Aequorea victoria	Homo sapiens, Aequorea victoria	Animal	Animal	Animal	Animal
J61101	BB584	pSB1A2	exp027	3	0.965057	0.0353834	0.0204286	0.0878971	0.0366645	1.08171	0.0955079	0.0551415	0.237255	0.0882937	0.11465	0.236368	no burden	3.33828	2.55982	-14.3519	21.7703	0.148519	NA	not tested	FALSE	NA	NA	NA	RBS	"Ribosome Binding Site Family Member"	synthetic	None	Synthetic	Synthetic	None	None
I13001	BB142	pSB1A2	exp018,exp050	6	0.964969	0.0540071	0.0220483	0.056677	0.0559677	NA	NA	NA	NA	NA	0.0864812	0.193072	no burden	NA	NA	NA	NA	NA	NA	not tested	TRUE	YFP	NA	NA	Composite	"RBS B0030 w/ YFP (-LVA) TT"	Aequorea victoria	Aequorea victoria	Animal	None	Animal	None
K1806004	BB14,BB15	pSB1C3	exp014,exp015,exp048	9	0.964744	0.059034	0.019678	0.0453775	0.0611913	0.971023	0.122787	0.0409289	0.0943821	0.126451	0.0554807	0.143963	no burden	0.178104	0.35496	-7.48872	6.47854	0.383201	NA	not tested	FALSE	NA	NA	B0034	Composite	NA	Escherichia coli, Erwinia carotovora	Erwinia carotovora	Other-Enterobacterales	Other-Enterobacterales	Other-Enterobacterales	Other-Enterobacterales
R1062	BB297,BB535	pSB1A2,pSB1C3	exp032,exp035	6	0.964301	0.0292605	0.0119455	0.030707	0.0303437	0.99406	0.0753614	0.0307662	0.079087	0.0758117	0.0152505	0.0695514	no burden	0.833619	0.854346	-2.25885	3.70917	0.182752	NA	not tested	FALSE	NA	NA	B0030; B0034	Regulatory	"Promoter Standard (luxR and HSL regulated -- lux pR)<br>"	Vibrio fischerii	None	Other-Gammaproteobacteria	Other-Gammaproteobacteria	None	None
E0036	BB385	pSB1A2	exp024	3	0.964065	0.00941179	0.0054339	0.0233802	0.00976261	NA	NA	NA	NA	NA	0.0110552	0.0536714	no burden	NA	NA	NA	NA	NA	NA	not tested	TRUE	YFP	NA	NA	Composite	"enhanced yellow fluorescent protein derived from A. victoria GFP"	Aequorea victoria	Aequorea victoria	Animal	None	Animal	None
K581005	BB280	pSB1C3	exp020	3	0.96221	0.0155595	0.00898328	0.0386519	0.0161706	0.888628	0.0233638	0.0134891	0.0580388	0.026292	0.0260645	0.0945232	no burden	-1.94713	-1.60596	-8.0096	2.48657	0.943683	NA	not tested	FALSE	NA	NA	NA	Regulatory	"Pc+sgrS(wt)+Terminator (small RNA regulator conjugate part of ptsG(wt)) "	Escherichia coli	None	Escherichia coli	Escherichia coli	None	None
K115001	BB314	pSB1C3	exp035	3	0.961999	0.0291177	0.0168111	0.0723323	0.0302679	1.01919	0.0894398	0.0516381	0.222181	0.0877555	0.0761191	0.18184	no burden	1.50507	1.34733	-8.20499	11.5564	0.196132	NA	not tested	FALSE	NA	NA	B0032	Composite	"RNA thermometer (ROSE)"	Bradyrhizobium japonicum	None	Other-Proteobacteria	Other-Proteobacteria	None	None
K517003	BB421	pSB1C3	exp052	3	0.961335	0.0169044	0.00975975	0.0419928	0.0175843	0.927011	0.0487619	0.0281527	0.121131	0.0526012	0.0291032	0.097502	no burden	-0.887699	-0.635263	-6.86948	4.08284	0.742165	NA	not tested	FALSE	NA	J23100	B0034	Translational_Unit	"beta-pinene synthase "	Picea glauca	Picea glauca	Plant	Plant	Plant	Plant
I746200	BB149	pSB1C3	exp018	3	0.961017	0.0115537	0.00667054	0.028701	0.0120224	1.20806	0.0490876	0.0283408	0.12194	0.0406333	0.0140266	0.0659688	no burden	6.33723	5.76877	1.50659	13.703	0.0192831	NA	not tested	FALSE	NA	NA	NA	Device	"FepA L8T Mutant - Large Diffusion pore for E. coli outer membrane."	Escherichia coli	Escherichia coli	Escherichia coli	Escherichia coli	Escherichia coli	Escherichia coli
K1061001	BB305	pSB1C3	exp035	3	0.958656	0.0340076	0.0196343	0.0844796	0.0354743	0.793875	0.0445294	0.0257091	0.110617	0.0560913	0.0849252	0.192199	no burden	-3.98564	-2.97833	-27.1954	19.3621	0.89307	NA	not tested	FALSE	NA	NA	NA	Measurement	" apoptin"	Gallus domesticus (virus)	Gallus domesticus (virus)	Animal (virus)	Animal (virus)	Animal (virus)	Animal (virus)
K773002	BB264	pSB1C3	exp022,exp028	6	0.95814	0.0285641	0.0116613	0.0299762	0.0298121	1.00385	0.104943	0.0428429	0.110131	0.104541	0.0078571	0.0427635	significant	1.09188	1.0821	-1.99434	4.25885	0.159721	NA	not tested	FALSE	NA	NA	NA	Composite	"Proteorhodopsin"	Alphaproteobacteria (uncultured)	Alphaproteobacteria (uncultured)	Other-Proteobacteria	Other-Proteobacteria	Other-Proteobacteria	Other-Proteobacteria
B1006	BB589	pSB1C3	exp028	3	0.956697	0.0177356	0.0102397	0.0440577	0.0185384	0.930828	0.0697508	0.0402706	0.173271	0.0749341	0.0258122	0.0945232	no burden	-0.597395	-0.378348	-6.70747	4.69432	0.634703	NA	not tested	FALSE	NA	NA	B0032	Terminator	"Terminator (artificial large %T~>90)"	synthetic	None	Synthetic	Synthetic	None	None
K118000	BB226	pSB1C3	exp015,exp048	6	0.956542	0.043701	0.0178409	0.0458614	0.0456864	0.90391	0.0610388	0.024919	0.0640563	0.0675276	0.0294773	0.097502	no burden	-1.21113	-0.917447	-9.33497	3.63692	0.867056	NA	not tested	FALSE	NA	NA	NA	Composite	"dxs coding sequence encoding 1-deoxyxylulose-5-phosphate synthase"	Escherichia coli	Escherichia coli	Escherichia coli	Escherichia coli	Escherichia coli	Escherichia coli
B0033	BB159,BB354	pSB1A2,pSB1C3	exp014,exp018	6	0.953901	0.0404524	0.0165146	0.0424522	0.0424074	1.02905	0.0618908	0.0252668	0.0649504	0.0601435	0.0191901	0.0780572	no burden	1.63021	1.54777	-0.227229	4.40382	0.0308805	NA	not tested	FALSE	NA	NA	B0034	Translational_Unit	"RBS.4 (weaker) -- derivative of 0030"	synthetic	synthetic	Synthetic	Synthetic	None	None
K895000	BB403	pSB1C3	exp024,exp052	6	0.953041	0.0511735	0.0208915	0.0537033	0.053695	0.961209	0.0540755	0.0220762	0.0567488	0.0562578	0.0372426	0.113998	no burden	0.173935	0.304229	-3.79314	2.86631	0.323761	NA	not tested	FALSE	NA	NA	NA	Coding	"Eco_Ptat2"	Escherichia coli	None	Escherichia coli	Escherichia coli	None	None
I759020	BB303	pSB1C3	exp035	3	0.952875	0.0283908	0.0163915	0.0705267	0.0297949	NA	NA	NA	NA	NA	0.0513422	0.136761	no burden	NA	NA	NA	NA	NA	NA	not tested	TRUE	YFP	NA	NA	RNA	"cis8-repressed tet-regulated YFP"	Escherichia coli, Aequorea victoria	Escherichia coli, Aequorea victoria	Animal	Escherichia coli	Animal	Escherichia coli
R1051	BB295	pSB1A2	exp035	3	0.951614	0.0279295	0.0161251	0.0693808	0.0293496	0.995079	0.0580089	0.0334914	0.144102	0.0582957	0.0477143	0.131516	no burden	0.898308	0.92347	-3.45702	5.15406	0.161696	NA	not tested	FALSE	NA	NA	NA	Composite	"Promoter Standard (lambda cI regulated)<br>"	Escherichia coli (phage)	None	Escherichia coli (phage)	Escherichia coli (phage)	None	None
K747003	BB349	pSB1C3	exp014	3	0.950571	0.0313789	0.0181166	0.0779496	0.0330106	1.01812	0.0829981	0.047919	0.206179	0.0815209	0.0560902	0.1443	no burden	1.3666	1.27302	-4.82881	7.85007	0.153124	NA	not tested	FALSE	NA	NA	NA	Device	"TAL-Protein_AT1_Direpeat"	Xanthomonas	Xanthomonas	Other-Gammaproteobacteria	Other-Gammaproteobacteria	Other-Gammaproteobacteria	Other-Gammaproteobacteria
I759016	BB296	pSB1C3	exp022,exp028	6	0.950497	0.0237985	0.00971569	0.024975	0.0250379	NA	NA	NA	NA	NA	0.00189287	0.0142439	significant	NA	NA	NA	NA	NA	NA	not tested	TRUE	YFP	NA	NA	Intermediate	"cis4-repressed tet-regulated YFP"	Escherichia coli, Aequorea victoria	Escherichia coli, Aequorea victoria	Animal	Escherichia coli	Animal	Escherichia coli
K747001	BB267	pSB1C3	exp022,exp028	6	0.950144	0.0411314	0.0167918	0.0431648	0.0432897	0.980909	0.0998519	0.0407644	0.104788	0.101795	0.0155952	0.070062	no burden	0.61708	0.667295	-2.53013	3.28646	0.228608	NA	not tested	FALSE	NA	NA	NA	Measurement	"TAL-Protein_AC1_Direpeat"	Xanthomonas	Xanthomonas	Other-Gammaproteobacteria	Other-Gammaproteobacteria	Other-Gammaproteobacteria	Other-Gammaproteobacteria
K774001	BB63	pSB1C3	exp016	3	0.949755	0.00993751	0.00573742	0.0246861	0.0104632	0.939014	0.0148546	0.00857628	0.0369008	0.0158193	0.00639475	0.0370157	significant	-0.213764	-0.0931724	-1.34794	0.709186	0.641802	NA	not tested	FALSE	NA	NA	NA	Regulatory	"Mammalian-Bacterial Promoter: E9-ns2 CArG promoter sequence + BHN + BBaK216005"	Escherichia coli, Homo sapiens (virus), Gallus domesticus, Oryctolagus cuniculus	None	Animal (virus)	Animal (virus)	None	None
B0015	BB552	pSB1C3	exp027	3	0.9497	0.0771886	0.0445649	0.191747	0.0812769	1.0815	0.13881	0.0801421	0.344824	0.128349	0.188103	0.336442	no burden	2.62033	1.74153	-15.3025	19.9642	0.189667	NA	not tested	FALSE	NA	J23109	NA	Terminator	"double terminator (B0010-B0012)"	synthetic	synthetic	Synthetic	Synthetic	None	None
K784013	BB406	pSB1C3	exp017	3	0.949648	0.0425569	0.0245702	0.105717	0.0448133	1.01858	0.0262826	0.0151742	0.0652895	0.0258031	0.0884765	0.19546	no burden	1.36903	1.26453	-1.46005	4.43161	0.0540854	NA	not tested	FALSE	RFP	NA	NA	Composite	"pLux+Theophylline riboswitch+mCherry"	Vibrio fisherii, synthetic, Discosoma sp.	Discosoma sp.	Animal	Other-Gammaproteobacteria	Animal	None
K523015	BB327	pSB1C3	exp011	3	0.949464	0.0187474	0.0108238	0.0465711	0.0197452	1.0082	0.0384832	0.0222183	0.0955976	0.0381701	0.0214699	0.0828517	no burden	1.16232	1.13683	-1.03833	3.44486	0.0638237	NA	not tested	FALSE	NA	NA	B0030	Reporter	"Plac + RBS + cenA (endoglucanase)"	Escherichia coli, Cellulomonas fimi	Escherichia coli, Cellulomonas fimi	Other-Bacteria	Other-Bacteria	Other-Bacteria	Other-Bacteria
K541503	BB396	pSB1C3	exp024,exp052	6	0.948494	0.0509868	0.0208153	0.0535074	0.0537555	0.946694	0.0588664	0.0240321	0.0617765	0.062181	0.0281112	0.0967518	no burden	-0.0349475	0.0969445	-4.11731	2.28623	0.433839	NA	not tested	FALSE	NA	NA	NA	Translational_Unit	"Constitutive Strong promoter Strong RBS and TAT signal peptide"	Escherichia coli	Escherichia coli	Escherichia coli	Escherichia coli	Escherichia coli	Escherichia coli
K844007	BB541	pSB1C3	exp032	3	0.948263	0.0292468	0.0168857	0.0726532	0.0308425	1.02482	0.0303849	0.0175427	0.0754802	0.0296491	0.0460248	0.131516	no burden	1.47965	1.39189	-0.888207	4.19373	0.0439189	NA	not tested	FALSE	NA	NA	NA	Coding	"Spider Silk 1x Subunit "F" (Fewest tRNA codon optimized) with Met (ATG) added"	Argiope aurantia	Argiope aurantia	Animal	Animal	Animal	Animal
E0420	BB301	pSB1AK3	exp035	3	0.94776	0.0250748	0.0144769	0.0622891	0.0264569	0.772505	0.0582915	0.0336546	0.144804	0.0754578	0.034474	0.109228	no burden	-3.35477	-2.79857	-14.3519	5.67376	0.94189	NA	not tested	FALSE	CFP	J23116	B0030; B0034	Coding	"ECFP (RBS+ LVA- TERM) (B0034.E0020.B0015)"	Aequorea victoria	Aequorea victoria	Animal	None	Animal	None
K608004	BB136	pSB1C3	exp018	3	0.94733	0.00904862	0.00522422	0.022478	0.00955171	0.856786	0.040706	0.0235016	0.101119	0.0475101	0.00484772	0.0314219	significant	-1.7191	-1.44646	-4.19867	0.502398	0.95731	NA	not tested	FALSE	NA	J23110	NA	Intermediate	"strong Promoter weak RBS"	synthetic	None	Synthetic	Synthetic	None	None
K398326	BB23	pSB1C3	exp003,exp005	9	0.947228	0.0314747	0.0104916	0.0241936	0.0332282	1.1393	0.0821793	0.0273931	0.0631686	0.0721312	0.00050713	0.00660677	significant	3.63971	3.38347	2.17573	5.82364	0.000556884	NA	not tested	FALSE	NA	NA	NA	Regulatory	"Promoter of the CaiF protein"	Escherichia coli	None	Escherichia coli	Escherichia coli	None	None
K1031410	BB411	pSB1C3	exp014,exp017	6	0.945271	0.0597834	0.0244065	0.0627389	0.0632447	1.07554	0.0563977	0.0230243	0.0591858	0.0524367	0.0374943	0.113998	no burden	2.38024	2.17859	-1.84295	8.29391	0.0354857	NA	not tested	FALSE	NA	NA	NA	Coding	"HcaR-Terminator"	Escherichia coli	Escherichia coli	Escherichia coli	Escherichia coli	Escherichia coli	Escherichia coli
K747000	BB265	pSB1C3	exp022,exp028	6	0.944371	0.0359431	0.0146737	0.03772	0.0380604	0.897631	0.0653685	0.0266866	0.0686	0.0728233	0.00637239	0.0370157	significant	-0.840212	-0.651931	-3.94024	0.58952	0.860666	NA	not tested	FALSE	NA	NA	NA	RNA	"TAL-Protein_AA1_DiRepeat"	Xanthomonas	Xanthomonas	Other-Gammaproteobacteria	Other-Gammaproteobacteria	Other-Gammaproteobacteria	Other-Gammaproteobacteria
K608003	BB134	pSB1C3	exp018	3	0.943788	0.0059156	0.00341537	0.0146952	0.00626793	0.887096	0.03305	0.0190814	0.0821007	0.0372564	0.00183564	0.0142439	significant	-1.00852	-0.821417	-2.45455	0.568104	0.934624	NA	not tested	FALSE	NA	J23110	B0032	Intermediate	"strong Promoter medium RBS"	synthetic	None	Synthetic	Synthetic	None	None
K553003	BB284	pSB1C3	exp020	3	0.942972	0.0125971	0.00727291	0.0312928	0.0133589	0.938812	0.0310807	0.0179444	0.0772087	0.0331064	0.00793907	0.0427635	significant	-0.0729542	0.0357204	-1.79727	1.4671	0.461408	NA	not tested	FALSE	NA	NA	B0034; B0034	Regulatory	"constitutive production of LasR trans-activator"	Pseudomonas aeruginosa	Pseudomonas aeruginosa	Other-Gammaproteobacteria	Other-Gammaproteobacteria	Other-Gammaproteobacteria	Other-Gammaproteobacteria
K773003	BB359	pSB1C3	exp014	3	0.942817	0.0374721	0.0216345	0.0930859	0.0397448	0.971829	0.035805	0.020672	0.0889445	0.0368429	0.0591393	0.147115	no burden	0.507346	0.612976	-2.68544	3.34057	0.170281	NA	not tested	FALSE	RFP	NA	NA	Signalling	"mCherry-LVA"	Discosoma sp.	Discosoma sp.	Animal	None	Animal	None
K523000	BB56	pSB1C3	exp016	3	0.942711	0.0245336	0.0141645	0.0609447	0.0260245	0.974933	0.0237949	0.013738	0.0591098	0.0244067	0.0280204	0.0967518	no burden	0.562455	0.622774	-1.13547	2.01252	0.099381	NA	not tested	FALSE	NA	NA	NA	Device	"Plac + lacZ; with BglII site"	Escherichia coli	Escherichia coli	Escherichia coli	Escherichia coli	Escherichia coli	Escherichia coli
K611025	BB322	pSB1C3	exp011,exp035	6	0.942685	0.0580184	0.0236859	0.0608865	0.0615459	0.974109	0.0330383	0.0134878	0.0346715	0.0339164	0.0300657	0.0983672	no burden	0.548265	0.612976	-1.34794	1.70515	0.108058	NA	not tested	FALSE	NA	NA	NA	Intermediate	"LacI Promoter Variant #5"	Escherichia coli	None	Escherichia coli	Escherichia coli	None	None
R0083	BB394	pSB1A2	exp024	3	0.942319	0.028019	0.0161768	0.069603	0.029734	1.02151	0.049398	0.02852	0.122711	0.048358	0.0352223	0.109298	no burden	1.37284	1.30555	-1.45115	4.45013	0.0659489	NA	not tested	FALSE	NA	NA	NA	Protein_Domain	"Promoter (OmpR positive)"	Escherichia coli	None	Escherichia coli	Escherichia coli	None	None
K607038	BB215	pSB1C3	exp033	3	0.941245	0.0235631	0.0136042	0.058534	0.025034	NA	NA	NA	NA	NA	0.0248263	0.0922558	no burden	NA	NA	NA	NA	NA	NA	not tested	TRUE	GFP	NA	NA	Regulatory	"Prm modified promoter generating GFP"	Escherichia coli (phage), Aequorea victoria	Aequorea victoria	Animal	Escherichia coli (phage)	Animal	None
I746391	BB231	pSB1C3	exp015,exp048	6	0.940891	0.0417042	0.0170256	0.0437658	0.0443241	NA	NA	NA	NA	NA	0.00890775	0.0462281	significant	NA	NA	NA	NA	NA	NA	not tested	TRUE	GFP	J23116	B0030; B0034	Coding	"phiR73 delta inducing PO promoter"	Escherichia coli, Escherichia coli (phage), Discosoma sp., Aeguorea victoria	Escherichia coli, Escherichia coli (phage), Discosoma sp., Aeguorea victoria	Animal	Escherichia coli (phage)	Animal	Escherichia coli (phage)
C0050	BB163	pSB1A2	exp021	3	0.940671	0.0206679	0.0119326	0.0513419	0.0219715	0.930607	0.0521604	0.0301148	0.129574	0.0560499	0.019076	0.0780572	no burden	-0.169641	-0.0276148	-3.47986	2.64843	0.517157	NA	not tested	FALSE	NA	NA	B0030	Coding	"cI repressor from phage HK022 (+LVA?)"	Escherichia coli (phage)	Escherichia coli (phage)	Escherichia coli (phage)	Escherichia coli (phage)	Escherichia coli (phage)	Escherichia coli (phage)
I13601	BB392	pSB1A2	exp024,exp052	6	0.940663	0.088331	0.036061	0.0926977	0.0939029	0.965447	0.0334048	0.0136375	0.0350562	0.0346004	0.0803963	0.187591	no burden	0.417689	0.553662	-3.3146	3.92165	0.173902	NA	not tested	FALSE	CFP	NA	NA	Protein_Domain	"Lac operator with CFP reporter (without LVA tag) [R/Lc-]"	Escherichia coli, Aequorea victoria	Aequorea victoria	Animal	Escherichia coli	Animal	None
I13500	BB133	pSB1A2	exp018	3	0.938798	0.0224028	0.0129343	0.0556516	0.0238633	0.933181	0.0387923	0.0223967	0.0963654	0.04157	0.0209392	0.0818532	no burden	-0.091791	0.0396077	-2.85851	2.1757	0.469257	NA	not tested	FALSE	NA	NA	NA	Intermediate	"Screening plasmid intermediate"	Aequorea victoria	Aequorea victoria	Animal	None	Animal	None
K1166002	BB200,BB246	pSB1C3	exp010,exp017,exp033	9	0.938655	0.0835552	0.0278517	0.0642262	0.0890158	NA	NA	NA	NA	NA	0.0293801	0.097502	no burden	NA	NA	NA	NA	NA	NA	not tested	TRUE	GFP	NA	NA	Coding	"HlyA-tag+Secretion system"	Escherichia coli	Escherichia coli	Escherichia coli	Escherichia coli	Escherichia coli	Escherichia coli
K733001	BB172	pSB1C3	exp021	3	0.936687	0.0427997	0.0247104	0.10632	0.0456926	0.880014	0.0717431	0.0414209	0.17822	0.081525	0.062254	0.151117	no burden	-0.89513	-0.542141	-9.40738	6.7767	0.702589	NA	not tested	FALSE	NA	NA	B0034	Composite	"<i>Ptms</i> - a constitutive promoter in <i>E. coli</i> and <i>B. subtilis</i>."	Bacillus subtilis	None	Other-Bacteria	Other-Bacteria	None	None
I0500	BB588	pSB1C3	exp027	3	0.933219	0.0383261	0.0221276	0.0952073	0.0410687	1.02595	0.0430281	0.0248423	0.106888	0.0419397	0.0472433	0.131516	no burden	1.38863	1.31196	-1.06631	4.12596	0.0504346	NA	not tested	FALSE	NA	NA	NA	Regulatory	"Inducible pBad/araC promoter"	Escherichia coli	Escherichia coli	Escherichia coli	Escherichia coli	Escherichia coli	Escherichia coli
K118028	BB228	pSB1C3	exp009,exp015,exp048	9	0.931461	0.0414913	0.0138304	0.0318931	0.0445444	0.908037	0.0681607	0.0227202	0.0523929	0.0750637	0.000556459	0.00669977	significant	-0.34175	-0.209176	-1.58309	0.51598	0.705316	NA	not tested	FALSE	NA	NA	NA	Coding	"beta-glucosidase gene bglX (chu_2268) from Cytophaga hutchinsonii"	Cytophaga hutchinsonii	Cytophaga hutchinsonii	Other-Bacteria	Other-Bacteria	Other-Bacteria	Other-Bacteria
K844006	BB539	pSB1C3	exp032	3	0.93034	0.0412062	0.0237904	0.102362	0.0442916	1.04654	0.0394604	0.0227825	0.0980251	0.0377055	0.0497638	0.133789	no burden	1.66815	1.55122	-1.0524	4.81614	0.0432355	NA	not tested	FALSE	NA	NA	NA	Coding	"Spider Silk 1x Subunit "W" with Met (ATG) start codon"	Argiope aurantia	Argiope aurantia	Animal	Animal	Animal	Animal
K568004	BB348	pSB1C3	exp011	3	0.930251	0.0231501	0.0133657	0.057508	0.0248859	0.822522	0.0578406	0.0333943	0.143684	0.070321	0.0174072	0.0740155	no burden	-1.54452	-1.26382	-5.97816	1.75971	0.920574	NA	not tested	FALSE	NA	NA	NA	Composite	"Optogenetical AND-Gate blue light - without first promoter - choose your first input"	Escherichia coli, Escherichia coli (phage)	Escherichia coli (phage)	Escherichia coli (phage)	Escherichia coli (phage)	Escherichia coli (phage)	Escherichia coli (phage)
K516011	BB337	pSB1C3	exp011	6	0.929899	0.0299729	0.0122364	0.0314546	0.0322324	1.13119	0.0446926	0.0182457	0.046902	0.0395094	0.00113407	0.0106674	significant	2.87142	2.68843	1.94458	4.23778	0.00116868	NA	not tested	FALSE	NA	NA	NA	Protein_Domain	"luxI protein generator TERM- RBS+(B0031)"	Vibrio fischeri	Vibrio fischeri	Other-Gammaproteobacteria	Other-Gammaproteobacteria	Other-Gammaproteobacteria	Other-Gammaproteobacteria
B0023	BB270	pSB1C3	exp014	3	0.92618	0.0262215	0.015139	0.0651377	0.0283114	1.0649	0.0644913	0.0372341	0.160205	0.0605608	0.0197887	0.0794188	no burden	1.87918	1.76827	-0.78511	4.91324	0.0416436	NA	not tested	FALSE	NA	J23119; J23108	NA	Composite	"TE from coliphage T7 reversed"	Escherichia coli (phage)	None	Escherichia coli (phage)	Escherichia coli (phage)	None	None
I13002	BB143	pSB1A2	exp018	3	0.92467	0.0130208	0.00751758	0.0323455	0.0140816	NA	NA	NA	NA	NA	0.00490641	0.0314219	significant	NA	NA	NA	NA	NA	NA	not tested	TRUE	YFP	NA	B0034	Composite	"RBS B0031 w/ YFP (-LVA) TT"	Aequorea victoria	Aequorea victoria	Animal	None	Animal	None
K844008	BB543	pSB1C3	exp032	3	0.924362	0.0463677	0.0267704	0.115184	0.0501618	1.06086	0.0740806	0.0427705	0.184026	0.0698308	0.0528817	0.139626	no burden	1.8046	1.64765	-2.34289	6.49837	0.0676953	NA	not tested	FALSE	NA	NA	NA	Coding	"Spider Silk 1x Subunit "B" (Balanced tRNA codon optimized) with Met (ATG) added"	Argiope aurantia	Argiope aurantia	Animal	Animal	Animal	Animal
K581008	BB405	pSB1C3	exp024,exp052	6	0.923357	0.0468719	0.0191354	0.049189	0.0507625	0.913372	0.0725766	0.0296293	0.0761645	0.07946	0.00513449	0.0321975	significant	-0.130271	-0.0145249	-2.04519	0.942006	0.512055	NA	not tested	FALSE	NA	J23104	B0032	Coding	"RBS+ccdB+Termintor "	Escherichia coli	Escherichia coli	Escherichia coli	Escherichia coli	Escherichia coli	Escherichia coli
K1150042	BB154	pSB1C3	exp008,exp033	6	0.922284	0.0198628	0.00810896	0.0208447	0.0215365	0.839829	0.126217	0.0515277	0.132456	0.150288	0.000104755	0.00225224	significant	-1.06098	-0.861855	-2.68169	0.682023	0.890748	NA	not tested	FALSE	NA	NA	B0034; B0034	Terminator	"uniCAS RNaimer to Bla Target 4"	synthetic	None	Synthetic	Synthetic	None	None
K575014	BB175	pSB1C3	exp021	3	0.921201	0.0647092	0.0373599	0.160747	0.0702444	0.939592	0.0791979	0.0457249	0.196738	0.0842896	0.0847107	0.192199	no burden	0.233399	0.439877	-5.52207	5.51528	0.303217	NA	not tested	FALSE	RFP	J23110	NA	Regulatory	"RhlR/PAI2 Inducible Promoter + RBS (B0030) + RFP"	Pseudomonas aeruginosa, discosoma sp.	discosoma sp.	Animal	Other-Gammaproteobacteria	Animal	None
K575009	BB89	pSB1C3	exp006	6	0.920423	0.0410193	0.0167461	0.0430471	0.0445657	NA	NA	NA	NA	NA	0.00254779	0.0181618	significant	NA	NA	NA	NA	NA	NA	not tested	TRUE	GFP	J23104	NA	Composite	"LasR/PAI1 Inducible Promoter + RBS (B0034) + GFP"	Pseudomonas aeruginosa, Aequorea victoria	Aequorea victoria	Animal	Other-Gammaproteobacteria	Animal	None
K118019	BB82	pSB1C3	exp003,exp005	6	0.920242	0.07857	0.0320761	0.0824542	0.0853797	0.852653	0.0458257	0.0187082	0.0480911	0.0537448	0.0276986	0.0967518	no burden	-0.847441	-0.616581	-7.1275	2.82045	0.865554	NA	not tested	FALSE	NA	NA	NA	Coding	"Plac+rbs+glgC (ADP-glucose pyrophosphorylase)"	Escherichia coli	Escherichia coli	Escherichia coli	Escherichia coli	Escherichia coli	Escherichia coli
K797001	BB283	pSB1C3	exp020	3	0.91715	0.0762955	0.0440492	0.189529	0.0831876	0.923896	0.065062	0.0375636	0.161623	0.0704213	0.100365	0.215785	no burden	0.0814252	0.337759	-5.97816	5.8765	0.333704	NA	not tested	FALSE	NA	NA	NA	Composite	"phage shock protein A: one of the components of out Tat cassette"	Escherichia coli	Escherichia coli	Escherichia coli	Escherichia coli	Escherichia coli	Escherichia coli
K325909	BB90	pSB1C3	exp006	3	0.916568	0.00887485	0.0051239	0.0220464	0.0096827	0.879064	0.0513429	0.0296428	0.127543	0.0584063	0.00187522	0.0142439	significant	-0.449509	-0.306774	-1.90501	1.11687	0.767164	NA	not tested	FALSE	NA	J23101	B0032	Reporter	"Lux Operon (under pBAD)<BR><i>Vibrio Fischeri</i>"	Escherichia coli, Vibrio fischeri	Escherichia coli, Vibrio fischeri	Other-Gammaproteobacteria	Other-Gammaproteobacteria	Other-Gammaproteobacteria	Other-Gammaproteobacteria
I13602	BB379	pSB1A2	exp016,exp050	6	0.916172	0.0302362	0.0123439	0.0317309	0.0330027	0.99328	0.043131	0.0176082	0.0452632	0.0434228	0.000526786	0.00660677	significant	0.919839	0.92734	0.393486	1.44335	0.00437638	NA	not tested	FALSE	CFP	NA	B0034	Device	"Tet operator with CFP reporter (with LVA tag) [R/Tc+]"	Escherichia coli, Aequorea victoria	Aequorea victoria	Animal	Escherichia coli	Animal	Escherichia coli
K115002	BB315	pSB1C3	exp035	3	0.916095	0.0711747	0.0410927	0.176808	0.0776936	1.04404	0.0525503	0.0303399	0.130542	0.0503335	0.0889635	0.19546	no burden	1.5249	1.3817	-2.07965	5.42022	0.0625984	NA	not tested	FALSE	NA	NA	NA	DNA	"RNA thermometer (FourU)"	Salmonella enterica	None	Other-Enterobacterales	Other-Enterobacterales	None	None
K608002	BB66	pSB1C3	exp016	3	0.914909	0.020657	0.0119263	0.0513149	0.0225783	0.997385	0.0661127	0.0381702	0.164233	0.066286	0.00954202	0.0486805	significant	0.96927	0.970869	-1.00884	2.94197	0.0777302	NA	not tested	FALSE	NA	J23110	B0034	Intermediate	"strong Promoter and strong RBS"	synthetic	synthetic	Synthetic	Synthetic	None	None
I746908	BB124,BB243	pSB1C3	exp006,exp010,exp017	15	0.913727	0.0424714	0.0109661	0.0235199	0.0464814	NA	NA	NA	NA	NA	8.31548e-07	0.000125148	significant	NA	NA	NA	NA	NA	NA	not tested	TRUE	GFP	J23116	B0034	Signalling	"superfolder GFP driven by pBAD promoter"	Escherichia coli, Aequorea victoria	Escherichia coli, Aequorea victoria	Animal	Escherichia coli	Animal	Escherichia coli
K516132	BB282	pSB1C3	exp020	3	0.913147	0.0192062	0.0110887	0.0477108	0.0210329	0.794334	0.0274308	0.0158372	0.0681419	0.0345331	0.00795599	0.0427635	significant	-1.36797	-1.12943	-3.3492	0.0113469	0.974506	NA	not tested	FALSE	RFP	J23100	B0034	Regulatory	"Constitutive promoter [J23101] with mRFP RBS B0032"	Discosoma sp.	Discosoma sp.	Animal	None	Animal	None
E0430	BB299	pSB1A2	exp035	3	0.909641	0.01806	0.0104269	0.0448635	0.019854	NA	NA	NA	NA	NA	0.00652785	0.0370732	significant	NA	NA	NA	NA	NA	NA	not tested	TRUE	YFP	NA	B0034	Composite	"EYFP (RBS+ LVA- TERM) (B0034.E0030.B0015)"	Aequorea victoria	Aequorea victoria	Animal	None	Animal	None
K748002	BB65	pSB1C3	exp016	3	0.907397	0.0365741	0.0211161	0.0908552	0.0403067	0.81734	0.0643239	0.0371374	0.159789	0.0786991	0.0241318	0.0907958	no burden	-0.972511	-0.738139	-5.22376	2.32492	0.85299	NA	not tested	FALSE	NA	NA	NA	Intermediate	"Truncated lysostaphin coding sequence. Lysostaphin has has a specific lytic action against S.aureus."	Staphylococcus simulans	Staphylococcus simulans	Other-Bacteria	Other-Bacteria	Other-Bacteria	Other-Bacteria
K1061003	BB186,BB313	pSB1C3	exp021,exp035	6	0.906894	0.0809248	0.0330374	0.0849254	0.0892329	0.710704	0.0485763	0.0198312	0.0509777	0.0683496	0.0185937	0.0777322	no burden	-2.10717	-1.7547	-10.4256	-0.150747	0.978819	NA	not tested	FALSE	NA	NA	NA	Terminator	"double terminator (B0015) reversed"	Homo sapiens	Homo sapiens	Animal	Animal	Animal	Animal
K137076	BB244	pSB1C3	exp010,exp017	6	0.90451	0.0411798	0.0168116	0.0432156	0.0455272	0.802444	0.126187	0.0515156	0.132425	0.157253	0.00117794	0.0107443	significant	-1.06886	-0.866315	-3.0549	0.427094	0.919034	NA	not tested	FALSE	NA	NA	NA	Composite	"AHL inducible production of hydrogen peroxide"	Vibrio fischeri, Streptococcus pneumoniae	Vibrio fischeri, Streptococcus pneumoniae	Other-Bacteria	Other-Bacteria	Other-Bacteria	Other-Bacteria
K523006	BB204	pSB1C3	exp011,exp033	6	0.903555	0.170204	0.0694853	0.178618	0.188371	1.00452	0.116208	0.0474415	0.121952	0.115685	0.111904	0.23279	no burden	1.04683	1.02913	-2.35937	4.48321	0.0881856	NA	not tested	FALSE	NA	NA	NA	Regulatory	"Plac + LacZ + malS"	Escherichia coli	Escherichia coli	Escherichia coli	Escherichia coli	Escherichia coli	Escherichia coli
K523023	BB346	pSB1C3	exp015,exp048	6	0.901549	0.0368359	0.0150382	0.0386569	0.0408584	NA	NA	NA	NA	NA	0.000622707	0.00696107	significant	NA	NA	NA	NA	NA	NA	not tested	TRUE	YFP	NA	NA	Device	"PlacLacZ + EYFP"	Escherichia coli, Aequorea victoria	Escherichia coli, Aequorea victoria	Animal	Escherichia coli	Animal	Escherichia coli
I712669	BB311	pSB1C3	exp035,exp050	6	0.899296	0.0429099	0.0175179	0.0450312	0.047715	0.856562	0.0671858	0.0274285	0.0705071	0.0784365	0.00111696	0.0106674	significant	-0.424353	-0.285526	-1.58198	0.406564	0.794005	0.998779	not significant	FALSE	NA	NA	B0034; B0034	Composite	"CMV - mCer"	Human (Virus), Aequorea victoria	Aequorea victoria	Animal (virus)	Animal (virus)	Animal	None
K325218	BB3	pSB1C3	exp015,exp048	6	0.892457	0.0694951	0.0283713	0.0729306	0.0778694	1.01188	0.0335318	0.0136893	0.0351894	0.0331381	0.00637555	0.0370157	significant	1.11047	1.09835	0.757717	1.5463	0.00294409	0.0218719	significant	FALSE	NA	NA	NA	Generator	"Orange Firefly Luciferase (under pBAD)<BR><i>L. Cruciata<BR>(E. coli optimised)</i>"	Escherichia coli, Nipponoluciola cruciata	Escherichia coli, Nipponoluciola cruciata	Animal	Animal	Animal	Animal
K617004	BB329	pSB1C3	exp011	3	0.884374	0.00586429	0.00338575	0.0145677	0.006631	1.07958	0.0344061	0.0198644	0.0854695	0.0318698	0.000428161	0.00660677	significant	1.68829	1.62036	0.946879	2.3173	0.00461509	0.0218719	significant	FALSE	NA	NA	NA	Reporter	Confirmed(A)	Escherichia coli (phage)	None	Escherichia coli (phage)	Escherichia coli (phage)	None	None
K861172	BB525	pSB1C3	exp032	3	0.865606	0.00989826	0.00571476	0.0245886	0.0114351	0.938619	0.0374004	0.0215931	0.0929077	0.0398462	0.000901633	0.00935833	significant	0.543275	0.586975	-0.0719723	1.22043	0.030847	0.0802021	not significant	FALSE	NA	NA	B0034	Generator	" lambda cI generator controlled by PcstA (glucose-repressible promoter)"	Escherichia coli, Escherichia coli (phage)	Escherichia coli (phage)	Escherichia coli (phage)	Escherichia coli (phage)	Escherichia coli (phage)	Escherichia coli (phage)
K608011	BB171	pSB1C3	exp021,exp033	6	0.863051	0.0512709	0.0209313	0.0538055	0.0594066	NA	NA	NA	NA	NA	0.000624415	0.00696107	significant	NA	NA	NA	NA	NA	NA	not tested	TRUE	GFP	NA	NA	Reporter	"Medium promoter with medium RBS and GFP"	Aequorea victoria	Aequorea victoria	Animal	None	Animal	None
K316003	BB54	pSB1C3	exp016	3	0.862322	0.0539476	0.0311466	0.134013	0.0625608	1.19027	0.0583118	0.0336663	0.144855	0.0489905	0.0237789	0.0906005	no burden	2.38197	2.22016	0.229094	5.22397	0.0226804	NA	not tested	FALSE	NA	NA	B0034	Terminator	"XylE - catechol 2 3-dioxygenase from P.putida with terminator"	Pseudomonas putida	Pseudomonas putida	Other-Gammaproteobacteria	Other-Gammaproteobacteria	Other-Gammaproteobacteria	Other-Gammaproteobacteria
K541501	BB286	pSB1C3	exp020,exp050	6	0.85619	0.0345629	0.0141103	0.0362716	0.0403683	0.848799	0.0560833	0.0228959	0.0588558	0.0660737	7.80232e-05	0.00180654	significant	-0.0513966	0.049726	-0.471909	0.444705	0.398736	0.609831	not significant	FALSE	NA	NA	NA	Composite	"Promoter Pveg RBS spoVG and SacB signal peptide for B. subtilis"	Bacillus subtilis	Bacillus subtilis	Other-Bacteria	Other-Bacteria	Other-Bacteria	Other-Bacteria
K639003	BB272	pSB1C3	exp020	3	0.851701	0.0112844	0.00651505	0.028032	0.0132492	0.76298	0.0571618	0.0330024	0.141998	0.0749191	0.000962226	0.00965434	significant	-0.598264	-0.44357	-1.44249	0.445711	0.912533	0.998779	not significant	FALSE	RFP	NA	NA	Regulatory	"rrnB P1-LacI-pLac-mCherry plausible stress sensor"	Escherichia coli, Discosoma sp.	Escherichia coli, Discosoma sp.	Animal	Escherichia coli	Animal	Escherichia coli
K731721	BB5,BB554,BB6	pSB3C5	exp015,exp027,exp048,exp050	16	0.851652	0.0826084	0.0206521	0.0440189	0.0969978	0.719602	0.0979938	0.0244984	0.0522172	0.136178	1.57979e-06	0.000158505	significant	-0.890138	-0.707011	-1.51625	-0.225916	0.998779	0.998779	not significant	FALSE	NA	NA	NA	Terminator	"T7 terminator"	Escherichia coli (phage)	None	Escherichia coli (phage)	Escherichia coli (phage)	None	None
K1149051	BB304	pSB1C3	exp035	3	0.850028	0.0336827	0.0194467	0.0836726	0.0396255	0.553428	0.0451297	0.0260557	0.112108	0.0815458	0.0082008	0.043306	significant	-1.97771	-1.67672	-4.31545	-0.373738	0.984764	0.998779	not significant	FALSE	NA	NA	B0032	Regulatory	"Hybrid promoter phaCAB"	Cupriavidus necator	Cupriavidus necator	Other-Proteobacteria	Other-Proteobacteria	Other-Proteobacteria	Other-Proteobacteria
I0466	BB382	pSB1A2	exp016	3	0.836394	0.0407986	0.0235551	0.101349	0.0487792	0.980006	0.114022	0.0658305	0.283246	0.116348	0.0100528	0.0504314	no burden	0.877795	0.893003	-0.864582	2.60122	0.0761058	NA	not tested	FALSE	NA	NA	NA	Generator	"RhlR Protein Generator"	Pseudomonas aeruginosa	Pseudomonas aeruginosa	Other-Gammaproteobacteria	Other-Gammaproteobacteria	Other-Gammaproteobacteria	Other-Gammaproteobacteria
K137018	BB19	pSB1C3	exp003,exp005,exp015,exp048	12	0.831686	0.129187	0.0372932	0.0820818	0.155332	NA	NA	NA	NA	NA	0.000440874	0.00660677	significant	NA	NA	NA	NA	NA	NA	not tested	TRUE	GFP	NA	NA	Coding	"AHL receiver + GFP"	Vibrio fischerii, Aequorea victoria	Vibrio fischerii, Aequorea victoria	Animal	Other-Gammaproteobacteria	Animal	Other-Gammaproteobacteria
C0051	BB410	pSB1C3	exp017	3	0.829188	0.0328146	0.0189455	0.081516	0.0395744	0.632003	0.0774838	0.0447353	0.19248	0.1226	0.00603978	0.0370157	significant	-1.15439	-0.938137	-2.86905	0.300983	0.956493	0.998779	not significant	FALSE	NA	NA	NA	Composite	"cI repressor from E. coli phage lambda (+LVA) "	Escherichia coli (phage)	Escherichia coli (phage)	Escherichia coli (phage)	Escherichia coli (phage)	Escherichia coli (phage)	Escherichia coli (phage)
K3174003	JEB1205	pSB1C3	exp003,exp005,exp006,exp008,exp009,exp010,exp011,exp014,exp015,exp016,exp017,exp020,exp021,exp022,exp024,exp027,exp028,exp032,exp033,exp035,exp048,exp050,exp052	69	0.827877	0.0525134	0.00632187	0.0126151	0.0634314	0.818003	0.0795018	0.00957089	0.0190984	0.0971901	NA	NA	control	-0.057367	0.0448538	-0.0825037	0.161871	0.235358	NA	not tested	FALSE	NA	NA	B0034	NA	NA	Entacmaea quadricolor	Entacmaea quadricolor	Animal	None	Animal	None
I761014	BB312	pSB1C3	exp035	3	0.824524	0.0200833	0.0115951	0.0498897	0.0243575	0.958039	0.0417125	0.0240827	0.103619	0.0435394	0.00216895	0.0159233	significant	0.760872	0.784987	0.205509	1.3327	0.0142983	0.0413062	significant	FALSE	NA	NA	B0034; B0034	Coding	"cinr+cinl (RBS) with double terminator"	Rhizobium leguminosarum	Rhizobium leguminosarum	Other-Proteobacteria	Other-Proteobacteria	Other-Proteobacteria	Other-Proteobacteria
I759005	BB308	pSB1C3	exp035	3	0.821955	0.0643692	0.0371636	0.159902	0.0783123	0.959652	0.0265845	0.0153486	0.0660395	0.0277022	0.0204569	0.08102	no burden	0.773381	0.800865	0.159582	1.28492	0.0183972	NA	not tested	FALSE	NA	NA	NA	Regulatory	"tet-regulated cro (Weak tetR promoter)"	Escherichia coli, Escherichia coli (phage)	Escherichia coli, Escherichia coli (phage)	Escherichia coli (phage)	Escherichia coli (phage)	Escherichia coli (phage)	Escherichia coli (phage)
K3174002	JEB1204	pSB1C3	exp003,exp005,exp006,exp008,exp009,exp010,exp011,exp015,exp016,exp017,exp018,exp020,exp021,exp022,exp024,exp027,exp028,exp032,exp033,exp035,exp048,exp050,exp052	72	0.821817	0.0665299	0.00784062	0.0156338	0.0809546	0.831721	0.11418	0.0134562	0.0268309	0.137281	NA	NA	control	0.0555811	0.147426	-0.015269	0.29656	0.0369702	NA	not tested	FALSE	NA	NA	NA	NA	NA	Entacmaea quadricolor	Entacmaea quadricolor	Animal	None	Animal	None
K523013	BB323	pSB1C3	exp015,exp048	6	0.816922	0.0841987	0.034374	0.0883611	0.103068	NA	NA	NA	NA	NA	0.0015623	0.0127095	significant	NA	NA	NA	NA	NA	NA	not tested	TRUE	YFP	NA	B0034	Translational_Unit	"Plac + INP-EYFP"	Escherichia coli, Pseudomonas syringae	Escherichia coli, Pseudomonas syringae	Other-Gammaproteobacteria	Other-Gammaproteobacteria	Other-Gammaproteobacteria	Other-Gammaproteobacteria
K733013	BB220	pSB1C3	exp009,exp050	6	0.804523	0.0315242	0.0128697	0.0330827	0.0391838	0.771764	0.0286233	0.0116854	0.0300383	0.0370881	1.12118e-05	0.000460153	significant	-0.16758	-0.0543527	-0.315881	0.145542	0.710827	0.992163	not significant	FALSE	NA	NA	NA	Composite	"<i>Pveg</i>+R.B.S."	Bacillus subtilis	None	Other-Bacteria	Other-Bacteria	None	None
K395602	BB87	pSB1C3	exp006	6	0.797248	0.0181543	0.00741147	0.0190518	0.0227712	0.829122	0.0263947	0.0107756	0.0276996	0.0318346	6.10629e-07	0.000125148	significant	0.157206	0.239311	0.0877867	0.375423	0.0042398	0.0218719	significant	FALSE	NA	NA	NA	Composite	"Apple fragrance generator "	Escherichia coli (phage), Malus domestica	Escherichia coli (phage), Malus domestica	Plant	Plant	Plant	Plant
B0011	BB556	pSB1A2	exp027	2	0.779232	0.027073	0.0191435	0.243241	0.0347432	1.23625	0.00641813	0.0045383	0.0576646	0.0051916	0.0275328	0.0967518	no burden	2.07015	1.95975	0.723553	3.18334	0.0154073	NA	not tested	FALSE	NA	NA	NA	Terminator	"LuxICDABEG (+/-)"	Vibrio fischeri	None	Other-Gammaproteobacteria	Other-Gammaproteobacteria	None	None
I742111	BB229	pSB1C3	exp033	2	0.773034	0.0152597	0.0107902	0.137103	0.01974	0.79245	0.0101398	0.00716992	0.0911025	0.0127955	0.0151215	0.0695514	no burden	0.085546	0.176509	-0.606108	0.810127	0.114421	NA	not tested	FALSE	NA	NA	NA	Composite	"Limonene synthase gene with ribosome binding site"Limonene synthase gene with ribosome binding site"	Citrus limon	Citrus limon	Plant	Plant	Plant	Plant
K3174006	JEB1207	pSB1C3	exp003,exp005,exp006,exp008,exp009,exp010,exp011,exp014,exp015,exp016,exp017,exp018,exp020,exp021,exp022,exp024,exp027,exp028,exp032,exp033,exp035,exp048,exp050,exp052	72	0.768855	0.061594	0.00725893	0.0144739	0.0801113	0.736461	0.107888	0.0127148	0.0253525	0.146496	NA	NA	control	-0.140148	-0.029164	-0.15186	0.0822468	0.691731	NA	not tested	FALSE	NA	NA	B0034; B0034; B0034	NA	NA	Entacmaea quadricolor	Entacmaea quadricolor	Animal	None	Animal	None
K541502	BB288	pSB1C3	exp020	3	0.754179	0.0127024	0.00733375	0.0315546	0.0168427	1.04453	0.0827026	0.0477484	0.205445	0.0791765	0.000444431	0.00660677	significant	1.18116	1.1632	0.418681	1.91049	0.0102295	0.0332459	significant	FALSE	NA	NA	NA	Composite	"Promoter Pveg RBS spoVG and LipA signal peptide for B. subtilis"	Bacillus subtilis	Bacillus subtilis	Other-Bacteria	Other-Bacteria	Other-Bacteria	Other-Bacteria
I759014	BB294	pSB1C3	exp022,exp028	6	0.731693	0.0555945	0.0226964	0.0583428	0.0759806	NA	NA	NA	NA	NA	3.81211e-05	0.00127494	significant	NA	NA	NA	NA	NA	NA	not tested	TRUE	YFP	NA	NA	Composite	"cis2-repressed tet-regulated YFP"	Escherichia coli, Discosoma sp.	Escherichia coli, Discosoma sp.	Animal	Escherichia coli	Animal	Escherichia coli
K608012	BB173	pSB1C3	exp021,exp033	6	0.728783	0.0445202	0.0181753	0.0467211	0.0610884	NA	NA	NA	NA	NA	1.223e-05	0.000460153	significant	NA	NA	NA	NA	NA	NA	not tested	TRUE	GFP	NA	NA	Regulatory	"Medium promoter with weak RBS and GFP"	Aequorea victoria	Aequorea victoria	Animal	None	Animal	None
C0053	BB414	pSB1C3	exp017	3	0.727988	0.0261163	0.0150783	0.0648766	0.0358747	0.773799	0.182891	0.105592	0.454325	0.236354	0.00152933	0.0127095	significant	0.168415	0.253183	-1.12743	1.69135	0.278091	0.451898	not significant	FALSE	NA	NA	B0034	Coding	"c2 repressor from Salmonella phage P22 (+LVA)"	Salmonella (phage)	Salmonella (phage)	Other-Enterobacterales (phage)	Other-Enterobacterales (phage)	Other-Enterobacterales (phage)	Other-Enterobacterales (phage)
K880005	BB362	pSB1C3	exp014	3	0.725118	0.0344308	0.0198787	0.0855309	0.0474831	0.639613	0.0195397	0.0112812	0.0485392	0.0305492	0.00259455	0.0181618	significant	-0.311064	-0.183426	-0.73289	0.156982	0.909649	0.998779	not significant	FALSE	NA	J23100	B0034	Reporter	"Strong promoter strong RBS combination for high expression levels of proteins"	synthetic	None	Synthetic	Synthetic	None	None
C0056	BB139	pSB1A2	exp018	3	0.717927	0.0157011	0.00906503	0.0390037	0.02187	0.755184	0.0315284	0.0182029	0.0783208	0.0417493	0.000515599	0.00660677	significant	0.132083	0.216513	-0.0896021	0.48614	0.0468821	0.110812	not significant	FALSE	NA	NA	B0034	Reporter	"cI repressor from phage 434 (no LVA)"	Escherichia coli (phage)	Escherichia coli (phage)	Escherichia coli (phage)	Escherichia coli (phage)	Escherichia coli (phage)	Escherichia coli (phage)
K346000	BB85	pSB1C3	exp006	6	0.708583	0.0995447	0.0406389	0.104466	0.140484	0.753874	0.060275	0.0246072	0.0632548	0.0799537	0.000410134	0.00660677	significant	0.155418	0.237352	-0.246549	0.502878	0.103498	0.194202	not significant	FALSE	NA	NA	NA	Generator	"RBS(B0032)+T3 DNA-directed RNA polymerase"	Escherichia coli (phage)	Escherichia coli (phage)	Escherichia coli (phage)	Escherichia coli (phage)	Escherichia coli (phage)	Escherichia coli (phage)
I759017	BB298	pSB1C3	exp022,exp028	6	0.704613	0.0787422	0.0321464	0.0826349	0.111752	NA	NA	NA	NA	NA	0.000128052	0.00256959	significant	NA	NA	NA	NA	NA	NA	not tested	TRUE	YFP	NA	B0034; B0034	Generator	"cis5-repressed tet-regulated YFP"	Escherichia coli, Aequorea victoria	Escherichia coli, Aequorea victoria	Animal	Escherichia coli	Animal	Escherichia coli
J36335	BB193	pSB1C3	exp033	3	0.697602	0.0491992	0.0284052	0.122218	0.0705261	0.429643	0.0649565	0.0375027	0.161361	0.151187	0.00435416	0.0291245	significant	-0.886115	-0.69969	-1.83487	0.0137362	0.973861	0.998779	not significant	FALSE	NA	J23104	B0034	Reporter	"Lac+RBS+KaiA+Lac+RBS+KaiC"	Synechococcus	Synechococcus	Other-Bacteria	Other-Bacteria	Other-Bacteria	Other-Bacteria
K592020	BB404	pSB1C3	exp024,exp052	6	0.681854	0.0473316	0.019323	0.0496714	0.069416	NA	NA	NA	NA	NA	7.54228e-06	0.000378371	significant	NA	NA	NA	NA	NA	NA	not tested	TRUE	BCP	J23104	NA	Composite	"PFixK2-lambda C1-B0034-amilCP blue light sensor output"	Bradyrhizobium japonicum, Escherichia coli (phage), Acropora millepora	Escherichia coli (phage), Acropora millepora	Animal	Other-Bacteria	Animal	Escherichia coli (phage)
K541526	BB402	pSB1C3	exp024,exp052	6	0.670634	0.0746899	0.030492	0.0783822	0.111372	0.708843	0.127546	0.0520702	0.133851	0.179935	5.89839e-05	0.00161401	significant	0.116008	0.201736	-0.272623	0.581233	0.154583	0.267944	not significant	FALSE	NA	NA	B0034; B0034	Protein_Domain	"reflectin for b.subtilis with LipA signal peptide"	Bacillus subtilis, Euprymna scolopes	Bacillus subtilis, Euprymna scolopes	Animal	Animal	Animal	Animal
J61000	BB187	pSB1A2	exp021,exp050	6	0.665596	0.0392098	0.0160073	0.0411482	0.0589094	0.848577	0.129359	0.0528107	0.135754	0.152443	2.3276e-06	0.000175152	significant	0.547185	0.591017	0.212933	0.957801	0.00504737	0.0218719	significant	FALSE	NA	NA	B0034	Translational_Unit	"chloramphenicol resistance cassette"	Escherichia coli	Escherichia coli	Escherichia coli	Escherichia coli	Escherichia coli	Escherichia coli
K515100	BB320	pSB1C3	exp011,exp035	6	0.66116	0.151526	0.0618604	0.159017	0.229183	0.871245	0.0740829	0.0302442	0.0777452	0.085031	0.00138217	0.0120803	significant	0.620014	0.657256	0.260077	0.875187	0.0086485	0.032123	significant	FALSE	NA	NA	NA	Intermediate	"IAA biosynthetic genes under control of the Pveg2 promoter"	Bacillus subtilis, Pseudomonas savastanoi	Pseudomonas savastanoi	Other-Bacteria	Other-Bacteria	Other-Bacteria	Other-Bacteria
K608010	BB169	pSB1C3	exp021,exp033	6	0.659462	0.0735846	0.0300408	0.0772223	0.111583	NA	NA	NA	NA	NA	4.67146e-05	0.00140611	significant	NA	NA	NA	NA	NA	NA	not tested	TRUE	GFP	NA	NA	Intermediate	"Medium promoter with strong RBS and GFP"	synthetic	None	Synthetic	Synthetic	None	None
K3174007	JEB1208	pSB1C3	exp003,exp005,exp006,exp008,exp009,exp010,exp011,exp014,exp015,exp016,exp017,exp018,exp020,exp021,exp022,exp024,exp027,exp028,exp032,exp033,exp035,exp048,exp050,exp052	77	0.639542	0.0839818	0.00957062	0.0190615	0.131316	0.609395	0.117572	0.0133986	0.0266856	0.192932	NA	NA	control	-0.0836331	0.0214803	-0.0658173	0.1019	0.309198	NA	not tested	FALSE	NA	NA	B0034	NA	NA	Entacmaea quadricolor	Entacmaea quadricolor	Animal	None	Animal	None
K523020	BB328	pSB1C3	exp011	3	0.617214	0.0352157	0.0203318	0.0874807	0.0570559	0.708786	0.114331	0.0660088	0.284013	0.161305	0.00140468	0.0120803	significant	0.239224	0.314221	-0.390656	0.98375	0.10457	0.194202	not significant	FALSE	NA	NA	B0034	Reporter	"Plac + INP-bglX"	Pseudomonas syringae, Escherichia coli	Pseudomonas syringae, Escherichia coli	Other-Proteobacteria	Other-Proteobacteria	Other-Proteobacteria	Other-Proteobacteria
K523014	BB325	pSB1C3	exp011	3	0.604149	0.0189308	0.0109297	0.0470267	0.0313347	1.22188	0.0827702	0.0477874	0.205613	0.0677401	0.000380738	0.00660677	significant	1.56051	1.5058	1.04051	1.9793	0.00206274	0.0218719	significant	FALSE	NA	NA	NA	Reporter	"Plac + LacZ + bglX"	Escherichia coli	Escherichia coli	Escherichia coli	Escherichia coli	Escherichia coli	Escherichia coli
K3174004	JEB1206	pSB1C3	exp003,exp005,exp006,exp008,exp009,exp010,exp011,exp014,exp015,exp016,exp017,exp018,exp020,exp021,exp022,exp024,exp027,exp032,exp033,exp035,exp048,exp050,exp052	68	0.592619	0.0777161	0.00942446	0.0188113	0.13114	0.532864	0.0865814	0.0104995	0.0209572	0.162483	NA	NA	control	-0.146681	-0.0354812	-0.104235	0.0286636	0.856967	NA	not tested	FALSE	NA	NA	NA	NA	NA	Entacmaea quadricolor	Entacmaea quadricolor	Animal	None	Animal	None
J04450	BB380	pSB1AK3	exp016	3	0.55648	0.00883455	0.00510063	0.0219462	0.0158758	0.5044	0.00392503	0.00226612	0.00975031	0.00778158	6.61159e-05	0.00165841	significant	-0.117425	-0.00905746	-0.066875	0.0439435	0.725042	0.992163	not significant	FALSE	RFP	J23116	B0034	Regulatory	"RFP Coding Device"	Escherichia coli, Discosoma sp.	Discosoma sp.	Animal	Escherichia coli	Animal	None
K733010	BB218	pSB1C3	exp009,exp050	6	0.540048	0.059291	0.0242055	0.0622221	0.109788	0.719327	0.127691	0.0521297	0.134004	0.177515	3.71944e-06	0.00022391	significant	0.389777	0.448885	0.163661	0.714518	0.00483146	0.0218719	significant	FALSE	NA	NA	NA	Coding	"<i>Ptms</i>+RBS+<i>ydcD</i>."	Bacillus subtilis	Bacillus subtilis	Other-Bacteria	Other-Bacteria	Other-Bacteria	Other-Bacteria
K523022	BB330	pSB1C3	exp011	3	0.483118	0.0774659	0.044725	0.192436	0.160346	0.589394	0.111229	0.0642183	0.276309	0.188718	0.00370206	0.0253254	significant	0.205609	0.284187	-0.359072	0.794129	0.102798	0.194202	not significant	FALSE	NA	NA	NA	Reporter	"PlacLacZ + crtEIB"	Pantoea ananatis	Pantoea ananatis	Other-Enterobacterales	Other-Enterobacterales	Other-Enterobacterales	Other-Enterobacterales
