# Supplementary material for: Measuring the burden of hundreds of BioBricks defines an evolutionary limit on constructability in synthetic biology
Source: Nat Commun. 2024 Jul 24;15:6242. doi: 10.1038/s41467-024-50639-9 (PMC11269670; doi:10.1038/s41467-024-50639-9)
Supplement: Supplementary file 8 — Data 5 [file 41467_2024_50639_MOESM8_ESM.xlsx]

## Sheet: Supplementary Data 5 - BFP and 
# strain – transformed strain ID
# isolate – different numbers for different transformants/freezer stocks of same accession
# vector – vector backbone housing the BioBrick; NA = no plasmid control
# accession – BioBrick accession number in the iGEM Registry of Standard Biological Parts (https://igem.org/Registry); NA = no plasmid control
# FP – fluorescent protein series
# plate – microplate assay
# well – position in 96-well microplate assay
# growth.rate –maximum specific growth rate (per hour)
# GFP.rate – maximum GFP production rate (GFP per hour); set to NA for strains with parts that interfere with GFP measurements
# other.rate – maximum BFP or RFP production rate (BFP or RFP per hour)
# max.growth.rate.time – time at which maxium growth rate was achieved (in minutes)
# max.GFP.rate.time – time at which maxium GFP production rate was achieved (in minutes)
# max.other.rate.time – time at which maxium BFP or RFP production rate was achieved (in minutes)
strain	isolate	vector	accession	FP	plate	well	growth.rate	GFP.rate	other.rate	max.growth.rate.time	max.GFP.rate.time	max.other.rate.time
JEB1204	1	pSB13C	K3174002	BFP	exp061	A2	0.680909	4050.16	2982.68	190	270	490
JEB1204	1	pSB13C	K3174002	BFP	exp061	B2	0.684057	4315.6	3335.9	190	270	520
JEB1204	1	pSB13C	K3174002	BFP	exp061	C2	0.701226	3870.87	3143.4	190	260	550
JEB1204	1	pSB13C	K3174002	BFP	exp061	D2	0.654476	4147.77	3331.59	190	260	180
JEB1204	1	pSB13C	K3174002	BFP	exp061	E8	0.70557	4823.97	3786.09	190	260	180
JEB1204	1	pSB13C	K3174002	BFP	exp061	F8	0.714545	4732.49	3978.58	190	260	160
JEB1204	1	pSB13C	K3174002	BFP	exp061	G8	0.697916	4803.69	3728.76	190	250	180
JEB1204	1	pSB13C	K3174002	BFP	exp061	H8	0.716031	4399.79	3805.16	180	260	190
JEB1205	1	pSB13C	K3174003	BFP	exp061	A3	0.720485	4317.28	2948.22	190	260	220
JEB1205	1	pSB13C	K3174003	BFP	exp061	B3	0.748904	4571.2	3391.75	170	260	190
JEB1205	1	pSB13C	K3174003	BFP	exp061	C3	0.737032	4515.48	3474.07	190	270	190
JEB1205	1	pSB13C	K3174003	BFP	exp061	D3	0.738321	4653	3501.51	170	250	190
JEB1205	1	pSB13C	K3174003	BFP	exp061	E9	0.756848	4821.64	3643.73	170	240	190
JEB1205	1	pSB13C	K3174003	BFP	exp061	F9	0.753249	4798.24	3766.97	170	240	190
JEB1205	1	pSB13C	K3174003	BFP	exp061	G9	0.746533	4781.85	3620.45	160	240	190
JEB1205	1	pSB13C	K3174003	BFP	exp061	H9	0.760225	4593.82	3624.36	160	240	190
JEB1206	1	pSB13C	K3174004	BFP	exp061	A4	0.743244	4243	4468.62	160	230	530
JEB1206	1	pSB13C	K3174004	BFP	exp061	B4	0.721101	4391.19	4702.89	180	220	490
JEB1206	1	pSB13C	K3174004	BFP	exp061	C4	0.739164	4534.88	5002	150	220	280
JEB1206	1	pSB13C	K3174004	BFP	exp061	D4	0.742521	4473.12	5021.04	160	220	300
JEB1206	1	pSB13C	K3174004	BFP	exp061	E10	0.756992	4661.79	5080.59	150	220	280
JEB1206	1	pSB13C	K3174004	BFP	exp061	F10	0.763559	4508.6	4993.11	150	210	270
JEB1206	1	pSB13C	K3174004	BFP	exp061	G10	0.750812	4511.89	5060.91	160	220	270
JEB1206	1	pSB13C	K3174004	BFP	exp061	H10	0.791038	4264.63	4585.64	140	210	440
JEB1207	1	pSB13C	K3174006	BFP	exp061	A5	0.903963	5782.52	2849.53	150	230	180
JEB1207	1	pSB13C	K3174006	BFP	exp061	B5	0.916839	6090.82	2971.87	150	220	160
JEB1207	1	pSB13C	K3174006	BFP	exp061	C5	0.939476	6197.3	3242.07	150	220	160
JEB1207	1	pSB13C	K3174006	BFP	exp061	D5	0.939226	6131.35	3375.86	140	210	160
JEB1207	1	pSB13C	K3174006	BFP	exp061	E11	0.992282	6288.14	3386.51	140	200	160
JEB1207	1	pSB13C	K3174006	BFP	exp061	F11	0.933536	6204.78	3369.24	140	210	160
JEB1207	1	pSB13C	K3174006	BFP	exp061	G11	0.974723	6063.66	3167.07	140	200	160
JEB1207	1	pSB13C	K3174006	BFP	exp061	H11	0.989463	5766.38	3146.81	140	210	160
JEB1208	1	pSB13C	K3174007	BFP	exp061	A6	0.833761	4848.25	4022.67	180	250	190
JEB1208	1	pSB13C	K3174007	BFP	exp061	B6	0.889684	5299.04	4218.95	130	200	180
JEB1208	1	pSB13C	K3174007	BFP	exp061	C6	0.833111	5391.72	4746.27	160	240	190
JEB1208	1	pSB13C	K3174007	BFP	exp061	D6	0.849122	5226.76	4764.26	160	230	180
JEB1208	1	pSB13C	K3174007	BFP	exp061	E12	0.88775	4994.73	4627.44	150	230	160
JEB1208	1	pSB13C	K3174007	BFP	exp061	F12	0.880625	4792.17	4537.75	150	230	170
JEB1208	1	pSB13C	K3174007	BFP	exp061	G12	0.897548	4371.07	3913.2	150	220	200
JEB1208	1	pSB13C	K3174007	BFP	exp061	H12	0.984711	5257.11	3751.26	110	220	360
JEB1209	2	pSB13C	K3174002	BFP	exp061	A8	0.731849	4709.88	3599.04	210	270	280
JEB1209	2	pSB13C	K3174002	BFP	exp061	B8	0.711926	4854.89	3719.5	180	270	280
JEB1209	2	pSB13C	K3174002	BFP	exp061	C8	0.7078	4745.67	3852.28	190	260	270
JEB1209	2	pSB13C	K3174002	BFP	exp061	D8	0.69407	4534.04	4044.24	170	270	190
JEB1209	2	pSB13C	K3174002	BFP	exp061	E2	0.689657	4272.2	3781.16	190	270	180
JEB1209	2	pSB13C	K3174002	BFP	exp061	F2	0.682461	3973.66	3578.97	190	340	190
JEB1209	2	pSB13C	K3174002	BFP	exp061	G2	0.623411	4056.6	3388.15	250	340	490
JEB1209	2	pSB13C	K3174002	BFP	exp061	H2	0.671301	3875.66	3398.28	160	270	500
JEB1210	2	pSB13C	K3174003	BFP	exp061	A9	0.673337	4647.24	3317.48	190	250	550
JEB1210	2	pSB13C	K3174003	BFP	exp061	B9	0.730771	4734.46	3459.49	170	240	550
JEB1210	2	pSB13C	K3174003	BFP	exp061	C9	0.720378	4692.76	3605.23	170	240	190
JEB1210	2	pSB13C	K3174003	BFP	exp061	D9	0.724563	4609.67	3640.36	160	240	530
JEB1210	2	pSB13C	K3174003	BFP	exp061	E3	0.698679	4559.13	3501.88	170	250	190
JEB1210	2	pSB13C	K3174003	BFP	exp061	F3	0.729748	4262.92	3365.86	170	250	190
JEB1210	2	pSB13C	K3174003	BFP	exp061	G3	0.75375	4137.39	3182.35	160	370	190
JEB1210	2	pSB13C	K3174003	BFP	exp061	H3	0.71572	4139.87	3362.01	160	350	190
JEB1211	2	pSB13C	K3174004	BFP	exp061	A10	0.777352	4260.15	4599.78	160	230	280
JEB1211	2	pSB13C	K3174004	BFP	exp061	B10	0.752675	4315.27	4730.82	150	210	280
JEB1211	2	pSB13C	K3174004	BFP	exp061	C10	0.741016	4586.8	4918.33	150	220	270
JEB1211	2	pSB13C	K3174004	BFP	exp061	D10	0.749456	4364.07	4888.59	150	220	280
JEB1211	2	pSB13C	K3174004	BFP	exp061	E4	0.727548	4445.65	4900.13	160	220	160
JEB1211	2	pSB13C	K3174004	BFP	exp061	F4	0.748664	4301.17	4746.34	150	230	140
JEB1211	2	pSB13C	K3174004	BFP	exp061	G4	0.787297	4181.39	4952.62	140	220	440
JEB1211	2	pSB13C	K3174004	BFP	exp061	H4	0.762624	4126.18	4812.74	150	220	130
JEB1212	2	pSB13C	K3174006	BFP	exp061	A11	0.933992	5784.5	2798.23	150	210	180
JEB1212	2	pSB13C	K3174006	BFP	exp061	B11	0.924404	5928.09	2918.59	150	210	160
JEB1212	2	pSB13C	K3174006	BFP	exp061	C11	0.921231	6082.83	3026.05	150	210	160
JEB1212	2	pSB13C	K3174006	BFP	exp061	D11	0.934776	5895.89	3037.24	130	210	160
JEB1212	2	pSB13C	K3174006	BFP	exp061	E5	0.892723	6032.02	3251.79	150	210	160
JEB1212	2	pSB13C	K3174006	BFP	exp061	F5	0.913918	5868.64	3017.44	150	210	160
JEB1212	2	pSB13C	K3174006	BFP	exp061	G5	0.93839	5836.43	3009.15	140	220	160
JEB1212	2	pSB13C	K3174006	BFP	exp061	H5	0.928146	5655.57	3029.63	150	210	160
JEB1213	2	pSB13C	K3174007	BFP	exp061	A12	0.863196	4542.01	3681.77	170	240	190
JEB1213	2	pSB13C	K3174007	BFP	exp061	B12	0.779076	4534.95	3778.69	150	220	200
JEB1213	2	pSB13C	K3174007	BFP	exp061	C12	0.812091	4823.12	4077.85	150	230	180
JEB1213	2	pSB13C	K3174007	BFP	exp061	D12	0.831879	4670.83	4184.28	150	220	180
JEB1213	2	pSB13C	K3174007	BFP	exp061	E6	0.816453	5145.28	4624.9	160	230	180
JEB1213	2	pSB13C	K3174007	BFP	exp061	F6	0.815889	5024.97	4394.9	150	230	180
JEB1213	2	pSB13C	K3174007	BFP	exp061	G6	0.820771	5032.38	4386.49	160	230	180
JEB1213	2	pSB13C	K3174007	BFP	exp061	H6	0.84058	4698.74	4345.37	150	220	180
BB105	1	J61002	J23100	RFP	exp057	C1	0.893442	11489.6	5161.91	150	210	130
BB105	1	J61002	J23100	RFP	exp057	D7	0.901635	12961.6	5246.69	160	200	140
BB105	1	J61002	J23100	RFP	exp057	F3	0.917752	11197.6	5253.11	160	210	130
BB105	1	J61002	J23100	RFP	exp057	G9	0.909208	11478.7	5134.8	160	210	120
BB106	1	J61002	J23101	RFP	exp057	C2	0.901388	12386	6327.88	170	230	130
BB106	1	J61002	J23101	RFP	exp057	D8	0.918617	10659.4	5758.54	150	220	110
BB106	1	J61002	J23101	RFP	exp057	F4	0.879119	10190.6	5255.73	160	240	120
BB106	1	J61002	J23101	RFP	exp057	G10	0.876412	10636.9	5963.64	160	200	120
BB107	1	J61002	J23102	RFP	exp057	C3	0.879002	10091.6	4935.78	160	200	130
BB107	1	J61002	J23102	RFP	exp057	D9	0.876222	11218.3	5127.05	160	230	140
BB107	1	J61002	J23102	RFP	exp057	F5	0.871764	9445.71	4879.02	160	240	120
BB107	1	J61002	J23102	RFP	exp057	G11	0.89281	11507.5	5100.93	170	230	140
BB108	1	J61002	J23103	RFP	exp057	C4	1.19561	16542	8.40904	120	180	120
BB108	1	J61002	J23103	RFP	exp057	D10	1.26083	16516.7	9.39783	110	150	140
BB108	1	J61002	J23103	RFP	exp057	F6	1.26681	17285.9	14.6451	110	190	110
BB108	1	J61002	J23103	RFP	exp057	G12	1.22481	19332.9	11.9703	120	170	150
BB109	1	J61003	J23104	RFP	exp057	C5	0.977997	17306.1	4243.34	120	160	110
BB109	1	J61004	J23104	RFP	exp057	D11	1.05414	15209.9	3955.95	110	190	110
BB109	1	J61005	J23104	RFP	exp057	F7	1.02637	14390.8	4100.62	110	170	100
BB109	1	J61006	J23104	RFP	exp057	H2	0.987801	16269.2	3876.92	130	190	110
BB110	1	J61007	J23105	RFP	exp057	C6	1.21769	14591.2	983.617	110	190	110
BB110	1	J61008	J23105	RFP	exp057	D12	1.20151	16980.8	1159.09	110	180	110
BB110	1	J61009	J23105	RFP	exp057	F8	1.22557	14696	878.702	110	170	110
BB110	1	J61010	J23105	RFP	exp057	H3	1.17582	15674.1	924.783	120	200	120
BB111	1	J61011	J23106	RFP	exp057	C7	1.1611	13760.5	1611.76	120	190	110
BB111	1	J61012	J23106	RFP	exp057	E2	1.12114	14019.5	1515.76	120	170	120
BB111	1	J61013	J23106	RFP	exp057	F9	1.17231	15303.3	1530.18	110	190	110
BB111	1	J61014	J23106	RFP	exp057	H4	1.1171	14736.6	1555.27	120	200	120
BB112	1	J61015	J23107	RFP	exp057	C8	1.12838	18308.8	2196.72	110	190	110
BB112	1	J61016	J23107	RFP	exp057	E3	1.10801	16506.5	2110.63	110	180	110
BB112	1	J61017	J23107	RFP	exp057	F10	1.14103	16675.8	2063.79	110	150	110
BB112	1	J61018	J23107	RFP	exp057	H5	1.0826	17042.1	2006.57	120	160	120
BB113	1	J61019	J23110	RFP	exp057	C9	1.11236	13500.8	3663.27	110	200	110
BB113	1	J61020	J23110	RFP	exp057	E4	1.09222	12571.9	3161.26	110	200	110
BB113	1	J61021	J23110	RFP	exp057	F11	1.06879	13018	3539.07	110	200	110
BB113	1	J61022	J23110	RFP	exp057	H6	1.1061	14168.4	3784.42	120	210	120
BB114	1	J61023	J23112	RFP	exp057	C10	1.24463	18742.9	11.368	100	120	430
BB114	1	J61024	J23112	RFP	exp057	E5	1.20225	20581.7	12.6469	100	130	200
BB114	1	J61025	J23112	RFP	exp057	F12	1.16501	22870.1	22.0021	110	140	110
BB114	1	J61026	J23112	RFP	exp057	H7	1.15225	22377.3	11.1303	100	160	140
BB127	1	J61027	J23113	RFP	exp057	C11	1.19743	15650.5	6.24752	110	190	160
BB127	1	J61028	J23113	RFP	exp057	E7	1.17075	16146.1	22.4384	120	180	130
BB127	1	J61029	J23113	RFP	exp057	G1	1.19613	16759.9	29.1029	120	180	130
BB127	1	J61030	J23113	RFP	exp057	H8	1.17458	18574.8	17.0697	120	190	130
BB128	1	J61031	J23114	RFP	exp057	C12	1.23946	16681.4	251.738	110	190	110
BB128	1	J61032	J23114	RFP	exp057	E8	1.2409	15504.2	229.631	110	190	110
BB128	1	J61033	J23114	RFP	exp057	G2	1.16965	15587.8	159.677	120	140	120
BB128	1	J61034	J23114	RFP	exp057	H9	1.1733	17427.3	226.565	120	180	120
BB129	1	J61035	J23115	RFP	exp057	D1	1.18276	16135	280.584	120	190	120
BB129	1	J61036	J23115	RFP	exp057	E9	1.19098	17013.3	312.549	120	180	120
BB129	1	J61037	J23115	RFP	exp057	G3	1.16509	16121.6	279.963	120	190	120
BB129	1	J61038	J23115	RFP	exp057	H10	1.18773	16058.6	274.661	120	170	120
BB130	1	J61039	J23116	RFP	exp057	D2	1.24257	16840.3	250.398	110	180	110
BB130	1	J61040	J23116	RFP	exp057	E10	1.23744	15967.4	223.722	110	170	110
BB130	1	J61041	J23116	RFP	exp057	G4	1.20598	16316.9	224.746	110	190	110
BB130	1	J61042	J23116	RFP	exp057	H11	1.21135	19545	237.952	110	160	110
BB131	1	J61043	J23118	RFP	exp057	D3	1.09954	13802.3	2544.59	110	190	110
BB131	1	J61044	J23118	RFP	exp057	E11	1.10889	13256	2696.91	110	170	110
BB131	1	J61045	J23118	RFP	exp057	F2	1.07625	13575.2	2541.01	110	210	110
BB131	1	J61046	J23118	RFP	exp057	G5	1.10504	15464.2	2741.03	110	190	110
BB373	1	J61047	J23117	RFP	exp057	D4	1.22234	14581.5	45.4433	110	190	510
BB373	1	J61048	J23117	RFP	exp057	E12	1.2429	15584.7	58.4528	110	200	540
BB373	1	J61049	J23117	RFP	exp057	E6	1.16089	18250.2	88.7067	120	180	120
BB373	1	J61050	J23117	RFP	exp057	G6	0.908945	16826.4	56.7593	110	160	120
