# Supplementary material for: Measuring the burden of hundreds of BioBricks defines an evolutionary limit on constructability in synthetic biology
Source: Nat Commun. 2024 Jul 24;15:6242. doi: 10.1038/s41467-024-50639-9 (PMC11269670; doi:10.1038/s41467-024-50639-9)
Supplement: Supplementary file 9 — Data 6 [file 41467_2024_50639_MOESM9_ESM.xlsx]

## Sheet: Supplementary Data 6 - BFP and 
# accession – BioBrick accession number in the iGEM Registry of Standard Biological Parts (https://igem.org/Registry)
# strain – all transformed strain IDs tested with this BioBrick
# isolate – different numbers for different transformants/freezer stocks of same accession
# vector – vector backbone housing the BioBrick; NA = no plasmid control
# plate – microplate assay
# replicates – total number of wells measured with this BioBrick
# growth.rate.mean, growth.rate.sd, growth.rate.sem, growth.rate.95CI.range – for growth rate: mean, standard deviation, standared error of the mean, ± 95% confidence interval
# GFP.rate.mean, GFP.rate.sd, GFP.rate.sem, GFP.rate.95CI.range – for GFP production rate: mean, standard deviation, standared error of the mean, ± 95% confidence interval
# other.rate.mean, other.rate.sd, other.rate.sem, other.rate.95CI.range – for BFP or RFP production rate: mean, standard deviation, standared error of the mean, ± 95% confidence interval
accession	strain	isolate	vector	plate	replicates	growth.rate.mean	growth.rate.sd	growth.rate.sem	growth.rate.95CI.range	GFP.rate.mean	GFP.rate.sd	GFP.rate.sem	GFP.rate.95LCI.range	other.rate.mean	other.rate.sd	other.rate.sem	other.rate.95CI.range
K3174002	JEB1204	1	pSB13C	exp061	8	0.694341	0.0204949	0.00724605	0.0171342	4393.04	363.707	128.59	304.067	3511.52	359.633	127.149	300.661
K3174003	JEB1205	1	pSB13C	exp061	8	0.745199	0.0129095	0.00456421	0.0107926	4631.56	170.826	60.3961	142.814	3496.38	250.331	88.5052	209.282
K3174004	JEB1206	1	pSB13C	exp061	8	0.751054	0.0205731	0.00727371	0.0171996	4448.64	141.681	50.0917	118.448	4864.35	240.78	85.1285	201.297
K3174006	JEB1207	1	pSB13C	exp061	8	0.948688	0.033079	0.0116952	0.0276548	6065.62	193.047	68.2523	161.391	3188.62	197.802	69.9336	165.367
K3174007	JEB1208	1	pSB13C	exp061	8	0.882039	0.0488193	0.0172602	0.0408139	5022.61	341.868	120.868	285.808	4322.73	397.944	140.694	332.689
K3174002	JEB1209	2	pSB13C	exp061	8	0.689059	0.0325118	0.0114947	0.0271805	4377.82	383.114	135.451	320.292	3670.2	225.095	79.5832	188.184
K3174003	JEB1210	2	pSB13C	exp061	8	0.718368	0.023905	0.0084517	0.0199851	4472.93	250.956	88.7265	209.805	3429.33	152.93	54.0691	127.853
K3174004	JEB1211	2	pSB13C	exp061	8	0.755829	0.0193494	0.00684104	0.0161765	4322.58	146.188	51.6853	122.216	4818.67	119.7	42.3204	100.072
K3174006	JEB1212	2	pSB13C	exp061	8	0.923448	0.0147626	0.00521937	0.0123419	5885.5	135.274	47.8265	113.092	3011.01	127.108	44.9394	106.265
K3174007	JEB1213	2	pSB13C	exp061	8	0.822492	0.0243435	0.00860674	0.0203517	4809.04	235.27	83.1804	196.69	4184.28	323.748	114.462	270.66
J23100	BB105	1	J61002	exp057	4	0.905509	0.0103955	0.00519774	0.0165415	11781.9	798.008	399.004	1269.81	5199.13	59.7205	29.8603	95.0287
J23101	BB106	1	J61002	exp057	4	0.893884	0.0199276	0.00996381	0.0317093	10968.3	969.508	484.754	1542.7	5826.45	447.434	223.717	711.967
J23102	BB107	1	J61002	exp057	4	0.87995	0.00907719	0.00453859	0.0144438	10565.8	964.695	482.348	1535.05	5010.7	121.972	60.9861	194.085
J23103	BB108	1	J61002	exp057	4	1.23702	0.0332551	0.0166276	0.0529164	17419.4	1324.67	662.333	2107.84	11.1056	2.79664	1.39832	4.45008
J23104	BB109	1	J61002	exp057	4	1.01158	0.0352321	0.0176161	0.0560622	15794	1267.88	633.94	2017.48	4044.21	161.874	80.9369	257.577
J23105	BB110	1	J61002	exp057	4	1.20515	0.0219683	0.0109841	0.0349564	15485.5	1109.73	554.866	1765.83	986.549	122.782	61.3909	195.373
J23106	BB111	1	J61002	exp057	4	1.14291	0.0279036	0.0139518	0.0444009	14455	700.198	350.099	1114.17	1553.24	42.2905	21.1452	67.2936
J23107	BB112	1	J61002	exp057	4	1.11501	0.025527	0.0127635	0.0406192	17133.3	814.924	407.462	1296.73	2094.43	80.382	40.191	127.906
J23110	BB113	1	J61002	exp057	4	1.09487	0.0193158	0.00965789	0.0307357	13314.8	683.933	341.966	1088.29	3537	269.783	134.892	429.285
J23112	BB114	1	J61002	exp057	4	1.19103	0.0415512	0.0207756	0.0661172	21143	1878.09	939.045	2988.46	14.2868	5.18644	2.59322	8.25279
J23113	BB127	1	J61002	exp057	4	1.18472	0.0140206	0.00701029	0.0223099	16782.8	1277.92	638.961	2033.46	18.7147	9.65951	4.82976	15.3704
J23114	BB128	1	J61002	exp057	4	1.20583	0.0396962	0.0198481	0.0631654	16300.2	923.19	461.595	1469	216.903	39.7646	19.8823	63.2744
J23115	BB129	1	J61002	exp057	4	1.18164	0.0115401	0.00577007	0.0183629	16332.1	455.362	227.681	724.582	286.939	17.2789	8.63945	27.4946
J23116	BB130	1	J61002	exp057	4	1.22434	0.0183476	0.00917382	0.0291952	17167.4	1625.16	812.582	2586	234.204	12.5915	6.29577	20.0359
J23118	BB131	1	J61002	exp057	4	1.09743	0.0146321	0.00731603	0.0232829	14024.4	985.634	492.817	1568.36	2630.88	103.305	51.6525	164.381
J23117	BB373	1	J61002	exp057	4	1.13377	0.153879	0.0769395	0.244856	16310.7	1585.86	792.93	2523.46	62.3405	18.5018	9.25092	29.4406
