# Supplementary material for: Measuring the burden of hundreds of BioBricks defines an evolutionary limit on constructability in synthetic biology
Source: Nat Commun. 2024 Jul 24;15:6242. doi: 10.1038/s41467-024-50639-9 (PMC11269670; doi:10.1038/s41467-024-50639-9)
Supplement: Supplementary file 11 — Source Data [file 41467_2024_50639_MOESM11_ESM.xlsx]

## Sheet: Fig. 1C
scale	cell.divisions	num.cells	volume.in.mL	cells.per.mL	OD	cells.per.mL.per.OD
colony	22.9316	8000000	NA	NA	NA	NA
test tube	34.2193	20000000000	4	5000000000	5	1000000000
flask culture	41.1262	2400000000000	200	12000000000	12	1000000000
large fermenter	56.1508	8e+16	1000000	80000000000	80	1000000000

## Sheet: Fig. 4B
Individual Measurements							Means for each BioBrick
accession	strain	vector	plate	well	burden		accession	strains	vectors	plates	replicates	burden.mean	burden.category
K137018	BB19	pSB1C3	exp003	E12	0.13785		R0082	BB393	pSB1A2	exp024	3	-0.0543727	no burden
K137018	BB19	pSB1C3	exp003	E4	0.1099		R0078	BB391	pSB1A2	exp024	3	-0.0542829	no burden
K137018	BB19	pSB1C3	exp003	E8	0.110233		K660610	BB223	pSB1C3	exp009	3	-0.035292	no burden
K314110	BB21	pSB1C3	exp003	A10	-0.123762		K314110	BB21	pSB1C3	exp003,exp005	6	-0.0346728	no burden
K314110	BB21	pSB1C3	exp003	A2	-0.0101052		K914001	BB285	pSB1C3	exp020	3	-0.0307737	no burden
K314110	BB21	pSB1C3	exp003	A6	-0.0441801		K516022	BB345	pSB1C3	exp015,exp048	6	-0.0306313	no burden
K731722	BB22	pSB1C3	exp003	B1	0.0290859		K909007	BB251	pSB1C3	exp022,exp028	5	-0.0292625	no burden
K731722	BB22	pSB1C3	exp003	B5	-0.0688523		K607035	BB213	pSB1C3	exp009	3	-0.0290401	no burden
K731722	BB22	pSB1C3	exp003	B9	-0.0530179		K731722	BB22	pSB1C3	exp003,exp005	6	-0.0275829	no burden
K398326	BB23	pSB1C3	exp003	E10	0.000758628		J45299	BB147	pSB1C3	exp018	3	-0.0273699	no burden
K398326	BB23	pSB1C3	exp003	E2	0.0825335		K777117	BB255	pSB1C3	exp022,exp028	6	-0.023537	no burden
K398326	BB23	pSB1C3	exp003	E6	0.0257707		R0063	BB291,BB531	pSB1A2,pSB1C3	exp020,exp032	6	-0.0231494	no burden
K398326	BB23	pSB1C3	exp003	H10	0.0500322		K1150040	BB152	pSB1C3	exp008,exp033	6	-0.0229678	no burden
K398326	BB23	pSB1C3	exp003	H2	0.060779		K525710	BB208	pSB1C3	exp009	5	-0.0224304	no burden
K398326	BB23	pSB1C3	exp003	H6	0.0777399		R0011	BB191,BB446	pSB1A2,pSB1C3	exp022,exp033	6	-0.0218103	no burden
K398331	BB24	pSB1C3	exp003	E5	-0.00715333		I13543	BB182	pSB1A2	exp021	3	-0.0212518	no burden
K398331	BB24	pSB1C3	exp003	E9	-0.0514671		K598014	BB252	pSB1C3	exp022,exp028	6	-0.0209277	no burden
K398331	BB24	pSB1C3	exp003	H11	0.0187707		K569017	BB326	pSB1C3	exp011	3	-0.0203107	no burden
K398331	BB24	pSB1C3	exp003	H3	-0.0227964		K817024	BB340	pSB1C3	exp015,exp048	6	-0.0197928	no burden
K398331	BB24	pSB1C3	exp003	H7	0.0446057		I751100	BB292	pSB1C3	exp020	3	-0.0192646	no burden
K808025	BB25	pSB1C3	exp003	F10	-0.0793993		P0312	BB300	pSB1C3	exp035	3	-0.0184573	no burden
K808025	BB25	pSB1C3	exp003	F2	0.0503193		K541506	BB400	pSB1C3	exp024,exp052	6	-0.0178427	no burden
K808025	BB25	pSB1C3	exp003	F6	-0.0218275		R0084	BB390	pSB1A2	exp024	3	-0.0173387	no burden
K145001	BB72	pSB1C3	exp003	A11	0.0427195		K817018	BB57	pSB1C3	exp016	3	-0.0170342	no burden
K145001	BB72	pSB1C3	exp003	A3	0.00310537		B0025	BB156	pSB1A2	exp008,exp033	6	-0.0157944	no burden
K145001	BB72	pSB1C3	exp003	A7	0.0450255		K733008	BB214	pSB1C3	exp009	3	-0.0146493	no burden
K525306	BB73	pSB1C3	exp003	B11	0.0144648		K627011	BB276	pSB1C3	exp020	3	-0.0141205	no burden
K525306	BB73	pSB1C3	exp003	B3	0.0613825		I759019	BB302	pSB1C3	exp035	3	-0.0141112	no burden
K525306	BB73	pSB1C3	exp003	B7	0.016611		J45219	BB146	pSB1C3	exp018	3	-0.0133014	no burden
K525404	BB74	pSB1C3	exp003	D1	0.0386488		K624004	BB278	pSB1C3	exp020	3	-0.0132294	no burden
K525404	BB74	pSB1C3	exp003	D5	0.119525		K575021	BB205	pSB1C3	exp009	3	-0.0127806	no burden
K525404	BB74	pSB1C3	exp003	D9	0.0498017		K1150043	BB155	pSB1C3	exp008,exp033	6	-0.0124091	no burden
K525406	BB75	pSB1C3	exp003	D12	-0.0186129		E0030	BB587	pSB1C3	exp027	3	-0.0121775	no burden
K525406	BB75	pSB1C3	exp003	D4	0.0186944		J61100	BB555	pSB1A2	exp027	3	-0.0118429	no burden
K525406	BB75	pSB1C3	exp003	D8	0.0675984		K817023	BB338	pSB1C3	exp015,exp048	6	-0.0117417	no burden
K648013	BB80	pSB1C3	exp003	F11	-0.00209593		K812032	BB256	pSB1C3	exp022,exp028	6	-0.0116588	no burden
K648013	BB80	pSB1C3	exp003	F3	-0.00487473		K567008	BB259	pSB1C3	exp022,exp028	6	-0.0115881	no burden
K648013	BB80	pSB1C3	exp003	F7	-0.02091		E1010	BB553	pSB1C3	exp027	2	-0.0113782	no burden
K592011	BB81	pSB1C3	exp003	F12	-0.0320076		K808025	BB25	pSB1C3	exp003,exp005	6	-0.0110945	no burden
K592011	BB81	pSB1C3	exp003	F4	0.0429858		K747020	BB530	pSB1C3	exp032	3	-0.0104422	no burden
K592011	BB81	pSB1C3	exp003	F8	0.00969399		K523003	BB178	pSB1C3	exp021	3	-0.0101711	no burden
K118019	BB82	pSB1C3	exp003	G10	0.12141		S04602	BB331	pSB1C3	exp011	3	-0.0098789	no burden
K118019	BB82	pSB1C3	exp003	G2	0.182462		K1150039	BB151	pSB1C3	exp008,exp033	6	-0.00984233	no burden
K118019	BB82	pSB1C3	exp003	G6	0.133394		K654058	BB271	pSB1C3	exp020	3	-0.00929115	no burden
K3174002	JEB1204	pSB1C3	exp003	A12	0.322818		K624003	BB275	pSB1C3	exp020	3	-0.00906441	no burden
K3174002	JEB1204	pSB1C3	exp003	A4	0.256605		K567018	BB263	pSB1C3	exp022,exp028	6	-0.00855112	no burden
K3174002	JEB1204	pSB1C3	exp003	A8	0.28011		K747011	BB415	pSB1C3	exp017	3	-0.00831091	no burden
K3174003	JEB1205	pSB1C3	exp003	B12	0.162189		S03749	BB309	pSB1C3	exp035	3	-0.00798376	no burden
K3174003	JEB1205	pSB1C3	exp003	B4	0.243287		K823017	BB55	pSB1C3	exp016	3	-0.00764506	no burden
K3174003	JEB1205	pSB1C3	exp003	B8	0.226995		K801012	BB258	pSB1C3	exp022,exp028	6	-0.00750359	no burden
K3174004	JEB1206	pSB1C3	exp003	D11	0.452372		K592018	BB281	pSB1C3	exp020,exp050	6	-0.00717334	no burden
K3174004	JEB1206	pSB1C3	exp003	D3	0.427121		K398331	BB24	pSB1C3	exp003,exp005	8	-0.00635851	no burden
K3174004	JEB1206	pSB1C3	exp003	D7	0.407553		J23119	BB590	pSB1C3	exp028	3	-0.0063342	no burden
K3174006	JEB1207	pSB1C3	exp003	E11	0.199204		K747022	BB534	pSB1C3	exp032	3	-0.00593381	no burden
K3174006	JEB1207	pSB1C3	exp003	E3	0.199941		K539421	BB418	pSB1C3	exp024,exp052	6	-0.00549075	no burden
K3174006	JEB1207	pSB1C3	exp003	E7	0.23975		I732920	BB148	pSB1C3	exp018	3	-0.00499231	no burden
K3174007	JEB1208	pSB1C3	exp003	F1	0.434534		B0012	BB266	pSB1C3	exp022,exp028	6	-0.00495229	no burden
K3174007	JEB1208	pSB1C3	exp003	F5	0.382995		P10302	BB586	pSB1C3	exp027	3	-0.00457018	no burden
K3174007	JEB1208	pSB1C3	exp003	F9	0.294391		K784006	BB366	pSB1C3	exp014	3	-0.00435821	no burden
K137018	BB19	pSB1C3	exp005	A10	0.323683		R0071	BB377	pSB1A2	exp016	3	-0.00400201	no burden
K137018	BB19	pSB1C3	exp005	A2	0.349476		E0022	BB189	pSB1A2	exp021	3	-0.0039914	no burden
K137018	BB19	pSB1C3	exp005	A6	0.339406		K747007	BB357	pSB1C3	exp014	3	-0.00376793	no burden
K314110	BB21	pSB1C3	exp005	D11	-0.000108032		K738002	BB397	pSB1C3	exp024,exp052	6	-0.00372983	no burden
K314110	BB21	pSB1C3	exp005	D3	0.0373686		C0060	BB416	pSB1C3	exp017	3	-0.00353774	no burden
K314110	BB21	pSB1C3	exp005	D7	-0.0672496		K538004	BB60	pSB1C3	exp016	3	-0.00319837	no burden
K731722	BB22	pSB1C3	exp005	F12	-0.0385542		E0034	BB388	pSB1A2	exp024	3	-0.00318317	no burden
K731722	BB22	pSB1C3	exp005	F4	-0.015436		I712088	BB307	pSB1C3	exp035	3	-0.00286698	no burden
K731722	BB22	pSB1C3	exp005	F8	-0.0187231		K538000	BB62	pSB1C3	exp016	3	-0.00225263	no burden
K398326	BB23	pSB1C3	exp005	G10	0.0405793		K576003	BB211	pSB1C3	exp009	3	-0.00202811	no burden
K398326	BB23	pSB1C3	exp005	G2	0.102099		B0040	BB140	pSB1A2	exp018	3	-0.00197182	no burden
K398326	BB23	pSB1C3	exp005	G6	0.0346542		K648029	BB40	pSB1C3	exp016	3	-0.00178433	no burden
K398331	BB24	pSB1C3	exp005	E11	-0.0055723		K1150038	BB150	pSB1C3	exp008	3	-0.00134279	no burden
K398331	BB24	pSB1C3	exp005	E3	0.0035931		K608351	BB210	pSB1C3	exp009	3	-0.00113918	no burden
K398331	BB24	pSB1C3	exp005	E7	-0.0308484		K519010	BB423	pSB1C3	exp052	3	-0.000748263	no burden
K808025	BB25	pSB1C3	exp005	C10	-0.0358987		K606017	BB274	pSB1C3	exp020	3	-5.1809e-05	no burden
K808025	BB25	pSB1C3	exp005	C2	0.022112		J23108	BB117,BB241	pSB1C3	exp006,exp010,exp015,exp017,exp048	21	-4.3967e-05	no burden
K808025	BB25	pSB1C3	exp005	C6	-0.00187259		R0040	BB192,BB527,BB551	pSB1A2,pSB1C3	exp022,exp027,exp032,exp033	12	0.00020845	no burden
K145001	BB72	pSB1C3	exp005	F10	-0.0323853		K733009	BB216	pSB1C3	exp011,exp033	6	0.000282519	no burden
K145001	BB72	pSB1C3	exp005	F2	0.0723621		K539119	BB420	pSB1C3	exp052	3	0.00124178	no burden
K145001	BB72	pSB1C3	exp005	F6	-0.00453025		K118005	BB408	pSB1C3	exp014,exp017	6	0.0012651	no burden
K145001	BB72	pSB1C3	exp005	G5	-0.0193203		R0062	BB529	pSB1C3	exp032	3	0.0013083	no burden
K525306	BB73	pSB1C3	exp005	B10	0.0139479		K525998	BB64	pSB1C3	exp016	3	0.00188602	no burden
K525306	BB73	pSB1C3	exp005	B2	-0.00702514		K540001	BB425	pSB1C3	exp052	3	0.00191547	no burden
K525306	BB73	pSB1C3	exp005	B6	-0.0283006		I6057	BB239	pSB1C3	exp010,exp015,exp017,exp048	13	0.00201946	no burden
K525404	BB74	pSB1C3	exp005	D12	0.00384058		K516031	BB341	pSB1C3	exp011	3	0.00223868	no burden
K525404	BB74	pSB1C3	exp005	D4	0.000302107		K747018	BB526	pSB1C3	exp032	3	0.00229236	no burden
K525404	BB74	pSB1C3	exp005	D8	-0.023116		K515007	BB217	pSB1C3	exp011,exp033	6	0.0023613	no burden
K525406	BB75	pSB1C3	exp005	G1	0.0416719		B0030	BB119	pSB1C3	exp006	8	0.00243557	no burden
K525406	BB75	pSB1C3	exp005	G9	0.0109743		K584000	BB219	pSB1C3	exp009	3	0.00248509	no burden
K648013	BB80	pSB1C3	exp005	D1	0.0723147		J52040	BB145	pSB1C3	exp018	3	0.00263524	no burden
K648013	BB80	pSB1C3	exp005	D5	0.0186111		K1033910	BB247	pSB1C3	exp010,exp017	6	0.00274546	no burden
K648013	BB80	pSB1C3	exp005	D9	0.0149379		I746375	BB240	pSB1C3	exp010,exp017	9	0.00291189	no burden
K592011	BB81	pSB1C3	exp005	F11	-8.2644e-05		K592011	BB81	pSB1C3	exp003,exp005	6	0.00304862	no burden
K592011	BB81	pSB1C3	exp005	F3	0.0298141		K1150041	BB153	pSB1C3	exp008,exp033	6	0.00313343	no burden
K592011	BB81	pSB1C3	exp005	F7	-0.0321119		E0020	BB188,BB426	pSB1A2,pSB1C3	exp021,exp022,exp028	9	0.00341339	no burden
K118019	BB82	pSB1C3	exp005	A12	-0.018566		J45319	BB310	pSB1C3	exp035	3	0.00367959	no burden
K118019	BB82	pSB1C3	exp005	A4	0.0530715		K936000	BB260	pSB1C3	exp022,exp028	6	0.00455594	no burden
K118019	BB82	pSB1C3	exp005	A8	0.00677388		J23109	BB118,BB242	pSB1C3	exp006,exp010,exp017	15	0.00464299	no burden
K3174002	JEB1204	pSB1C3	exp005	H11	0.253835		K747004	BB351	pSB1C3	exp014	3	0.00481735	no burden
K3174002	JEB1204	pSB1C3	exp005	H3	0.251197		R0080	BB378	pSB1A2	exp016	3	0.00498291	no burden
K3174002	JEB1204	pSB1C3	exp005	H7	0.270563		K808003	BB28	pSB1C3	exp014	3	0.00523468	no burden
K3174003	JEB1205	pSB1C3	exp005	E10	0.165305		I13502	BB183	pSB1A2	exp021	3	0.00579598	no burden
K3174003	JEB1205	pSB1C3	exp005	E2	0.186976		C0012	BB161,BB356	pSB1A2,pSB1C3	exp014,exp021,exp033	9	0.0059069	no burden
K3174003	JEB1205	pSB1C3	exp005	E6	0.170212		K517002	BB419	pSB1C3	exp052	3	0.00594299	no burden
K3174004	JEB1206	pSB1C3	exp005	C12	0.39362		C0052	BB412	pSB1C3	exp017	3	0.00606393	no burden
K3174004	JEB1206	pSB1C3	exp005	C4	0.461888		K592016	BB279	pSB1C3	exp020	3	0.00622671	no burden
K3174004	JEB1206	pSB1C3	exp005	C8	0.414751		B0013	BB268	pSB1C3	exp022,exp028	5	0.00637727	no burden
K3174006	JEB1207	pSB1C3	exp005	B11	0.213077		K876000	BB262	pSB1C3	exp022,exp028	6	0.00680691	no burden
K3174006	JEB1207	pSB1C3	exp005	B3	0.254139		K875009	BB401	pSB1C3	exp024,exp052	6	0.00791328	no burden
K3174006	JEB1207	pSB1C3	exp005	B7	0.189074		I15017	BB185	pSB1A2	exp021	3	0.00811507	no burden
K3174007	JEB1208	pSB1C3	exp005	A1	0.372372		C0160	BB389	pSB1A2	exp024	3	0.00834155	no burden
K3174007	JEB1208	pSB1C3	exp005	A5	0.385258		K1415006	BB20	pSB1C3	exp048	3	0.00853305	no burden
K3174007	JEB1208	pSB1C3	exp005	A9	0.350691		K747010	BB413	pSB1C3	exp017	3	0.00895507	no burden
J23108	BB117	pSB1C3	exp006	A10	0.0631998		K773004	BB360	pSB1C3	exp014	3	0.0094742	no burden
J23108	BB117	pSB1C3	exp006	A2	0.0336119		K863206	BB399	pSB1C3	exp024,exp052	6	0.00967651	no burden
J23108	BB117	pSB1C3	exp006	A6	-0.0237423		K747021	BB532	pSB1C3	exp032	3	0.00988699	no burden
J23108	BB117	pSB1C3	exp006	C10	-0.0272993		K1188002	BB120	pSB1C3	exp006	6	0.0103874	no burden
J23108	BB117	pSB1C3	exp006	C2	-0.0301001		K538101	BB206	pSB1C3	exp009	3	0.0105474	no burden
J23108	BB117	pSB1C3	exp006	C6	-0.0496842		I13504	BB184	pSB1A2	exp021	3	0.0113803	no burden
J23109	BB118	pSB1C3	exp006	A11	0.227953		K588001	BB318	pSB1C3	exp011,exp035	6	0.0115278	no burden
J23109	BB118	pSB1C3	exp006	A3	-0.00442186		K525306	BB73	pSB1C3	exp003,exp005	6	0.0118468	no burden
J23109	BB118	pSB1C3	exp006	A7	-0.0202271		R0079	BB376	pSB1A2	exp016	3	0.012079	no burden
J23109	BB118	pSB1C3	exp006	C11	0.028014		R0065	BB293,BB533	pSB1A2,pSB1C3	exp020,exp032	6	0.0124643	no burden
J23109	BB118	pSB1C3	exp006	C3	-0.0425163		K516030	BB339	pSB1C3	exp015,exp048	6	0.0127042	no burden
J23109	BB118	pSB1C3	exp006	C7	-0.0286192		B0031	BB157,BB558	pSB1A2	exp018,exp027	6	0.01275	no burden
B0030	BB119	pSB1C3	exp006	A4	0.000659608		K592101	BB238	pSB1C3	exp010,exp015,exp017,exp048	15	0.012846	no burden
B0030	BB119	pSB1C3	exp006	A8	0.0126131		K145302	BB225	pSB1C3	exp009	3	0.0128687	no burden
B0030	BB119	pSB1C3	exp006	B1	0.0224891		K648013	BB80	pSB1C3	exp003,exp005	6	0.0129972	no burden
B0030	BB119	pSB1C3	exp006	B5	0.00321604		K747002	BB269	pSB1C3	exp022,exp028	6	0.0130631	no burden
B0030	BB119	pSB1C3	exp006	B9	0.000116722		I746381	BB230	pSB1C3	exp015,exp048	6	0.0135193	no burden
B0030	BB119	pSB1C3	exp006	C12	-0.00359816		K624000	BB277	pSB1C3	exp020	3	0.0137003	no burden
B0030	BB119	pSB1C3	exp006	C4	-0.0120828		K592009	BB550	pSB1C3	exp022,exp027	6	0.0140564	no burden
B0030	BB119	pSB1C3	exp006	C8	-0.00392897		C0061	BB583	pSB1C3	exp027	3	0.0142409	no burden
K1188002	BB120	pSB1C3	exp006	B10	-0.00619297		S05060	BB61	pSB1C3	exp016	3	0.0144097	no burden
K1188002	BB120	pSB1C3	exp006	B2	0.0330328		S03154	BB384	pSB1A2	exp024	3	0.0144224	no burden
K1188002	BB120	pSB1C3	exp006	B6	0.00402991		B0034	BB160	pSB1A2	exp021	3	0.0147599	no burden
K1188002	BB120	pSB1C3	exp006	D1	0.0075537		K590034	BB209	pSB1C3	exp009	3	0.014781	no burden
K1188002	BB120	pSB1C3	exp006	D5	0.00968347		K747019	BB528	pSB1C3	exp032	3	0.0151203	no burden
K1188002	BB120	pSB1C3	exp006	D9	0.0142172		K145001	BB72	pSB1C3	exp003,exp005	7	0.0152824	no burden
K1218003	BB121	pSB1C3	exp006	B11	0.116619		K808032	BB540	pSB1C3	exp032	3	0.0157416	no burden
K1218003	BB121	pSB1C3	exp006	B3	0.0180251		K763001	BB342	pSB1C3	exp011	3	0.0160253	no burden
K1218003	BB121	pSB1C3	exp006	B7	0.0232745		K567015	BB261	pSB1C3	exp022,exp028	6	0.0161328	no burden
K1218003	BB121	pSB1C3	exp006	D10	-0.00520387		K575020	BB181	pSB1C3	exp021	3	0.0172731	no burden
K1218003	BB121	pSB1C3	exp006	D2	-0.0121099		K523004	BB180	pSB1C3	exp021	3	0.0173993	no burden
K1218003	BB121	pSB1C3	exp006	D6	-0.00811198		K577894	BB521	pSB1C3	exp032	3	0.0175851	no burden
k1184000	BB123	pSB1C3	exp006	B12	0.04683		K611026	BB324	pSB1C3	exp011	3	0.0180446	no burden
k1184000	BB123	pSB1C3	exp006	B4	0.010161		E0024	BB386	pSB1A2	exp024	3	0.0182178	no burden
k1184000	BB123	pSB1C3	exp006	B8	0.0375447		K617003	BB16,BB17	pSB1C3	exp014,exp015,exp048,exp050	11	0.0187275	no burden
k1184000	BB123	pSB1C3	exp006	D11	0.0727706		R0010	BB585	pSB1C3	exp027	2	0.0187527	no burden
k1184000	BB123	pSB1C3	exp006	D3	-0.00398143		K914003	BB287	pSB1C3	exp020	3	0.0195841	no burden
k1184000	BB123	pSB1C3	exp006	D7	0.000373861		K1033916	BB248	pSB1C3	exp010,exp017	12	0.0196019	no burden
I746908	BB124	pSB1C3	exp006	C1	0.172496		K523002	BB176	pSB1C3	exp021	3	0.0197226	no burden
I746908	BB124	pSB1C3	exp006	C5	0.113591		K747012	BB417	pSB1C3	exp017	3	0.0201624	no burden
I746908	BB124	pSB1C3	exp006	C9	0.116207		K873002	BB59	pSB1C3	exp016	3	0.0202131	no burden
I746908	BB124	pSB1C3	exp006	D12	0.120709		K634001	BB273	pSB1C3	exp020,exp050	6	0.0202303	no burden
I746908	BB124	pSB1C3	exp006	D4	0.121091		K325903	BB47	pSB1C3	exp016	3	0.0207888	no burden
I746908	BB124	pSB1C3	exp006	D8	0.139776		K608007	BB165	pSB1C3	exp008,exp033	6	0.0210262	no burden
K346000	BB85	pSB1C3	exp006	F10	0.304026		K914011	BB289	pSB1C3	exp010,exp020	4	0.0214649	no burden
K346000	BB85	pSB1C3	exp006	F2	0.32985		K137019	BB245	pSB1C3	exp010,exp017	6	0.0218098	no burden
K346000	BB85	pSB1C3	exp006	F6	0.0958396		J52011	BB290	pSB1C3	exp020	3	0.0218254	no burden
K346000	BB85	pSB1C3	exp006	G11	0.380043		J45199	BB1,BB2	pSB1C3	exp014,exp015,exp048	9	0.0218635	no burden
K346000	BB85	pSB1C3	exp006	G3	0.330362		K1218003	BB121	pSB1C3	exp006	6	0.0220821	no burden
K346000	BB85	pSB1C3	exp006	G7	0.308382		K819010	BB164	pSB1C3	exp008,exp033,exp050	9	0.0221891	no burden
K575008	BB86	pSB1C3	exp006	F11	0.0480201		K808000	BB542	pSB1C3	exp032	3	0.0223525	no burden
K575008	BB86	pSB1C3	exp006	F3	0.00809266		C0261	BB383	pSB1A2	exp016	3	0.0223988	no burden
K575008	BB86	pSB1C3	exp006	F7	-0.00958495		K731520	BB538	pSB1C3	exp032	3	0.0233542	no burden
K575008	BB86	pSB1C3	exp006	G12	0.0328561		K1150001	BB249	pSB1C3	exp010	3	0.0235442	no burden
K575008	BB86	pSB1C3	exp006	G4	0.037467		E0032	BB190	pSB1A2	exp021	3	0.0237275	no burden
K575008	BB86	pSB1C3	exp006	G8	0.0482596		K525406	BB75	pSB1C3	exp003,exp005	5	0.0240652	no burden
K395602	BB87	pSB1C3	exp006	F12	0.199596		K541505	BB398	pSB1C3	exp024	3	0.0253529	no burden
K395602	BB87	pSB1C3	exp006	F4	0.205844		K747023	BB536	pSB1C3	exp032	3	0.0255172	no burden
K395602	BB87	pSB1C3	exp006	F8	0.180009		K575015	BB179	pSB1C3	exp021	3	0.0258624	no burden
K395602	BB87	pSB1C3	exp006	H10	0.202515		K608006	BB138	pSB1C3	exp018	3	0.0269898	no burden
K395602	BB87	pSB1C3	exp006	H2	0.234835		k1184000	BB123	pSB1C3	exp006	6	0.0272831	no burden
K395602	BB87	pSB1C3	exp006	H6	0.193711		K861173	BB424	pSB1C3	exp052	3	0.0273735	no burden
K575009	BB89	pSB1C3	exp006	G1	0.0526341		K819017	BB137	pSB1C3	exp018,exp050	6	0.0274881	no burden
K575009	BB89	pSB1C3	exp006	G5	0.0442379		K575008	BB86	pSB1C3	exp006	6	0.0275184	no burden
K575009	BB89	pSB1C3	exp006	G9	0.0590856		E0422	BB537	pSB1C3	exp032	3	0.0275755	no burden
K575009	BB89	pSB1C3	exp006	H11	0.152984		K895004	BB523	pSB1C3	exp032	3	0.0279267	no burden
K575009	BB89	pSB1C3	exp006	H3	0.101375		K861090	BB524	pSB1C3	exp032	3	0.027962	no burden
K575009	BB89	pSB1C3	exp006	H7	0.0671454		K775000	BB407	pSB1C3	exp017	3	0.0285692	no burden
K325909	BB90	pSB1C3	exp006	G10	0.0909485		K747005	BB353	pSB1C3	exp014	3	0.0294591	no burden
K325909	BB90	pSB1C3	exp006	G2	0.0857072		B0032	BB158,BB352	pSB1A2,pSB1C3	exp014,exp018	6	0.0296079	no burden
K325909	BB90	pSB1C3	exp006	G6	0.0736416		C0040	BB162	pSB1A2	exp021	3	0.0298048	no burden
K3174002	JEB1204	pSB1C3	exp006	E1	0.193887		I13600	BB141	pSB1A2	exp018	3	0.0303629	no burden
K3174002	JEB1204	pSB1C3	exp006	E5	0.156157		E0026	BB387	pSB1A2	exp024,exp050	6	0.0306816	significant
K3174002	JEB1204	pSB1C3	exp006	E9	0.148413		K525404	BB74	pSB1C3	exp003,exp005	6	0.0315004	no burden
K3174003	JEB1205	pSB1C3	exp006	E10	0.113012		K538104	BB58	pSB1C3	exp016	3	0.0316856	no burden
K3174003	JEB1205	pSB1C3	exp006	E2	0.0980055		K584003	BB7,BB8	pSB1C3	exp014,exp015,exp048	9	0.0322637	no burden
K3174003	JEB1205	pSB1C3	exp006	E6	0.147352		K517005	BB422	pSB1C3	exp052	3	0.0332456	no burden
K3174004	JEB1206	pSB1C3	exp006	E11	0.417294		I712058	BB306	pSB1C3	exp035	3	0.0339173	significant
K3174004	JEB1206	pSB1C3	exp006	E3	0.346019		J52022	BB144	pSB1C3	exp018,exp050	6	0.0339663	no burden
K3174004	JEB1206	pSB1C3	exp006	E7	0.348297		J61101	BB584	pSB1A2	exp027	3	0.0349433	no burden
K3174006	JEB1207	pSB1C3	exp006	E12	0.146516		I13001	BB142	pSB1A2	exp018,exp050	6	0.0350314	no burden
K3174006	JEB1207	pSB1C3	exp006	E4	0.139984		K1806004	BB14,BB15	pSB1C3	exp014,exp015,exp048	9	0.0352558	no burden
K3174006	JEB1207	pSB1C3	exp006	E8	0.175774		R1062	BB297,BB535	pSB1A2,pSB1C3	exp032,exp035	6	0.0356989	no burden
K3174007	JEB1208	pSB1C3	exp006	F1	0.259476		E0036	BB385	pSB1A2	exp024	3	0.0359349	no burden
K3174007	JEB1208	pSB1C3	exp006	F5	0.358517		K581005	BB280	pSB1C3	exp020	3	0.0377902	no burden
K3174007	JEB1208	pSB1C3	exp006	F9	0.353086		K115001	BB314	pSB1C3	exp035	3	0.0380014	no burden
K1150038	BB150	pSB1C3	exp008	A10	-0.00113781		K517003	BB421	pSB1C3	exp052	3	0.0386654	no burden
K1150038	BB150	pSB1C3	exp008	A2	0.0313401		I746200	BB149	pSB1C3	exp018	3	0.0389834	no burden
K1150038	BB150	pSB1C3	exp008	A6	-0.0342306		K1061001	BB305	pSB1C3	exp035	3	0.0413438	no burden
K1150039	BB151	pSB1C3	exp008	A11	0.0387954		K773002	BB264	pSB1C3	exp022,exp028	6	0.0418596	significant
K1150039	BB151	pSB1C3	exp008	A3	0.00984159		B1006	BB589	pSB1C3	exp028	3	0.0433029	no burden
K1150039	BB151	pSB1C3	exp008	A7	-0.00646581		K118000	BB226	pSB1C3	exp015,exp048	6	0.0434575	no burden
K1150040	BB152	pSB1C3	exp008	B1	0.00922744		B0033	BB159,BB354	pSB1A2,pSB1C3	exp014,exp018	6	0.0460993	no burden
K1150040	BB152	pSB1C3	exp008	B5	-0.0157145		K895000	BB403	pSB1C3	exp024,exp052	6	0.0469592	no burden
K1150040	BB152	pSB1C3	exp008	B9	0.00594937		I759020	BB303	pSB1C3	exp035	3	0.0471255	no burden
K1150041	BB153	pSB1C3	exp008	B10	-0.043785		R1051	BB295	pSB1A2	exp035	3	0.0483864	no burden
K1150041	BB153	pSB1C3	exp008	B2	0.0288873		K747003	BB349	pSB1C3	exp014	3	0.0494286	no burden
K1150041	BB153	pSB1C3	exp008	B6	-0.0115194		I759016	BB296	pSB1C3	exp022,exp028	6	0.0495025	significant
K1150042	BB154	pSB1C3	exp008	C1	0.0860447		K747001	BB267	pSB1C3	exp022,exp028	6	0.0498562	no burden
K1150042	BB154	pSB1C3	exp008	C5	0.0866311		K774001	BB63	pSB1C3	exp016	3	0.050245	significant
K1150042	BB154	pSB1C3	exp008	C9	0.0901144		B0015	BB552	pSB1C3	exp027	3	0.0503002	no burden
K1150043	BB155	pSB1C3	exp008	C11	-0.00427886		K784013	BB406	pSB1C3	exp017	3	0.0503524	no burden
K1150043	BB155	pSB1C3	exp008	C3	-0.00682492		K523015	BB327	pSB1C3	exp011	3	0.0505361	no burden
K1150043	BB155	pSB1C3	exp008	C7	0.00797546		K541503	BB396	pSB1C3	exp024,exp052	6	0.0515063	no burden
B0025	BB156	pSB1A2	exp008	D1	-0.023854		K844007	BB541	pSB1C3	exp032	3	0.0517369	no burden
B0025	BB156	pSB1A2	exp008	D5	-0.0422398		E0420	BB301	pSB1AK3	exp035	3	0.0522405	no burden
B0025	BB156	pSB1A2	exp008	D9	-0.0172455		K608004	BB136	pSB1C3	exp018	3	0.0526698	significant
K819010	BB164	pSB1C3	exp008	G12	-0.0359339		K398326	BB23	pSB1C3	exp003,exp005	9	0.0527718	significant
K819010	BB164	pSB1C3	exp008	G4	0.0308893		K1031410	BB411	pSB1C3	exp014,exp017	6	0.054729	no burden
K819010	BB164	pSB1C3	exp008	G8	0.00283205		K747000	BB265	pSB1C3	exp022,exp028	6	0.0556287	significant
K608007	BB165	pSB1C3	exp008	H10	0.0208677		K608003	BB134	pSB1C3	exp018	3	0.0562122	significant
K608007	BB165	pSB1C3	exp008	H2	0.0665656		K553003	BB284	pSB1C3	exp020	3	0.057028	significant
K608007	BB165	pSB1C3	exp008	H6	0.0214029		K773003	BB359	pSB1C3	exp014	3	0.0571826	no burden
K3174002	JEB1204	pSB1C3	exp008	B11	0.190046		K523000	BB56	pSB1C3	exp016	3	0.0572892	no burden
K3174002	JEB1204	pSB1C3	exp008	B3	0.222522		K611025	BB322	pSB1C3	exp011,exp035	6	0.0573154	no burden
K3174002	JEB1204	pSB1C3	exp008	B7	0.218106		R0083	BB394	pSB1A2	exp024	3	0.0576805	no burden
K3174003	JEB1205	pSB1C3	exp008	C12	0.16458		K607038	BB215	pSB1C3	exp033	3	0.0587546	no burden
K3174003	JEB1205	pSB1C3	exp008	C4	0.13926		I746391	BB231	pSB1C3	exp015,exp048	6	0.0591091	significant
K3174003	JEB1205	pSB1C3	exp008	C8	0.147706		C0050	BB163	pSB1A2	exp021	3	0.0593288	no burden
K3174004	JEB1206	pSB1C3	exp008	D11	0.422576		I13601	BB392	pSB1A2	exp024,exp052	6	0.0593371	no burden
K3174004	JEB1206	pSB1C3	exp008	D3	0.489263		I13500	BB133	pSB1A2	exp018	3	0.0612016	no burden
K3174004	JEB1206	pSB1C3	exp008	D7	0.455519		K1166002	BB200,BB246	pSB1C3	exp010,exp017,exp033	9	0.0613447	no burden
K3174006	JEB1207	pSB1C3	exp008	E10	0.252334		K733001	BB172	pSB1C3	exp021	3	0.0633127	no burden
K3174006	JEB1207	pSB1C3	exp008	E2	0.266207		I0500	BB588	pSB1C3	exp027	3	0.066781	no burden
K3174006	JEB1207	pSB1C3	exp008	E6	0.239636		K118028	BB228	pSB1C3	exp009,exp015,exp048	9	0.0685392	significant
K3174007	JEB1208	pSB1C3	exp008	F1	0.375513		K844006	BB539	pSB1C3	exp032	3	0.0696603	no burden
K3174007	JEB1208	pSB1C3	exp008	F5	0.351519		K568004	BB348	pSB1C3	exp011	3	0.0697489	no burden
K3174007	JEB1208	pSB1C3	exp008	F9	0.281738		K516011	BB337	pSB1C3	exp011	6	0.0701015	significant
K575021	BB205	pSB1C3	exp009	A10	-0.0186257		B0023	BB270	pSB1C3	exp014	3	0.0738201	no burden
K575021	BB205	pSB1C3	exp009	A2	0.00837776		I13002	BB143	pSB1A2	exp018	3	0.0753297	significant
K575021	BB205	pSB1C3	exp009	A6	-0.0280937		K844008	BB543	pSB1C3	exp032	3	0.0756376	no burden
K538101	BB206	pSB1C3	exp009	A11	0.0311692		K581008	BB405	pSB1C3	exp024,exp052	6	0.0766434	significant
K538101	BB206	pSB1C3	exp009	A3	0.00646745		K1150042	BB154	pSB1C3	exp008,exp033	6	0.0777161	significant
K538101	BB206	pSB1C3	exp009	A7	-0.00599449		K575014	BB175	pSB1C3	exp021	3	0.0787993	no burden
K525710	BB208	pSB1C3	exp009	A4	0.00105122		K575009	BB89	pSB1C3	exp006	6	0.0795769	significant
K525710	BB208	pSB1C3	exp009	A8	-0.0235887		K118019	BB82	pSB1C3	exp003,exp005	6	0.0797576	no burden
K525710	BB208	pSB1C3	exp009	C1	0.00976172		K797001	BB283	pSB1C3	exp020	3	0.08285	no burden
K525710	BB208	pSB1C3	exp009	C5	-0.0443685		K325909	BB90	pSB1C3	exp006	3	0.0834324	significant
K525710	BB208	pSB1C3	exp009	C9	-0.0550079		I13602	BB379	pSB1A2	exp016,exp050	6	0.083828	significant
K590034	BB209	pSB1C3	exp009	C10	0.00259555		K115002	BB315	pSB1C3	exp035	3	0.0839048	no burden
K590034	BB209	pSB1C3	exp009	C2	0.0416885		K608002	BB66	pSB1C3	exp016	3	0.0850915	significant
K590034	BB209	pSB1C3	exp009	C6	5.8924e-05		I746908	BB124,BB243	pSB1C3	exp006,exp010,exp017	15	0.0862725	significant
K608351	BB210	pSB1C3	exp009	C11	-0.0019311		K516132	BB282	pSB1C3	exp020	3	0.0868533	significant
K608351	BB210	pSB1C3	exp009	C3	0.00797091		E0430	BB299	pSB1A2	exp035	3	0.090359	significant
K608351	BB210	pSB1C3	exp009	C7	-0.00945734		K748002	BB65	pSB1C3	exp016	3	0.092603	no burden
K576003	BB211	pSB1C3	exp009	C12	-0.0386456		K1061003	BB186,BB313	pSB1C3	exp021,exp035	6	0.093106	no burden
K576003	BB211	pSB1C3	exp009	C4	0.0430246		K137076	BB244	pSB1C3	exp010,exp017	6	0.0954903	significant
K576003	BB211	pSB1C3	exp009	C8	-0.0104634		K523006	BB204	pSB1C3	exp011,exp033	6	0.0964453	no burden
K607035	BB213	pSB1C3	exp009	D1	-0.0133677		K523023	BB346	pSB1C3	exp015,exp048	6	0.0984508	significant
K607035	BB213	pSB1C3	exp009	D5	-0.0385473		I712669	BB311	pSB1C3	exp035,exp050	6	0.100704	significant
K607035	BB213	pSB1C3	exp009	D9	-0.0352053		K325218	BB3	pSB1C3	exp015,exp048	6	0.107543	significant
K733008	BB214	pSB1C3	exp009	D10	0.00439396		K617004	BB329	pSB1C3	exp011	3	0.115626	significant
K733008	BB214	pSB1C3	exp009	D2	-0.0127361		K861172	BB525	pSB1C3	exp032	3	0.134394	significant
K733008	BB214	pSB1C3	exp009	D6	-0.0356057		K608011	BB171	pSB1C3	exp021,exp033	6	0.136949	significant
K733010	BB218	pSB1C3	exp009	D11	0.452659		K316003	BB54	pSB1C3	exp016	3	0.137678	no burden
K733010	BB218	pSB1C3	exp009	D3	0.502411		K541501	BB286	pSB1C3	exp020,exp050	6	0.14381	significant
K733010	BB218	pSB1C3	exp009	D7	0.389763		K639003	BB272	pSB1C3	exp020	3	0.148299	significant
K584000	BB219	pSB1C3	exp009	D12	0.0023968		K731721	BB5,BB554,BB6	pSB3C5	exp015,exp027,exp048,exp050	16	0.148348	significant
K584000	BB219	pSB1C3	exp009	D4	0.024093		K1149051	BB304	pSB1C3	exp035	3	0.149972	significant
K584000	BB219	pSB1C3	exp009	D8	-0.0190345		I0466	BB382	pSB1A2	exp016	3	0.163606	no burden
K733013	BB220	pSB1C3	exp009	E1	0.184638		K137018	BB19	pSB1C3	exp003,exp005,exp015,exp048	12	0.168314	significant
K733013	BB220	pSB1C3	exp009	E5	0.154949		C0051	BB410	pSB1C3	exp017	3	0.170812	significant
K733013	BB220	pSB1C3	exp009	E9	0.168728		K3174003	JEB1205	pSB1C3	exp003,exp005,exp006,exp008,exp009,exp010,exp011,exp014,exp015,exp016,exp017,exp020,exp021,exp022,exp024,exp027,exp028,exp032,exp033,exp035,exp048,exp050,exp052	69	0.172123	control
K660610	BB223	pSB1C3	exp009	E10	-0.0372557		I761014	BB312	pSB1C3	exp035	3	0.175476	significant
K660610	BB223	pSB1C3	exp009	E2	-0.0109509		I759005	BB308	pSB1C3	exp035	3	0.178045	no burden
K660610	BB223	pSB1C3	exp009	E6	-0.0576695		K3174002	JEB1204	pSB1C3	exp003,exp005,exp006,exp008,exp009,exp010,exp011,exp015,exp016,exp017,exp018,exp020,exp021,exp022,exp024,exp027,exp028,exp032,exp033,exp035,exp048,exp050,exp052	72	0.178183	control
K145302	BB225	pSB1C3	exp009	E11	0.0184666		K523013	BB323	pSB1C3	exp015,exp048	6	0.183078	significant
K145302	BB225	pSB1C3	exp009	E3	0.0167639		K733013	BB220	pSB1C3	exp009,exp050	6	0.195477	significant
K145302	BB225	pSB1C3	exp009	E7	0.0033754		K395602	BB87	pSB1C3	exp006	6	0.202752	significant
K118028	BB228	pSB1C3	exp009	E12	0.01876		B0011	BB556	pSB1A2	exp027	2	0.220768	no burden
K118028	BB228	pSB1C3	exp009	E4	0.0498738		I742111	BB229	pSB1C3	exp033	2	0.226966	no burden
K118028	BB228	pSB1C3	exp009	E8	0.0506727		K3174006	JEB1207	pSB1C3	exp003,exp005,exp006,exp008,exp009,exp010,exp011,exp014,exp015,exp016,exp017,exp018,exp020,exp021,exp022,exp024,exp027,exp028,exp032,exp033,exp035,exp048,exp050,exp052	72	0.231145	control
K3174002	JEB1204	pSB1C3	exp009	F1	0.231893		K541502	BB288	pSB1C3	exp020	3	0.245821	significant
K3174002	JEB1204	pSB1C3	exp009	F5	0.227066		I759014	BB294	pSB1C3	exp022,exp028	6	0.268307	significant
K3174002	JEB1204	pSB1C3	exp009	F9	0.192512		K608012	BB173	pSB1C3	exp021,exp033	6	0.271217	significant
K3174003	JEB1205	pSB1C3	exp009	F10	0.303628		C0053	BB414	pSB1C3	exp017	3	0.272012	significant
K3174003	JEB1205	pSB1C3	exp009	F2	0.30932		K880005	BB362	pSB1C3	exp014	3	0.274882	significant
K3174003	JEB1205	pSB1C3	exp009	F6	0.255084		C0056	BB139	pSB1A2	exp018	3	0.282073	significant
K3174004	JEB1206	pSB1C3	exp009	F11	0.53415		K346000	BB85	pSB1C3	exp006	6	0.291417	significant
K3174004	JEB1206	pSB1C3	exp009	F3	0.488125		I759017	BB298	pSB1C3	exp022,exp028	6	0.295387	significant
K3174004	JEB1206	pSB1C3	exp009	F7	0.493516		J36335	BB193	pSB1C3	exp033	3	0.302398	significant
K3174006	JEB1207	pSB1C3	exp009	F12	0.293297		K592020	BB404	pSB1C3	exp024,exp052	6	0.318146	significant
K3174006	JEB1207	pSB1C3	exp009	F4	0.240644		K541526	BB402	pSB1C3	exp024,exp052	6	0.329366	significant
K3174006	JEB1207	pSB1C3	exp009	F8	0.274791		J61000	BB187	pSB1A2	exp021,exp050	6	0.334404	significant
K3174007	JEB1208	pSB1C3	exp009	G1	0.44897		K515100	BB320	pSB1C3	exp011,exp035	6	0.33884	significant
K3174007	JEB1208	pSB1C3	exp009	G5	0.390486		K608010	BB169	pSB1C3	exp021,exp033	6	0.340538	significant
K3174007	JEB1208	pSB1C3	exp009	G9	0.390862		K3174007	JEB1208	pSB1C3	exp003,exp005,exp006,exp008,exp009,exp010,exp011,exp014,exp015,exp016,exp017,exp018,exp020,exp021,exp022,exp024,exp027,exp028,exp032,exp033,exp035,exp048,exp050,exp052	77	0.360458	control
K592101	BB238	pSB1C3	exp010	A10	0.0273387		K523020	BB328	pSB1C3	exp011	3	0.382786	significant
K592101	BB238	pSB1C3	exp010	A2	0.0126811		K523014	BB325	pSB1C3	exp011	3	0.395851	significant
K592101	BB238	pSB1C3	exp010	A6	-0.00714786		K3174004	JEB1206	pSB1C3	exp003,exp005,exp006,exp008,exp009,exp010,exp011,exp014,exp015,exp016,exp017,exp018,exp020,exp021,exp022,exp024,exp027,exp032,exp033,exp035,exp048,exp050,exp052	68	0.407381	control
K592101	BB238	pSB1C3	exp010	D11	-0.00227249		J04450	BB380	pSB1AK3	exp016	3	0.44352	significant
K592101	BB238	pSB1C3	exp010	D3	0.0159994		K733010	BB218	pSB1C3	exp009,exp050	6	0.459952	significant
K592101	BB238	pSB1C3	exp010	D7	0.00268973		K523022	BB330	pSB1C3	exp011	3	0.516882	significant
I6057	BB239	pSB1C3	exp010	A11	-0.00678297
I6057	BB239	pSB1C3	exp010	A7	-0.0196492
I6057	BB239	pSB1C3	exp010	D4	-0.0496309
I6057	BB239	pSB1C3	exp010	D8	-0.012363
I746375	BB240	pSB1C3	exp010	B1	0.047105
I746375	BB240	pSB1C3	exp010	B5	0.0200798
I746375	BB240	pSB1C3	exp010	B9	-0.0348342
I746375	BB240	pSB1C3	exp010	E1	-0.0498909
I746375	BB240	pSB1C3	exp010	E5	-0.00839743
I746375	BB240	pSB1C3	exp010	E9	0.0262187
J23108	BB241	pSB1C3	exp010	B10	-0.0291253
J23108	BB241	pSB1C3	exp010	B2	0.00497745
J23108	BB241	pSB1C3	exp010	B6	-0.0278138
J23108	BB241	pSB1C3	exp010	E10	-0.00283859
J23108	BB241	pSB1C3	exp010	E2	0.0403557
J23108	BB241	pSB1C3	exp010	E6	0.0199958
J23109	BB242	pSB1C3	exp010	B11	-0.00978207
J23109	BB242	pSB1C3	exp010	B3	-0.00365112
J23109	BB242	pSB1C3	exp010	B7	-0.0136977
J23109	BB242	pSB1C3	exp010	E11	0.00661351
J23109	BB242	pSB1C3	exp010	E3	0.000609706
J23109	BB242	pSB1C3	exp010	E7	-0.0412702
I746908	BB243	pSB1C3	exp010	B12	0.0525166
I746908	BB243	pSB1C3	exp010	B4	0.0629222
I746908	BB243	pSB1C3	exp010	B8	0.0543755
I746908	BB243	pSB1C3	exp010	E12	0.0616099
I746908	BB243	pSB1C3	exp010	E4	0.0767643
I746908	BB243	pSB1C3	exp010	E8	0.0631136
K137076	BB244	pSB1C3	exp010	C1	0.111455
K137076	BB244	pSB1C3	exp010	C5	0.121119
K137076	BB244	pSB1C3	exp010	C9	0.146467
K137019	BB245	pSB1C3	exp010	C10	0.0156534
K137019	BB245	pSB1C3	exp010	C2	0.0249242
K137019	BB245	pSB1C3	exp010	C6	0.0175424
K1166002	BB246	pSB1C3	exp010	C11	-0.00563158
K1166002	BB246	pSB1C3	exp010	C3	-0.0487152
K1166002	BB246	pSB1C3	exp010	C7	0.0112133
K1033910	BB247	pSB1C3	exp010	C12	0.0278528
K1033910	BB247	pSB1C3	exp010	C4	-0.0110174
K1033910	BB247	pSB1C3	exp010	C8	0.0195106
K1033916	BB248	pSB1C3	exp010	D1	0.0410822
K1033916	BB248	pSB1C3	exp010	D5	-0.0721134
K1033916	BB248	pSB1C3	exp010	D9	0.0300993
K1033916	BB248	pSB1C3	exp010	F11	0.0217585
K1033916	BB248	pSB1C3	exp010	F3	0.0491739
K1033916	BB248	pSB1C3	exp010	F7	0.0434694
K1033916	BB248	pSB1C3	exp010	H11	0.0602305
K1033916	BB248	pSB1C3	exp010	H3	0.0452505
K1033916	BB248	pSB1C3	exp010	H7	0.0236243
K1150001	BB249	pSB1C3	exp010	D10	0.0489931
K1150001	BB249	pSB1C3	exp010	D2	-0.00218301
K1150001	BB249	pSB1C3	exp010	D6	0.0238224
K914011	BB289	pSB1C3	exp010	A3	0.0260404
K3174002	JEB1204	pSB1C3	exp010	G1	0.210899
K3174002	JEB1204	pSB1C3	exp010	G5	0.153708
K3174002	JEB1204	pSB1C3	exp010	G9	0.153833
K3174003	JEB1205	pSB1C3	exp010	G10	0.201101
K3174003	JEB1205	pSB1C3	exp010	G2	0.215649
K3174003	JEB1205	pSB1C3	exp010	G6	0.222821
K3174004	JEB1206	pSB1C3	exp010	G11	0.326739
K3174004	JEB1206	pSB1C3	exp010	G3	0.53623
K3174004	JEB1206	pSB1C3	exp010	G7	0.519641
K3174006	JEB1207	pSB1C3	exp010	G12	0.187981
K3174006	JEB1207	pSB1C3	exp010	G4	0.238751
K3174006	JEB1207	pSB1C3	exp010	G8	0.206073
K3174007	JEB1208	pSB1C3	exp010	F10	0.300396
K3174007	JEB1208	pSB1C3	exp010	F2	0.358902
K3174007	JEB1208	pSB1C3	exp010	F6	0.341729
K3174007	JEB1208	pSB1C3	exp010	H10	0.358369
K3174007	JEB1208	pSB1C3	exp010	H2	0.394929
K523006	BB204	pSB1C3	exp011	D11	0.274453
K523006	BB204	pSB1C3	exp011	D3	0.130292
K523006	BB204	pSB1C3	exp011	D7	0.308722
K733009	BB216	pSB1C3	exp011	C12	0.0138305
K733009	BB216	pSB1C3	exp011	C4	0.0121778
K733009	BB216	pSB1C3	exp011	C8	0.00267208
K515007	BB217	pSB1C3	exp011	C1	0.0221108
K515007	BB217	pSB1C3	exp011	C5	0.0271939
K515007	BB217	pSB1C3	exp011	C9	0.0055296
K588001	BB318	pSB1C3	exp011	D10	-0.0339543
K588001	BB318	pSB1C3	exp011	D2	-0.00634942
K588001	BB318	pSB1C3	exp011	D6	0.0327744
K515100	BB320	pSB1C3	exp011	E1	0.191301
K515100	BB320	pSB1C3	exp011	E5	0.214759
K515100	BB320	pSB1C3	exp011	E9	0.197276
K611025	BB322	pSB1C3	exp011	D1	-0.00946084
K611025	BB322	pSB1C3	exp011	D5	0.016426
K611025	BB322	pSB1C3	exp011	D9	0.0100103
K611026	BB324	pSB1C3	exp011	A10	-0.000735957
K611026	BB324	pSB1C3	exp011	A2	0.0364419
K611026	BB324	pSB1C3	exp011	A6	0.0184279
K523014	BB325	pSB1C3	exp011	B11	0.410003
K523014	BB325	pSB1C3	exp011	B3	0.374347
K523014	BB325	pSB1C3	exp011	B7	0.403204
K569017	BB326	pSB1C3	exp011	B12	-0.0130992
K569017	BB326	pSB1C3	exp011	B4	-0.0258329
K569017	BB326	pSB1C3	exp011	B8	-0.0220002
K523015	BB327	pSB1C3	exp011	E10	0.0510927
K523015	BB327	pSB1C3	exp011	E2	0.068999
K523015	BB327	pSB1C3	exp011	E6	0.0315167
K523020	BB328	pSB1C3	exp011	E11	0.397681
K523020	BB328	pSB1C3	exp011	E3	0.34257
K523020	BB328	pSB1C3	exp011	E7	0.408106
K617004	BB329	pSB1C3	exp011	E12	0.122214
K617004	BB329	pSB1C3	exp011	E4	0.11369
K617004	BB329	pSB1C3	exp011	E8	0.110975
K523022	BB330	pSB1C3	exp011	A11	0.562045
K523022	BB330	pSB1C3	exp011	A3	0.427433
K523022	BB330	pSB1C3	exp011	A7	0.561167
S04602	BB331	pSB1C3	exp011	C11	-0.0113537
S04602	BB331	pSB1C3	exp011	C3	-0.00445627
S04602	BB331	pSB1C3	exp011	C7	-0.0138268
K516011	BB337	pSB1C3	exp011	F11	0.0947675
K516011	BB337	pSB1C3	exp011	F3	0.0438825
K516011	BB337	pSB1C3	exp011	F7	0.0510957
K516011	BB337	pSB1C3	exp011	H11	0.11916
K516011	BB337	pSB1C3	exp011	H3	0.0525418
K516011	BB337	pSB1C3	exp011	H7	0.0591613
K516031	BB341	pSB1C3	exp011	C10	0.00130904
K516031	BB341	pSB1C3	exp011	C2	0.0194472
K516031	BB341	pSB1C3	exp011	C6	-0.0140402
K763001	BB342	pSB1C3	exp011	B10	0.00100334
K763001	BB342	pSB1C3	exp011	B2	0.0481522
K763001	BB342	pSB1C3	exp011	B6	-0.0010797
K568004	BB348	pSB1C3	exp011	B1	0.0866818
K568004	BB348	pSB1C3	exp011	B5	0.0791957
K568004	BB348	pSB1C3	exp011	B9	0.0433692
K3174002	JEB1204	pSB1C3	exp011	G1	0.127828
K3174002	JEB1204	pSB1C3	exp011	G5	0.102482
K3174002	JEB1204	pSB1C3	exp011	G9	0.21993
K3174003	JEB1205	pSB1C3	exp011	G10	0.126349
K3174003	JEB1205	pSB1C3	exp011	G2	0.182143
K3174003	JEB1205	pSB1C3	exp011	G6	0.167457
K3174004	JEB1206	pSB1C3	exp011	G11	0.477674
K3174004	JEB1206	pSB1C3	exp011	G3	0.48482
K3174004	JEB1206	pSB1C3	exp011	G7	0.475086
K3174006	JEB1207	pSB1C3	exp011	G12	0.230521
K3174006	JEB1207	pSB1C3	exp011	G4	0.265856
K3174006	JEB1207	pSB1C3	exp011	G8	0.255063
K3174007	JEB1208	pSB1C3	exp011	F10	0.358349
K3174007	JEB1208	pSB1C3	exp011	F2	0.401189
K3174007	JEB1208	pSB1C3	exp011	F6	0.377999
K3174007	JEB1208	pSB1C3	exp011	H10	0.38576
K3174007	JEB1208	pSB1C3	exp011	H2	0.424084
K3174007	JEB1208	pSB1C3	exp011	H6	0.365135
J45199	BB1	pSB1C3	exp014	E12	0.0738934
J45199	BB1	pSB1C3	exp014	E4	0.0796503
J45199	BB1	pSB1C3	exp014	E8	0.0158135
K1806004	BB14	pSB1C3	exp014	E10	0.00778742
K1806004	BB14	pSB1C3	exp014	E2	0.170099
K1806004	BB14	pSB1C3	exp014	E6	0.00493871
K617003	BB17	pSB1C3	exp014	E11	0.063408
K617003	BB17	pSB1C3	exp014	E3	0.0684364
K617003	BB17	pSB1C3	exp014	E7	0.048648
B0023	BB270	pSB1C3	exp014	A10	0.0773226
B0023	BB270	pSB1C3	exp014	A2	0.0981144
B0023	BB270	pSB1C3	exp014	A6	0.0460235
K808003	BB28	pSB1C3	exp014	D12	-0.0111694
K808003	BB28	pSB1C3	exp014	D4	0.0159729
K808003	BB28	pSB1C3	exp014	D8	0.0109006
K747003	BB349	pSB1C3	exp014	A11	0.0640779
K747003	BB349	pSB1C3	exp014	A3	0.0708039
K747003	BB349	pSB1C3	exp014	A7	0.0134041
K747004	BB351	pSB1C3	exp014	B10	-0.00319936
K747004	BB351	pSB1C3	exp014	B2	0.0265976
K747004	BB351	pSB1C3	exp014	B6	-0.00894621
B0032	BB352	pSB1C3	exp014	B11	0.064858
B0032	BB352	pSB1C3	exp014	B3	0.079924
B0032	BB352	pSB1C3	exp014	B7	0.0332861
K747005	BB353	pSB1C3	exp014	B12	0.0417819
K747005	BB353	pSB1C3	exp014	B4	0.0310689
K747005	BB353	pSB1C3	exp014	B8	0.0155266
B0033	BB354	pSB1C3	exp014	C1	0.126736
B0033	BB354	pSB1C3	exp014	C5	0.0236975
B0033	BB354	pSB1C3	exp014	C9	0.0379528
C0012	BB356	pSB1C3	exp014	C10	-0.00194694
C0012	BB356	pSB1C3	exp014	C2	-0.0144682
C0012	BB356	pSB1C3	exp014	C6	-0.00684456
K747007	BB357	pSB1C3	exp014	C11	-0.00725977
K747007	BB357	pSB1C3	exp014	C3	-0.0125639
K747007	BB357	pSB1C3	exp014	C7	0.00851988
K773003	BB359	pSB1C3	exp014	C12	0.0997572
K773003	BB359	pSB1C3	exp014	C4	0.0292088
K773003	BB359	pSB1C3	exp014	C8	0.0425817
K773004	BB360	pSB1C3	exp014	D1	0.067268
K773004	BB360	pSB1C3	exp014	D5	-0.0225084
K773004	BB360	pSB1C3	exp014	D9	-0.016337
K880005	BB362	pSB1C3	exp014	D10	0.238082
K880005	BB362	pSB1C3	exp014	D2	0.306312
K880005	BB362	pSB1C3	exp014	D6	0.280251
K784006	BB366	pSB1C3	exp014	D11	-0.00204535
K784006	BB366	pSB1C3	exp014	D3	0.00357072
K784006	BB366	pSB1C3	exp014	D7	-0.0146
K118005	BB408	pSB1C3	exp014	F11	0.00315519
K118005	BB408	pSB1C3	exp014	F3	0.0360223
K118005	BB408	pSB1C3	exp014	F7	-3.6281e-05
K1031410	BB411	pSB1C3	exp014	E1	0.0769065
K1031410	BB411	pSB1C3	exp014	E5	0.121309
K1031410	BB411	pSB1C3	exp014	E9	0.11655
K584003	BB7	pSB1C3	exp014	H11	0.0571738
K584003	BB7	pSB1C3	exp014	H3	0.0496788
K584003	BB7	pSB1C3	exp014	H7	0.116399
K3174003	JEB1205	pSB1C3	exp014	G10	0.123317
K3174003	JEB1205	pSB1C3	exp014	G2	0.109233
K3174003	JEB1205	pSB1C3	exp014	G6	0.144353
K3174004	JEB1206	pSB1C3	exp014	G11	0.210831
K3174004	JEB1206	pSB1C3	exp014	G3	0.31638
K3174004	JEB1206	pSB1C3	exp014	G7	0.295165
K3174006	JEB1207	pSB1C3	exp014	G12	0.221145
K3174006	JEB1207	pSB1C3	exp014	G4	0.203857
K3174006	JEB1207	pSB1C3	exp014	G8	0.251201
K3174007	JEB1208	pSB1C3	exp014	F10	0.282262
K3174007	JEB1208	pSB1C3	exp014	F2	0.38796
K3174007	JEB1208	pSB1C3	exp014	F6	0.347655
K1806004	BB15	pSB1C3	exp015	D1	-0.0464284
K1806004	BB15	pSB1C3	exp015	D5	0.0323462
K1806004	BB15	pSB1C3	exp015	D9	0.0300827
K617003	BB16	pSB1C3	exp015	C11	-0.00529853
K617003	BB16	pSB1C3	exp015	C3	-0.0129211
K617003	BB16	pSB1C3	exp015	C7	-0.084532
K137018	BB19	pSB1C3	exp015	E10	0.215872
K137018	BB19	pSB1C3	exp015	E2	0.180513
K137018	BB19	pSB1C3	exp015	E6	0.231011
J45199	BB2	pSB1C3	exp015	E12	-0.0268294
J45199	BB2	pSB1C3	exp015	E4	0.0287945
J45199	BB2	pSB1C3	exp015	E8	0.00718672
K118000	BB226	pSB1C3	exp015	D10	0.0649533
K118000	BB226	pSB1C3	exp015	D2	0.0640337
K118000	BB226	pSB1C3	exp015	D6	0.0875854
K118028	BB228	pSB1C3	exp015	A11	0.109211
K118028	BB228	pSB1C3	exp015	A3	0.116854
K118028	BB228	pSB1C3	exp015	A7	0.136243
I746381	BB230	pSB1C3	exp015	E1	0.00417006
I746381	BB230	pSB1C3	exp015	E5	0.00800739
I746381	BB230	pSB1C3	exp015	E9	0.0529054
I746391	BB231	pSB1C3	exp015	A10	0.0246847
I746391	BB231	pSB1C3	exp015	A2	0.0532805
I746391	BB231	pSB1C3	exp015	A6	0.0584679
K592101	BB238	pSB1C3	exp015	D12	-0.0253329
K592101	BB238	pSB1C3	exp015	D4	-0.000703731
K592101	BB238	pSB1C3	exp015	D8	-0.00271954
I6057	BB239	pSB1C3	exp015	F11	0.0196604
I6057	BB239	pSB1C3	exp015	F3	0.035144
I6057	BB239	pSB1C3	exp015	F7	0.0777974
J23108	BB241	pSB1C3	exp015	F1	-0.0381043
J23108	BB241	pSB1C3	exp015	F5	-0.00351631
J23108	BB241	pSB1C3	exp015	F9	-0.0124896
K325218	BB3	pSB1C3	exp015	H11	0.00343355
K325218	BB3	pSB1C3	exp015	H3	0.0626748
K325218	BB3	pSB1C3	exp015	H7	0.0799274
K523013	BB323	pSB1C3	exp015	B1	0.117337
K523013	BB323	pSB1C3	exp015	B5	0.103032
K523013	BB323	pSB1C3	exp015	B9	0.0992166
K817023	BB338	pSB1C3	exp015	B11	-0.0123373
K817023	BB338	pSB1C3	exp015	B3	-0.0263793
K817023	BB338	pSB1C3	exp015	B7	0.0079362
K516030	BB339	pSB1C3	exp015	B10	0.00242436
K516030	BB339	pSB1C3	exp015	B2	0.00582879
K516030	BB339	pSB1C3	exp015	B6	0.0370126
K817024	BB340	pSB1C3	exp015	B12	0.0248819
K817024	BB340	pSB1C3	exp015	B4	-0.0527797
K817024	BB340	pSB1C3	exp015	B8	-0.0513829
K516022	BB345	pSB1C3	exp015	C1	-0.0572432
K516022	BB345	pSB1C3	exp015	C5	-0.0684329
K516022	BB345	pSB1C3	exp015	C9	-0.0354529
K523023	BB346	pSB1C3	exp015	C10	0.112207
K523023	BB346	pSB1C3	exp015	C2	0.0789652
K523023	BB346	pSB1C3	exp015	C6	0.0572378
K731721	BB5	pSB3C5	exp015	E11	0.0949482
K731721	BB5	pSB3C5	exp015	E7	0.0583231
K731721	BB6	pSB3C5	exp015	D11	0.0236698
K731721	BB6	pSB3C5	exp015	D3	0.0635098
K731721	BB6	pSB3C5	exp015	D7	0.0894411
K584003	BB8	pSB1C3	exp015	F12	-0.0163937
K584003	BB8	pSB1C3	exp015	F4	0.00235351
K584003	BB8	pSB1C3	exp015	F8	-0.00965843
K3174002	JEB1204	pSB1C3	exp015	G1	0.0875964
K3174002	JEB1204	pSB1C3	exp015	G5	0.153513
K3174002	JEB1204	pSB1C3	exp015	G9	0.0845798
K3174003	JEB1205	pSB1C3	exp015	G10	0.108143
K3174003	JEB1205	pSB1C3	exp015	G2	0.133405
K3174003	JEB1205	pSB1C3	exp015	G6	0.161416
K3174004	JEB1206	pSB1C3	exp015	G11	0.259258
K3174004	JEB1206	pSB1C3	exp015	G3	0.307436
K3174004	JEB1206	pSB1C3	exp015	G7	0.30401
K3174006	JEB1207	pSB1C3	exp015	G12	0.0318781
K3174006	JEB1207	pSB1C3	exp015	G4	0.154718
K3174006	JEB1207	pSB1C3	exp015	G8	0.131012
K3174007	JEB1208	pSB1C3	exp015	F10	0.25693
K3174007	JEB1208	pSB1C3	exp015	F2	0.337719
K3174007	JEB1208	pSB1C3	exp015	F6	0.327348
R0079	BB376	pSB1A2	exp016	E10	-0.0172385
R0079	BB376	pSB1A2	exp016	E2	0.0442972
R0079	BB376	pSB1A2	exp016	E6	0.00917836
R0071	BB377	pSB1A2	exp016	E11	-0.0128688
R0071	BB377	pSB1A2	exp016	E3	-0.00420856
R0071	BB377	pSB1A2	exp016	E7	0.00507134
R0080	BB378	pSB1A2	exp016	E12	0.0113909
R0080	BB378	pSB1A2	exp016	E4	0.000182298
R0080	BB378	pSB1A2	exp016	E8	0.00337553
I13602	BB379	pSB1A2	exp016	F1	0.12438
I13602	BB379	pSB1A2	exp016	F5	0.0597483
I13602	BB379	pSB1A2	exp016	F9	0.0462896
J04450	BB380	pSB1AK3	exp016	F10	0.433778
J04450	BB380	pSB1AK3	exp016	F2	0.451012
J04450	BB380	pSB1AK3	exp016	F6	0.445768
I0466	BB382	pSB1A2	exp016	F12	0.210163
I0466	BB382	pSB1A2	exp016	F4	0.134091
I0466	BB382	pSB1A2	exp016	F8	0.146565
C0261	BB383	pSB1A2	exp016	G12	0.025695
C0261	BB383	pSB1A2	exp016	G4	0.0150953
C0261	BB383	pSB1A2	exp016	G8	0.0264061
K648029	BB40	pSB1C3	exp016	A10	-0.0197585
K648029	BB40	pSB1C3	exp016	A2	0.0155862
K648029	BB40	pSB1C3	exp016	A6	-0.00118072
K325903	BB47	pSB1C3	exp016	A11	0.0173767
K325903	BB47	pSB1C3	exp016	A3	0.0473129
K325903	BB47	pSB1C3	exp016	A7	-0.00232319
K316003	BB54	pSB1C3	exp016	B1	0.198605
K316003	BB54	pSB1C3	exp016	B5	0.0959789
K316003	BB54	pSB1C3	exp016	B9	0.11845
K823017	BB55	pSB1C3	exp016	B10	-0.0364947
K823017	BB55	pSB1C3	exp016	B2	0.0196157
K823017	BB55	pSB1C3	exp016	B6	-0.00605613
K523000	BB56	pSB1C3	exp016	B11	0.0402817
K523000	BB56	pSB1C3	exp016	B3	0.0461727
K523000	BB56	pSB1C3	exp016	B7	0.0854132
K817018	BB57	pSB1C3	exp016	B12	-0.00159207
K817018	BB57	pSB1C3	exp016	B4	-0.018063
K817018	BB57	pSB1C3	exp016	B8	-0.0314476
K538104	BB58	pSB1C3	exp016	C1	0.0721458
K538104	BB58	pSB1C3	exp016	C5	0.0371349
K538104	BB58	pSB1C3	exp016	C9	-0.0142239
K873002	BB59	pSB1C3	exp016	C10	0.00635356
K873002	BB59	pSB1C3	exp016	C2	0.0560837
K873002	BB59	pSB1C3	exp016	C6	-0.00179796
K538004	BB60	pSB1C3	exp016	C11	-0.00323209
K538004	BB60	pSB1C3	exp016	C3	-0.00241214
K538004	BB60	pSB1C3	exp016	C7	-0.00395089
S05060	BB61	pSB1C3	exp016	C12	-0.00243717
S05060	BB61	pSB1C3	exp016	C4	0.042058
S05060	BB61	pSB1C3	exp016	C8	0.00360821
K538000	BB62	pSB1C3	exp016	D1	0.0159723
K538000	BB62	pSB1C3	exp016	D5	-0.00776357
K538000	BB62	pSB1C3	exp016	D9	-0.0149667
K774001	BB63	pSB1C3	exp016	D10	0.0408104
K774001	BB63	pSB1C3	exp016	D2	0.0493058
K774001	BB63	pSB1C3	exp016	D6	0.0606188
K525998	BB64	pSB1C3	exp016	D11	-0.0228602
K525998	BB64	pSB1C3	exp016	D3	0.0104084
K525998	BB64	pSB1C3	exp016	D7	0.0181099
K748002	BB65	pSB1C3	exp016	D12	0.133307
K748002	BB65	pSB1C3	exp016	D4	0.0625002
K748002	BB65	pSB1C3	exp016	D8	0.0820022
K608002	BB66	pSB1C3	exp016	E1	0.107603
K608002	BB66	pSB1C3	exp016	E5	0.080664
K608002	BB66	pSB1C3	exp016	E9	0.0670071
K3174002	JEB1204	pSB1C3	exp016	G1	0.275351
K3174002	JEB1204	pSB1C3	exp016	G5	0.246904
K3174002	JEB1204	pSB1C3	exp016	G9	0.234708
K3174003	JEB1205	pSB1C3	exp016	G10	0.2276
K3174003	JEB1205	pSB1C3	exp016	G2	0.192477
K3174003	JEB1205	pSB1C3	exp016	G6	0.223641
K3174004	JEB1206	pSB1C3	exp016	G11	0.465321
K3174004	JEB1206	pSB1C3	exp016	G3	0.553674
K3174004	JEB1206	pSB1C3	exp016	G7	0.54458
K3174006	JEB1207	pSB1C3	exp016	H10	0.372841
K3174006	JEB1207	pSB1C3	exp016	H2	0.359144
K3174006	JEB1207	pSB1C3	exp016	H6	0.35389
K3174007	JEB1208	pSB1C3	exp016	H11	0.428938
K3174007	JEB1208	pSB1C3	exp016	H3	0.501471
K3174007	JEB1208	pSB1C3	exp016	H7	0.463904
K592101	BB238	pSB1C3	exp017	D11	0.0256346
K592101	BB238	pSB1C3	exp017	D3	-0.0186978
K592101	BB238	pSB1C3	exp017	D7	0.101748
I6057	BB239	pSB1C3	exp017	D12	-0.0030782
I6057	BB239	pSB1C3	exp017	D4	0.0196839
I6057	BB239	pSB1C3	exp017	D8	-0.00882117
I746375	BB240	pSB1C3	exp017	E1	0.0268004
I746375	BB240	pSB1C3	exp017	E5	-0.00178626
I746375	BB240	pSB1C3	exp017	E9	0.00091186
J23108	BB241	pSB1C3	exp017	E10	0.000752467
J23108	BB241	pSB1C3	exp017	E2	0.00609187
J23108	BB241	pSB1C3	exp017	E6	0.0168299
J23109	BB242	pSB1C3	exp017	E11	0.00460656
J23109	BB242	pSB1C3	exp017	E3	-0.00859502
J23109	BB242	pSB1C3	exp017	E7	-0.0253713
I746908	BB243	pSB1C3	exp017	E12	0.0844654
I746908	BB243	pSB1C3	exp017	E4	0.0261147
I746908	BB243	pSB1C3	exp017	E8	0.0283371
K137076	BB244	pSB1C3	exp017	F1	0.0983029
K137076	BB244	pSB1C3	exp017	F5	0.0334508
K137076	BB244	pSB1C3	exp017	F9	0.0621471
K137019	BB245	pSB1C3	exp017	F10	0.0484499
K137019	BB245	pSB1C3	exp017	F2	0.0253204
K137019	BB245	pSB1C3	exp017	F6	-0.00103147
K1166002	BB246	pSB1C3	exp017	F11	0.0475601
K1166002	BB246	pSB1C3	exp017	F3	0.0134815
K1166002	BB246	pSB1C3	exp017	F7	0.0364174
K1033910	BB247	pSB1C3	exp017	F12	0.0211421
K1033910	BB247	pSB1C3	exp017	F4	-0.0153502
K1033910	BB247	pSB1C3	exp017	F8	-0.0256652
K1033916	BB248	pSB1C3	exp017	G12	0.0403441
K1033916	BB248	pSB1C3	exp017	G4	-0.0102813
K1033916	BB248	pSB1C3	exp017	G8	-0.0374156
K784013	BB406	pSB1C3	exp017	A10	0.0105845
K784013	BB406	pSB1C3	exp017	A2	0.0952358
K784013	BB406	pSB1C3	exp017	A6	0.045237
K775000	BB407	pSB1C3	exp017	A11	0.00465451
K775000	BB407	pSB1C3	exp017	A3	0.0546791
K775000	BB407	pSB1C3	exp017	A7	0.0263739
K118005	BB408	pSB1C3	exp017	B1	0.0138633
K118005	BB408	pSB1C3	exp017	B5	-0.0238132
K118005	BB408	pSB1C3	exp017	B9	-0.0216007
C0051	BB410	pSB1C3	exp017	B11	0.146244
C0051	BB410	pSB1C3	exp017	B3	0.158114
C0051	BB410	pSB1C3	exp017	B7	0.208078
K1031410	BB411	pSB1C3	exp017	B12	0.036107
K1031410	BB411	pSB1C3	exp017	B4	-0.00529774
K1031410	BB411	pSB1C3	exp017	B8	-0.0172001
C0052	BB412	pSB1C3	exp017	C1	0.013787
C0052	BB412	pSB1C3	exp017	C5	0.0103398
C0052	BB412	pSB1C3	exp017	C9	-0.00593504
K747010	BB413	pSB1C3	exp017	C10	0.0293222
K747010	BB413	pSB1C3	exp017	C2	0.0450609
K747010	BB413	pSB1C3	exp017	C6	-0.0475179
C0053	BB414	pSB1C3	exp017	C11	0.251679
C0053	BB414	pSB1C3	exp017	C3	0.301466
C0053	BB414	pSB1C3	exp017	C7	0.262892
K747011	BB415	pSB1C3	exp017	C12	-0.00514253
K747011	BB415	pSB1C3	exp017	C4	-0.00553157
K747011	BB415	pSB1C3	exp017	C8	-0.0142586
C0060	BB416	pSB1C3	exp017	D1	-0.00324699
C0060	BB416	pSB1C3	exp017	D5	-0.015239
C0060	BB416	pSB1C3	exp017	D9	0.00787277
K747012	BB417	pSB1C3	exp017	D10	0.018492
K747012	BB417	pSB1C3	exp017	D2	0.0349758
K747012	BB417	pSB1C3	exp017	D6	0.00701931
K3174002	JEB1204	pSB1C3	exp017	G1	0.193493
K3174002	JEB1204	pSB1C3	exp017	G5	0.149021
K3174002	JEB1204	pSB1C3	exp017	G9	0.148232
K3174003	JEB1205	pSB1C3	exp017	G10	0.19731
K3174003	JEB1205	pSB1C3	exp017	G2	0.183687
K3174003	JEB1205	pSB1C3	exp017	G6	0.119285
K3174004	JEB1206	pSB1C3	exp017	G11	0.441335
K3174004	JEB1206	pSB1C3	exp017	G3	0.433832
K3174004	JEB1206	pSB1C3	exp017	G7	0.454764
K3174006	JEB1207	pSB1C3	exp017	H10	0.199214
K3174006	JEB1207	pSB1C3	exp017	H2	0.304191
K3174006	JEB1207	pSB1C3	exp017	H6	0.283102
K3174007	JEB1208	pSB1C3	exp017	H11	0.400099
K3174007	JEB1208	pSB1C3	exp017	H3	0.473762
K3174007	JEB1208	pSB1C3	exp017	H7	0.45206
I13500	BB133	pSB1A2	exp018	H10	0.0668764
I13500	BB133	pSB1A2	exp018	H2	0.0802212
I13500	BB133	pSB1A2	exp018	H6	0.036507
K608003	BB134	pSB1C3	exp018	G11	0.0508725
K608003	BB134	pSB1C3	exp018	G3	0.0551928
K608003	BB134	pSB1C3	exp018	G7	0.0625712
K608004	BB136	pSB1C3	exp018	G10	0.0536312
K608004	BB136	pSB1C3	exp018	G2	0.0611994
K608004	BB136	pSB1C3	exp018	G6	0.0431789
K819017	BB137	pSB1C3	exp018	G1	0.0591609
K819017	BB137	pSB1C3	exp018	G5	0.0446098
K819017	BB137	pSB1C3	exp018	G9	0.0544289
K608006	BB138	pSB1C3	exp018	F11	0.0229665
K608006	BB138	pSB1C3	exp018	F3	0.0441339
K608006	BB138	pSB1C3	exp018	F7	0.0138691
C0056	BB139	pSB1A2	exp018	F10	0.296675
C0056	BB139	pSB1A2	exp018	F2	0.284079
C0056	BB139	pSB1A2	exp018	F6	0.265465
B0040	BB140	pSB1A2	exp018	F1	0.0387331
B0040	BB140	pSB1A2	exp018	F5	-0.0130355
B0040	BB140	pSB1A2	exp018	F9	-0.0316131
I13600	BB141	pSB1A2	exp018	E11	0.0209979
I13600	BB141	pSB1A2	exp018	E3	0.0775193
I13600	BB141	pSB1A2	exp018	E7	-0.00742864
I13001	BB142	pSB1A2	exp018	E10	-0.0189424
I13001	BB142	pSB1A2	exp018	E2	0.0223483
I13001	BB142	pSB1A2	exp018	E6	0.00277116
I13002	BB143	pSB1A2	exp018	E1	0.0641627
I13002	BB143	pSB1A2	exp018	E5	0.0896319
I13002	BB143	pSB1A2	exp018	E9	0.0721945
J52022	BB144	pSB1C3	exp018	D11	0.00576645
J52022	BB144	pSB1C3	exp018	D3	-0.00358553
J52022	BB144	pSB1C3	exp018	D7	0.00334932
J52040	BB145	pSB1C3	exp018	D10	0.0100642
J52040	BB145	pSB1C3	exp018	D2	-0.00706733
J52040	BB145	pSB1C3	exp018	D6	0.00490883
J45219	BB146	pSB1C3	exp018	D1	0.00776793
J45219	BB146	pSB1C3	exp018	D5	-0.00754167
J45219	BB146	pSB1C3	exp018	D9	-0.0401305
J45299	BB147	pSB1C3	exp018	C11	-0.0450555
J45299	BB147	pSB1C3	exp018	C3	-0.00935266
J45299	BB147	pSB1C3	exp018	C7	-0.0277015
I732920	BB148	pSB1C3	exp018	C10	-0.00356384
I732920	BB148	pSB1C3	exp018	C2	-0.00828871
I732920	BB148	pSB1C3	exp018	C6	-0.00312437
I746200	BB149	pSB1C3	exp018	C1	0.0511381
I746200	BB149	pSB1C3	exp018	C5	0.0376691
I746200	BB149	pSB1C3	exp018	C9	0.028143
B0031	BB157	pSB1A2	exp018	B10	0.00127654
B0031	BB157	pSB1A2	exp018	B2	0.0300849
B0031	BB157	pSB1A2	exp018	B6	0.0111464
B0032	BB158	pSB1A2	exp018	B1	0.0784446
B0032	BB158	pSB1A2	exp018	B5	-0.00819401
B0032	BB158	pSB1A2	exp018	B9	-0.0706714
B0033	BB159	pSB1A2	exp018	A10	0.0159119
B0033	BB159	pSB1A2	exp018	A2	0.0371941
B0033	BB159	pSB1A2	exp018	A6	0.0351036
K3174002	JEB1204	pSB1C3	exp018	D12	0.126338
K3174002	JEB1204	pSB1C3	exp018	D4	0.238678
K3174002	JEB1204	pSB1C3	exp018	D8	0.0604665
K3174004	JEB1206	pSB1C3	exp018	F12	0.526201
K3174004	JEB1206	pSB1C3	exp018	F4	0.443525
K3174004	JEB1206	pSB1C3	exp018	F8	0.444915
K3174006	JEB1207	pSB1C3	exp018	H12	0.29391
K3174006	JEB1207	pSB1C3	exp018	H4	0.269831
K3174006	JEB1207	pSB1C3	exp018	H8	0.330801
K3174007	JEB1208	pSB1C3	exp018	C12	0.473002
K3174007	JEB1208	pSB1C3	exp018	C4	0.456659
K3174007	JEB1208	pSB1C3	exp018	C8	0.254379
K654058	BB271	pSB1C3	exp020	A10	0.00223326
K654058	BB271	pSB1C3	exp020	A2	-0.0429451
K654058	BB271	pSB1C3	exp020	A6	0.0128384
K639003	BB272	pSB1C3	exp020	A11	0.144759
K639003	BB272	pSB1C3	exp020	A3	0.160928
K639003	BB272	pSB1C3	exp020	A7	0.139208
K634001	BB273	pSB1C3	exp020	B1	0.0700827
K634001	BB273	pSB1C3	exp020	B5	0.0032387
K634001	BB273	pSB1C3	exp020	B9	-0.0352377
K606017	BB274	pSB1C3	exp020	B10	0.0064009
K606017	BB274	pSB1C3	exp020	B2	-0.00549619
K606017	BB274	pSB1C3	exp020	B6	-0.00106013
K624003	BB275	pSB1C3	exp020	B11	-0.0351447
K624003	BB275	pSB1C3	exp020	B3	-0.0111689
K624003	BB275	pSB1C3	exp020	B7	0.0191204
K627011	BB276	pSB1C3	exp020	B12	-0.00939535
K627011	BB276	pSB1C3	exp020	B4	-0.0311613
K627011	BB276	pSB1C3	exp020	B8	-0.00180469
K624000	BB277	pSB1C3	exp020	C1	-0.00882362
K624000	BB277	pSB1C3	exp020	C5	0.0116826
K624000	BB277	pSB1C3	exp020	C9	0.0382421
K624004	BB278	pSB1C3	exp020	C10	-0.0147399
K624004	BB278	pSB1C3	exp020	C2	-0.0150268
K624004	BB278	pSB1C3	exp020	C6	-0.00992156
K592016	BB279	pSB1C3	exp020	C11	-0.00176875
K592016	BB279	pSB1C3	exp020	C3	-0.00327182
K592016	BB279	pSB1C3	exp020	C7	0.0237207
K581005	BB280	pSB1C3	exp020	C12	0.0199414
K581005	BB280	pSB1C3	exp020	C4	0.0484933
K581005	BB280	pSB1C3	exp020	C8	0.0449358
K592018	BB281	pSB1C3	exp020	D1	-0.000811951
K592018	BB281	pSB1C3	exp020	D5	-0.0200124
K592018	BB281	pSB1C3	exp020	D9	-0.0303166
K516132	BB282	pSB1C3	exp020	D10	0.0979289
K516132	BB282	pSB1C3	exp020	D2	0.0646759
K516132	BB282	pSB1C3	exp020	D6	0.097955
K797001	BB283	pSB1C3	exp020	D11	0.00245236
K797001	BB283	pSB1C3	exp020	D3	0.0918532
K797001	BB283	pSB1C3	exp020	D7	0.154245
K553003	BB284	pSB1C3	exp020	D12	0.0431845
K553003	BB284	pSB1C3	exp020	D4	0.0678168
K553003	BB284	pSB1C3	exp020	D8	0.0600827
K914001	BB285	pSB1C3	exp020	E1	0.0037186
K914001	BB285	pSB1C3	exp020	E5	-0.0574432
K914001	BB285	pSB1C3	exp020	E9	-0.0385963
K541501	BB286	pSB1C3	exp020	E10	0.132225
K541501	BB286	pSB1C3	exp020	E2	0.118397
K541501	BB286	pSB1C3	exp020	E6	0.107987
K914003	BB287	pSB1C3	exp020	E11	0.00354647
K914003	BB287	pSB1C3	exp020	E3	0.0522735
K914003	BB287	pSB1C3	exp020	E7	0.0029324
K541502	BB288	pSB1C3	exp020	E12	0.231724
K541502	BB288	pSB1C3	exp020	E4	0.249364
K541502	BB288	pSB1C3	exp020	E8	0.256377
K914011	BB289	pSB1C3	exp020	F1	0.0324386
K914011	BB289	pSB1C3	exp020	F5	0.0222779
K914011	BB289	pSB1C3	exp020	F9	0.00510274
J52011	BB290	pSB1C3	exp020	F10	0.0302922
J52011	BB290	pSB1C3	exp020	F2	0.0234654
J52011	BB290	pSB1C3	exp020	F6	0.0117186
R0063	BB291	pSB1A2	exp020	F11	-0.0674444
R0063	BB291	pSB1A2	exp020	F3	-0.0371507
R0063	BB291	pSB1A2	exp020	F7	-0.0533195
I751100	BB292	pSB1C3	exp020	F12	-0.0374233
I751100	BB292	pSB1C3	exp020	F4	-0.00127954
I751100	BB292	pSB1C3	exp020	F8	-0.0190909
R0065	BB293	pSB1A2	exp020	H11	-0.00515258
R0065	BB293	pSB1A2	exp020	H3	-0.00163992
R0065	BB293	pSB1A2	exp020	H7	0.00734458
K3174002	JEB1204	pSB1C3	exp020	G1	0.228684
K3174002	JEB1204	pSB1C3	exp020	G5	0.150572
K3174002	JEB1204	pSB1C3	exp020	G9	0.160217
K3174003	JEB1205	pSB1C3	exp020	G10	0.156112
K3174003	JEB1205	pSB1C3	exp020	G2	0.159229
K3174003	JEB1205	pSB1C3	exp020	G6	0.173391
K3174004	JEB1206	pSB1C3	exp020	G11	0.343929
K3174004	JEB1206	pSB1C3	exp020	G3	0.40089
K3174004	JEB1206	pSB1C3	exp020	G7	0.378268
K3174006	JEB1207	pSB1C3	exp020	G12	0.213738
K3174006	JEB1207	pSB1C3	exp020	G4	0.216653
K3174006	JEB1207	pSB1C3	exp020	G8	0.211692
K3174007	JEB1208	pSB1C3	exp020	H10	0.191361
K3174007	JEB1208	pSB1C3	exp020	H2	0.38992
K3174007	JEB1208	pSB1C3	exp020	H6	0.18936
B0034	BB160	pSB1A2	exp021	A10	0.0754224
B0034	BB160	pSB1A2	exp021	A2	-0.012337
B0034	BB160	pSB1A2	exp021	A6	-0.0188058
C0012	BB161	pSB1A2	exp021	A11	0.0503449
C0012	BB161	pSB1A2	exp021	A3	0.0388984
C0012	BB161	pSB1A2	exp021	A7	0.0273862
C0040	BB162	pSB1A2	exp021	B1	0.035337
C0040	BB162	pSB1A2	exp021	B5	0.0456558
C0040	BB162	pSB1A2	exp021	B9	0.00842178
C0050	BB163	pSB1A2	exp021	B10	0.0461198
C0050	BB163	pSB1A2	exp021	B2	0.0831468
C0050	BB163	pSB1A2	exp021	B6	0.0487198
K608010	BB169	pSB1C3	exp021	B11	0.400256
K608010	BB169	pSB1C3	exp021	B3	0.433236
K608010	BB169	pSB1C3	exp021	B7	0.378039
K608011	BB171	pSB1C3	exp021	B12	0.17694
K608011	BB171	pSB1C3	exp021	B4	0.188382
K608011	BB171	pSB1C3	exp021	B8	0.183491
K733001	BB172	pSB1C3	exp021	C1	0.112698
K733001	BB172	pSB1C3	exp021	C5	0.0369911
K733001	BB172	pSB1C3	exp021	C9	0.0402493
K608012	BB173	pSB1C3	exp021	C11	0.307087
K608012	BB173	pSB1C3	exp021	C2	0.320326
K608012	BB173	pSB1C3	exp021	C6	0.299569
K575014	BB175	pSB1C3	exp021	C10	0.0358196
K575014	BB175	pSB1C3	exp021	C3	0.0473568
K575014	BB175	pSB1C3	exp021	C7	0.153222
K523002	BB176	pSB1C3	exp021	C12	0.0366811
K523002	BB176	pSB1C3	exp021	C4	0.0158011
K523002	BB176	pSB1C3	exp021	C8	0.00668565
K523003	BB178	pSB1C3	exp021	D1	-0.00301728
K523003	BB178	pSB1C3	exp021	D5	-0.0230623
K523003	BB178	pSB1C3	exp021	D9	-0.0044338
K575015	BB179	pSB1C3	exp021	D10	0.0414292
K575015	BB179	pSB1C3	exp021	D2	0.0400203
K575015	BB179	pSB1C3	exp021	D6	-0.00386224
K523004	BB180	pSB1C3	exp021	D11	0.0471197
K523004	BB180	pSB1C3	exp021	D3	-0.00515611
K523004	BB180	pSB1C3	exp021	D7	0.0102344
K575020	BB181	pSB1C3	exp021	D12	0.0362185
K575020	BB181	pSB1C3	exp021	D4	0.0116237
K575020	BB181	pSB1C3	exp021	D8	0.00397725
I13543	BB182	pSB1A2	exp021	E1	-0.0218384
I13543	BB182	pSB1A2	exp021	E5	-0.0347064
I13543	BB182	pSB1A2	exp021	E9	-0.00721063
I13502	BB183	pSB1A2	exp021	E10	0.00923633
I13502	BB183	pSB1A2	exp021	E2	0.0290583
I13502	BB183	pSB1A2	exp021	E6	-0.0209066
I13504	BB184	pSB1A2	exp021	E11	0.0157633
I13504	BB184	pSB1A2	exp021	E3	0.030698
I13504	BB184	pSB1A2	exp021	E7	-0.0123204
I15017	BB185	pSB1A2	exp021	E12	0.0288911
I15017	BB185	pSB1A2	exp021	E4	0.0119048
I15017	BB185	pSB1A2	exp021	E8	-0.0164507
K1061003	BB186	pSB1C3	exp021	F1	0.169826
K1061003	BB186	pSB1C3	exp021	F5	0.157579
K1061003	BB186	pSB1C3	exp021	F9	0.157041
J61000	BB187	pSB1A2	exp021	F10	0.341665
J61000	BB187	pSB1A2	exp021	F2	0.286804
J61000	BB187	pSB1A2	exp021	F6	0.333759
E0020	BB188	pSB1A2	exp021	F11	5.8781e-05
E0020	BB188	pSB1A2	exp021	F3	0.00655647
E0020	BB188	pSB1A2	exp021	F7	-0.0606154
E0022	BB189	pSB1A2	exp021	F12	0.0199907
E0022	BB189	pSB1A2	exp021	F4	-0.0220949
E0022	BB189	pSB1A2	exp021	F8	-0.00986999
E0032	BB190	pSB1A2	exp021	G12	0.0420137
E0032	BB190	pSB1A2	exp021	G4	0.0333504
E0032	BB190	pSB1A2	exp021	G8	-0.00418156
K3174002	JEB1204	pSB1C3	exp021	G1	0.291973
K3174002	JEB1204	pSB1C3	exp021	G5	0.196067
K3174002	JEB1204	pSB1C3	exp021	G9	0.146626
K3174003	JEB1205	pSB1C3	exp021	G10	0.0898466
K3174003	JEB1205	pSB1C3	exp021	G2	0.21968
K3174003	JEB1205	pSB1C3	exp021	G6	0.135145
K3174004	JEB1206	pSB1C3	exp021	G11	0.369564
K3174004	JEB1206	pSB1C3	exp021	G3	0.42741
K3174004	JEB1206	pSB1C3	exp021	G7	0.366895
K3174006	JEB1207	pSB1C3	exp021	H10	0.116836
K3174006	JEB1207	pSB1C3	exp021	H2	0.293562
K3174006	JEB1207	pSB1C3	exp021	H6	0.277802
K3174007	JEB1208	pSB1C3	exp021	H11	0.250992
K3174007	JEB1208	pSB1C3	exp021	H3	0.368285
K3174007	JEB1208	pSB1C3	exp021	H7	0.284331
K909007	BB251	pSB1C3	exp022	B3	-0.0266196
K909007	BB251	pSB1C3	exp022	B7	-0.0213705
K598014	BB252	pSB1C3	exp022	B1	0.00480406
K598014	BB252	pSB1C3	exp022	B5	-0.041115
K598014	BB252	pSB1C3	exp022	B9	-0.0365494
K777117	BB255	pSB1C3	exp022	B12	-0.011864
K777117	BB255	pSB1C3	exp022	B4	-0.00318019
K777117	BB255	pSB1C3	exp022	B8	-0.0236265
K812032	BB256	pSB1C3	exp022	C1	0.0341969
K812032	BB256	pSB1C3	exp022	C5	0.0142506
K812032	BB256	pSB1C3	exp022	C9	-0.0139871
K801012	BB258	pSB1C3	exp022	C11	-0.00798206
K801012	BB258	pSB1C3	exp022	C3	0.0192503
K801012	BB258	pSB1C3	exp022	C7	-0.00290053
K567008	BB259	pSB1C3	exp022	C12	-0.010516
K567008	BB259	pSB1C3	exp022	C4	0.00699628
K567008	BB259	pSB1C3	exp022	C8	-0.0081542
K936000	BB260	pSB1C3	exp022	D1	0.0341005
K936000	BB260	pSB1C3	exp022	D5	0.0205354
K936000	BB260	pSB1C3	exp022	D9	-0.0148025
K567015	BB261	pSB1C3	exp022	D10	-0.00537046
K567015	BB261	pSB1C3	exp022	D2	0.040794
K567015	BB261	pSB1C3	exp022	D6	0.0193402
K876000	BB262	pSB1C3	exp022	D11	0.011621
K876000	BB262	pSB1C3	exp022	D3	0.0695887
K876000	BB262	pSB1C3	exp022	D7	-0.00103222
K567018	BB263	pSB1C3	exp022	D12	0.0192099
K567018	BB263	pSB1C3	exp022	D4	-0.000948634
K567018	BB263	pSB1C3	exp022	D8	-0.000532888
K773002	BB264	pSB1C3	exp022	E1	0.024516
K773002	BB264	pSB1C3	exp022	E5	0.00210409
K773002	BB264	pSB1C3	exp022	E9	0.0294149
K747000	BB265	pSB1C3	exp022	E10	-0.00158883
K747000	BB265	pSB1C3	exp022	E2	0.0479382
K747000	BB265	pSB1C3	exp022	E6	0.0354137
B0012	BB266	pSB1C3	exp022	E11	0.00652648
B0012	BB266	pSB1C3	exp022	E3	0.0178763
B0012	BB266	pSB1C3	exp022	E7	0.0135714
K747001	BB267	pSB1C3	exp022	E12	0.0150808
K747001	BB267	pSB1C3	exp022	E4	0.042374
K747001	BB267	pSB1C3	exp022	E8	0.0317784
B0013	BB268	pSB1C3	exp022	F1	0.00404982
B0013	BB268	pSB1C3	exp022	F5	0.0135608
K747002	BB269	pSB1C3	exp022	F10	0.0111783
K747002	BB269	pSB1C3	exp022	F2	0.0560259
K747002	BB269	pSB1C3	exp022	F6	0.0185152
I759014	BB294	pSB1C3	exp022	F11	0.283257
I759014	BB294	pSB1C3	exp022	F3	0.340152
I759014	BB294	pSB1C3	exp022	F7	0.307818
I759016	BB296	pSB1C3	exp022	F12	0.0515422
I759016	BB296	pSB1C3	exp022	F4	0.0651112
I759016	BB296	pSB1C3	exp022	F8	0.035732
I759017	BB298	pSB1C3	exp022	B10	0.226675
I759017	BB298	pSB1C3	exp022	B2	0.251708
I759017	BB298	pSB1C3	exp022	B6	0.205144
E0020	BB426	pSB1C3	exp022	H11	0.0140071
E0020	BB426	pSB1C3	exp022	H3	0.0681881
E0020	BB426	pSB1C3	exp022	H7	0.0412133
R0011	BB446	pSB1C3	exp022	A10	-0.0127326
R0011	BB446	pSB1C3	exp022	A2	-0.00298468
R0011	BB446	pSB1C3	exp022	A6	-0.027153
K592009	BB550	pSB1C3	exp022	A11	-0.0147909
K592009	BB550	pSB1C3	exp022	A3	-0.0315763
K592009	BB550	pSB1C3	exp022	A7	-0.0149476
R0040	BB551	pSB1C3	exp022	C10	-0.0274649
R0040	BB551	pSB1C3	exp022	C2	-0.00407135
R0040	BB551	pSB1C3	exp022	C6	-0.0163972
K3174002	JEB1204	pSB1C3	exp022	G1	0.184033
K3174002	JEB1204	pSB1C3	exp022	G5	0.313037
K3174002	JEB1204	pSB1C3	exp022	G9	0.245667
K3174003	JEB1205	pSB1C3	exp022	G10	0.224393
K3174003	JEB1205	pSB1C3	exp022	G2	0.139378
K3174003	JEB1205	pSB1C3	exp022	G6	0.111963
K3174004	JEB1206	pSB1C3	exp022	G3	0.337008
K3174004	JEB1206	pSB1C3	exp022	G7	0.32713
K3174006	JEB1207	pSB1C3	exp022	G12	0.212934
K3174006	JEB1207	pSB1C3	exp022	G4	0.256302
K3174006	JEB1207	pSB1C3	exp022	G8	0.259335
K3174007	JEB1208	pSB1C3	exp022	H10	0.368739
K3174007	JEB1208	pSB1C3	exp022	H2	0.404606
K3174007	JEB1208	pSB1C3	exp022	H6	0.407862
S03154	BB384	pSB1A2	exp024	A10	0.06191
S03154	BB384	pSB1A2	exp024	A2	-0.00537285
S03154	BB384	pSB1A2	exp024	A6	-0.01327
E0036	BB385	pSB1A2	exp024	A11	0.0463121
E0036	BB385	pSB1A2	exp024	A3	0.0335421
E0036	BB385	pSB1A2	exp024	A7	0.0279505
E0024	BB386	pSB1A2	exp024	B1	0.0732784
E0024	BB386	pSB1A2	exp024	B5	-0.0235513
E0024	BB386	pSB1A2	exp024	B9	0.00492625
E0026	BB387	pSB1A2	exp024	B10	0.0261734
E0026	BB387	pSB1A2	exp024	B2	0.0275397
E0026	BB387	pSB1A2	exp024	B6	0.0423982
E0034	BB388	pSB1A2	exp024	B11	-0.0192469
E0034	BB388	pSB1A2	exp024	B3	-0.000733545
E0034	BB388	pSB1A2	exp024	B7	0.0104309
C0160	BB389	pSB1A2	exp024	B12	0.0272453
C0160	BB389	pSB1A2	exp024	B4	-0.0173773
C0160	BB389	pSB1A2	exp024	B8	0.0151566
R0084	BB390	pSB1A2	exp024	C1	-0.00134326
R0084	BB390	pSB1A2	exp024	C5	-0.0530898
R0084	BB390	pSB1A2	exp024	C9	0.00241692
R0078	BB391	pSB1A2	exp024	C10	-0.030426
R0078	BB391	pSB1A2	exp024	C2	-0.0752517
R0078	BB391	pSB1A2	exp024	C6	-0.0571711
I13601	BB392	pSB1A2	exp024	C11	0.115681
I13601	BB392	pSB1A2	exp024	C3	0.128916
I13601	BB392	pSB1A2	exp024	C7	-0.112866
R0082	BB393	pSB1A2	exp024	C12	-0.0448105
R0082	BB393	pSB1A2	exp024	C4	-0.0714556
R0082	BB393	pSB1A2	exp024	C8	-0.0468522
R0083	BB394	pSB1A2	exp024	D1	0.028748
R0083	BB394	pSB1A2	exp024	D5	0.0846864
R0083	BB394	pSB1A2	exp024	D9	0.0596072
K541503	BB396	pSB1C3	exp024	D11	0.000604902
K541503	BB396	pSB1C3	exp024	D3	0.013344
K541503	BB396	pSB1C3	exp024	D7	0.00500247
K738002	BB397	pSB1C3	exp024	D12	0.0186267
K738002	BB397	pSB1C3	exp024	D4	-0.0199201
K738002	BB397	pSB1C3	exp024	D8	0.00694904
K541505	BB398	pSB1C3	exp024	E1	0.0502258
K541505	BB398	pSB1C3	exp024	E5	0.0341139
K541505	BB398	pSB1C3	exp024	E9	-0.00828102
K863206	BB399	pSB1C3	exp024	E10	0.0107194
K863206	BB399	pSB1C3	exp024	E2	0.0768719
K863206	BB399	pSB1C3	exp024	E6	0.0267987
K541506	BB400	pSB1C3	exp024	E11	-0.0334407
K541506	BB400	pSB1C3	exp024	E3	-0.00415335
K541506	BB400	pSB1C3	exp024	E7	-0.00896023
K875009	BB401	pSB1C3	exp024	E12	-0.00752142
K875009	BB401	pSB1C3	exp024	E4	-0.00595201
K875009	BB401	pSB1C3	exp024	E8	0.000994725
K541526	BB402	pSB1C3	exp024	F1	0.292072
K541526	BB402	pSB1C3	exp024	F5	0.252724
K541526	BB402	pSB1C3	exp024	F9	0.245176
K895000	BB403	pSB1C3	exp024	F10	0.0551919
K895000	BB403	pSB1C3	exp024	F2	0.136157
K895000	BB403	pSB1C3	exp024	F6	0.0662676
K592020	BB404	pSB1C3	exp024	F11	0.356516
K592020	BB404	pSB1C3	exp024	F3	0.348988
K592020	BB404	pSB1C3	exp024	F7	0.375615
K581008	BB405	pSB1C3	exp024	F12	0.0872647
K581008	BB405	pSB1C3	exp024	F4	0.148286
K581008	BB405	pSB1C3	exp024	F8	0.110266
K539421	BB418	pSB1C3	exp024	G12	-0.0417696
K539421	BB418	pSB1C3	exp024	G4	0.0242324
K539421	BB418	pSB1C3	exp024	G8	-0.0357592
K3174002	JEB1204	pSB1C3	exp024	G1	0.111297
K3174002	JEB1204	pSB1C3	exp024	G5	0.0733998
K3174002	JEB1204	pSB1C3	exp024	G9	0.0376322
K3174003	JEB1205	pSB1C3	exp024	G10	0.214091
K3174003	JEB1205	pSB1C3	exp024	G2	0.307727
K3174003	JEB1205	pSB1C3	exp024	G6	0.179941
K3174004	JEB1206	pSB1C3	exp024	G11	0.42906
K3174004	JEB1206	pSB1C3	exp024	G3	0.471833
K3174004	JEB1206	pSB1C3	exp024	G7	0.421211
K3174006	JEB1207	pSB1C3	exp024	H10	0.224002
K3174006	JEB1207	pSB1C3	exp024	H2	0.32272
K3174006	JEB1207	pSB1C3	exp024	H6	0.246119
K3174007	JEB1208	pSB1C3	exp024	H11	0.361902
K3174007	JEB1208	pSB1C3	exp024	H3	0.412485
K3174007	JEB1208	pSB1C3	exp024	H7	0.373978
K592009	BB550	pSB1C3	exp027	A10	-0.00160507
K592009	BB550	pSB1C3	exp027	A2	0.137465
K592009	BB550	pSB1C3	exp027	A6	0.00979365
R0040	BB551	pSB1C3	exp027	A11	-0.0399233
R0040	BB551	pSB1C3	exp027	A3	0.0924378
R0040	BB551	pSB1C3	exp027	A7	-0.0363148
B0015	BB552	pSB1C3	exp027	B1	0.137381
B0015	BB552	pSB1C3	exp027	B5	0.0232154
B0015	BB552	pSB1C3	exp027	B9	-0.00969572
E1010	BB553	pSB1C3	exp027	B10	-0.0093719
E1010	BB553	pSB1C3	exp027	B6	-0.0133845
K731721	BB554	pSB3C5	exp027	B11	0.15301
K731721	BB554	pSB3C5	exp027	B3	0.323713
K731721	BB554	pSB3C5	exp027	B7	0.165318
J61100	BB555	pSB1A2	exp027	B12	-0.0307733
J61100	BB555	pSB1A2	exp027	B4	0.094275
J61100	BB555	pSB1A2	exp027	B8	-0.0990304
B0011	BB556	pSB1A2	exp027	C1	0.239912
B0011	BB556	pSB1A2	exp027	C5	0.201625
B0031	BB558	pSB1A2	exp027	C11	0.00299293
B0031	BB558	pSB1A2	exp027	C3	0.0129144
B0031	BB558	pSB1A2	exp027	C7	0.0180851
C0061	BB583	pSB1C3	exp027	E12	-0.0449179
C0061	BB583	pSB1C3	exp027	E4	0.0528463
C0061	BB583	pSB1C3	exp027	E8	0.0347941
J61101	BB584	pSB1A2	exp027	F1	0.0157856
J61101	BB584	pSB1A2	exp027	F5	0.0757746
J61101	BB584	pSB1A2	exp027	F9	0.0132696
R0010	BB585	pSB1C3	exp027	F10	0.0500966
R0010	BB585	pSB1C3	exp027	F6	-0.0125911
P10302	BB586	pSB1C3	exp027	F11	0.000162129
P10302	BB586	pSB1C3	exp027	F3	-0.0142934
P10302	BB586	pSB1C3	exp027	F7	0.00042077
E0030	BB587	pSB1C3	exp027	F12	-0.00656026
E0030	BB587	pSB1C3	exp027	F4	-0.0345457
E0030	BB587	pSB1C3	exp027	F8	0.00457332
I0500	BB588	pSB1C3	exp027	H11	0.0541697
I0500	BB588	pSB1C3	exp027	H3	0.109824
I0500	BB588	pSB1C3	exp027	H7	0.0363497
K3174002	JEB1204	pSB1C3	exp027	G1	0.0928573
K3174002	JEB1204	pSB1C3	exp027	G5	0.309777
K3174002	JEB1204	pSB1C3	exp027	G9	0.159301
K3174003	JEB1205	pSB1C3	exp027	G10	0.166547
K3174003	JEB1205	pSB1C3	exp027	G2	0.233721
K3174003	JEB1205	pSB1C3	exp027	G6	0.198374
K3174004	JEB1206	pSB1C3	exp027	G11	0.409018
K3174004	JEB1206	pSB1C3	exp027	G3	0.325834
K3174004	JEB1206	pSB1C3	exp027	G7	0.402637
K3174006	JEB1207	pSB1C3	exp027	G12	0.211805
K3174006	JEB1207	pSB1C3	exp027	G4	0.141186
K3174006	JEB1207	pSB1C3	exp027	G8	0.250403
K3174007	JEB1208	pSB1C3	exp027	H10	0.397593
K3174007	JEB1208	pSB1C3	exp027	H2	0.42073
K3174007	JEB1208	pSB1C3	exp027	H6	0.383859
K909007	BB251	pSB1C3	exp028	A10	-0.0457985
K909007	BB251	pSB1C3	exp028	A2	-0.0422498
K909007	BB251	pSB1C3	exp028	A6	-0.010274
K598014	BB252	pSB1C3	exp028	A11	0.00148929
K598014	BB252	pSB1C3	exp028	A3	-0.046838
K598014	BB252	pSB1C3	exp028	A7	-0.00735704
K777117	BB255	pSB1C3	exp028	B1	-0.0533753
K777117	BB255	pSB1C3	exp028	B5	-0.000986155
K777117	BB255	pSB1C3	exp028	B9	-0.0481896
K812032	BB256	pSB1C3	exp028	B10	-0.0282257
K812032	BB256	pSB1C3	exp028	B2	-0.00548463
K812032	BB256	pSB1C3	exp028	B6	-0.070703
K801012	BB258	pSB1C3	exp028	B11	-0.00332759
K801012	BB258	pSB1C3	exp028	B3	-0.0450162
K801012	BB258	pSB1C3	exp028	B7	-0.00504545
K567008	BB259	pSB1C3	exp028	B12	-0.0319607
K567008	BB259	pSB1C3	exp028	B4	-0.0370199
K567008	BB259	pSB1C3	exp028	B8	0.0111258
K936000	BB260	pSB1C3	exp028	C1	0.0210547
K936000	BB260	pSB1C3	exp028	C5	-0.0435952
K936000	BB260	pSB1C3	exp028	C9	0.0100427
K567015	BB261	pSB1C3	exp028	C10	0.038681
K567015	BB261	pSB1C3	exp028	C2	0.0131764
K567015	BB261	pSB1C3	exp028	C6	-0.00982459
K876000	BB262	pSB1C3	exp028	C11	0.0102719
K876000	BB262	pSB1C3	exp028	C3	-0.019153
K876000	BB262	pSB1C3	exp028	C7	-0.0304549
K567018	BB263	pSB1C3	exp028	C12	-0.0208154
K567018	BB263	pSB1C3	exp028	C4	-0.0408082
K567018	BB263	pSB1C3	exp028	C8	-0.00741148
K773002	BB264	pSB1C3	exp028	D1	0.0799339
K773002	BB264	pSB1C3	exp028	D5	0.0505744
K773002	BB264	pSB1C3	exp028	D9	0.0646145
K747000	BB265	pSB1C3	exp028	D10	0.0801329
K747000	BB265	pSB1C3	exp028	D2	0.0977729
K747000	BB265	pSB1C3	exp028	D6	0.0741035
B0012	BB266	pSB1C3	exp028	D11	-0.00294231
B0012	BB266	pSB1C3	exp028	D3	-0.0307209
B0012	BB266	pSB1C3	exp028	D7	-0.0340247
K747001	BB267	pSB1C3	exp028	D12	0.131322
K747001	BB267	pSB1C3	exp028	D4	0.0374235
K747001	BB267	pSB1C3	exp028	D8	0.0411587
B0013	BB268	pSB1C3	exp028	E1	-0.00193622
B0013	BB268	pSB1C3	exp028	E5	0.0117564
B0013	BB268	pSB1C3	exp028	E9	0.00445561
K747002	BB269	pSB1C3	exp028	E10	0.00535541
K747002	BB269	pSB1C3	exp028	E2	-0.0192476
K747002	BB269	pSB1C3	exp028	E6	0.00655135
I759014	BB294	pSB1C3	exp028	E11	0.189444
I759014	BB294	pSB1C3	exp028	E3	0.268692
I759014	BB294	pSB1C3	exp028	E7	0.220476
I759016	BB296	pSB1C3	exp028	E12	0.0746156
I759016	BB296	pSB1C3	exp028	E4	0.0609255
I759016	BB296	pSB1C3	exp028	E8	0.00908881
I759017	BB298	pSB1C3	exp028	F1	0.394094
I759017	BB298	pSB1C3	exp028	F5	0.32406
I759017	BB298	pSB1C3	exp028	F9	0.370642
E0020	BB426	pSB1C3	exp028	F10	0.00189272
E0020	BB426	pSB1C3	exp028	F2	-0.0177165
E0020	BB426	pSB1C3	exp028	F6	-0.0228641
B1006	BB589	pSB1C3	exp028	F11	0.0242258
B1006	BB589	pSB1C3	exp028	F3	0.0592912
B1006	BB589	pSB1C3	exp028	F7	0.0463918
J23119	BB590	pSB1C3	exp028	F12	0.0312113
J23119	BB590	pSB1C3	exp028	F4	-0.0554078
J23119	BB590	pSB1C3	exp028	F8	0.00519383
K3174002	JEB1204	pSB1C3	exp028	G1	0.278746
K3174002	JEB1204	pSB1C3	exp028	G5	0.160696
K3174002	JEB1204	pSB1C3	exp028	G9	0.0625509
K3174002	JEB1204	pSB1C3	exp028	H11	0.199711
K3174002	JEB1204	pSB1C3	exp028	H3	0.18055
K3174002	JEB1204	pSB1C3	exp028	H7	0.117874
K3174003	JEB1205	pSB1C3	exp028	G10	0.219654
K3174003	JEB1205	pSB1C3	exp028	G2	0.152977
K3174003	JEB1205	pSB1C3	exp028	G6	0.130329
K3174006	JEB1207	pSB1C3	exp028	G12	0.215785
K3174006	JEB1207	pSB1C3	exp028	G4	0.208449
K3174006	JEB1207	pSB1C3	exp028	G8	0.217546
K3174007	JEB1208	pSB1C3	exp028	H10	0.185625
K3174007	JEB1208	pSB1C3	exp028	H2	0.263158
K3174007	JEB1208	pSB1C3	exp028	H6	0.287568
K577894	BB521	pSB1C3	exp032	A10	-0.00671213
K577894	BB521	pSB1C3	exp032	A2	0.0308029
K577894	BB521	pSB1C3	exp032	A6	0.0286645
K895004	BB523	pSB1C3	exp032	B1	0.0640759
K895004	BB523	pSB1C3	exp032	B5	0.0173213
K895004	BB523	pSB1C3	exp032	B9	0.00238302
K861090	BB524	pSB1C3	exp032	B10	-0.00343707
K861090	BB524	pSB1C3	exp032	B2	0.0674565
K861090	BB524	pSB1C3	exp032	B6	0.0198665
K861172	BB525	pSB1C3	exp032	B11	0.12777
K861172	BB525	pSB1C3	exp032	B3	0.145772
K861172	BB525	pSB1C3	exp032	B7	0.12964
K747018	BB526	pSB1C3	exp032	B12	-0.00351436
K747018	BB526	pSB1C3	exp032	B4	0.0244516
K747018	BB526	pSB1C3	exp032	B8	-0.0140602
R0040	BB527	pSB1C3	exp032	C1	0.0631021
R0040	BB527	pSB1C3	exp032	C5	0.000940763
R0040	BB527	pSB1C3	exp032	C9	-0.0162559
K747019	BB528	pSB1C3	exp032	C10	-0.00905288
K747019	BB528	pSB1C3	exp032	C2	0.0504985
K747019	BB528	pSB1C3	exp032	C6	0.00391525
R0062	BB529	pSB1C3	exp032	C11	-0.0177583
R0062	BB529	pSB1C3	exp032	C3	0.028352
R0062	BB529	pSB1C3	exp032	C7	-0.00666875
K747020	BB530	pSB1C3	exp032	C12	-0.0202874
K747020	BB530	pSB1C3	exp032	C4	0.0097287
K747020	BB530	pSB1C3	exp032	C8	-0.0207679
R0063	BB531	pSB1C3	exp032	D1	0.0410926
R0063	BB531	pSB1C3	exp032	D5	0.00073262
R0063	BB531	pSB1C3	exp032	D9	-0.0228068
K747021	BB532	pSB1C3	exp032	D10	-0.0125914
K747021	BB532	pSB1C3	exp032	D2	0.0560211
K747021	BB532	pSB1C3	exp032	D6	-0.0137687
R0065	BB533	pSB1C3	exp032	D11	0.00804231
R0065	BB533	pSB1C3	exp032	D3	0.0657409
R0065	BB533	pSB1C3	exp032	D7	0.000450837
K747022	BB534	pSB1C3	exp032	D12	-0.0142206
K747022	BB534	pSB1C3	exp032	D4	0.00058189
K747022	BB534	pSB1C3	exp032	D8	-0.00416275
R1062	BB535	pSB1C3	exp032	E1	0.0446599
R1062	BB535	pSB1C3	exp032	E5	-0.00524415
R1062	BB535	pSB1C3	exp032	E9	0.015878
K747023	BB536	pSB1C3	exp032	E10	0.00731793
K747023	BB536	pSB1C3	exp032	E2	0.052438
K747023	BB536	pSB1C3	exp032	E6	0.0167956
E0422	BB537	pSB1C3	exp032	E11	-0.00779921
E0422	BB537	pSB1C3	exp032	E3	0.0806739
E0422	BB537	pSB1C3	exp032	E7	0.00985191
K731520	BB538	pSB1C3	exp032	E12	0.0161792
K731520	BB538	pSB1C3	exp032	E4	0.0389689
K731520	BB538	pSB1C3	exp032	E8	0.0149146
K844006	BB539	pSB1C3	exp032	F1	0.0850655
K844006	BB539	pSB1C3	exp032	F5	0.100944
K844006	BB539	pSB1C3	exp032	F9	0.022971
K808032	BB540	pSB1C3	exp032	F10	0.00687712
K808032	BB540	pSB1C3	exp032	F2	0.0468989
K808032	BB540	pSB1C3	exp032	F6	-0.00655113
K844007	BB541	pSB1C3	exp032	F11	0.0249877
K844007	BB541	pSB1C3	exp032	F3	0.0829648
K844007	BB541	pSB1C3	exp032	F7	0.0472583
K808000	BB542	pSB1C3	exp032	F12	0.0113007
K808000	BB542	pSB1C3	exp032	F4	0.0422991
K808000	BB542	pSB1C3	exp032	F8	0.0134577
K844008	BB543	pSB1C3	exp032	G1	0.128749
K844008	BB543	pSB1C3	exp032	G5	0.0432217
K844008	BB543	pSB1C3	exp032	G9	0.054942
K3174002	JEB1204	pSB1C3	exp032	G10	0.171381
K3174002	JEB1204	pSB1C3	exp032	G2	0.205958
K3174002	JEB1204	pSB1C3	exp032	G6	0.171685
K3174003	JEB1205	pSB1C3	exp032	G11	0.133389
K3174003	JEB1205	pSB1C3	exp032	G3	0.174139
K3174003	JEB1205	pSB1C3	exp032	G7	0.133593
K3174004	JEB1206	pSB1C3	exp032	G12	0.341232
K3174004	JEB1206	pSB1C3	exp032	G4	0.388975
K3174004	JEB1206	pSB1C3	exp032	G8	0.380163
K3174006	JEB1207	pSB1C3	exp032	H10	0.220105
K3174006	JEB1207	pSB1C3	exp032	H2	0.281697
K3174006	JEB1207	pSB1C3	exp032	H6	0.238806
K3174007	JEB1208	pSB1C3	exp032	H11	0.332302
K3174007	JEB1208	pSB1C3	exp032	H3	0.420853
K3174007	JEB1208	pSB1C3	exp032	H7	0.388538
K1150039	BB151	pSB1C3	exp033	A10	-0.0710713
K1150039	BB151	pSB1C3	exp033	A2	-0.00828203
K1150039	BB151	pSB1C3	exp033	A6	-0.0218719
K1150040	BB152	pSB1C3	exp033	A11	-0.0847669
K1150040	BB152	pSB1C3	exp033	A3	0.0110962
K1150040	BB152	pSB1C3	exp033	A7	-0.0635986
K1150041	BB153	pSB1C3	exp033	B1	0.0774798
K1150041	BB153	pSB1C3	exp033	B5	-0.0174676
K1150041	BB153	pSB1C3	exp033	B9	-0.0147946
K1150042	BB154	pSB1C3	exp033	B10	0.0710951
K1150042	BB154	pSB1C3	exp033	B2	0.0922945
K1150042	BB154	pSB1C3	exp033	B6	0.0401165
K1150043	BB155	pSB1C3	exp033	B11	-0.0452339
K1150043	BB155	pSB1C3	exp033	B3	0.0131042
K1150043	BB155	pSB1C3	exp033	B7	-0.0391967
B0025	BB156	pSB1A2	exp033	B12	-0.0104102
B0025	BB156	pSB1A2	exp033	B4	-0.00409918
B0025	BB156	pSB1A2	exp033	B8	0.00308224
C0012	BB161	pSB1A2	exp033	C1	0.00359829
C0012	BB161	pSB1A2	exp033	C5	-0.0271456
C0012	BB161	pSB1A2	exp033	C9	-0.0166604
K819010	BB164	pSB1C3	exp033	C10	0.00323306
K819010	BB164	pSB1C3	exp033	C2	0.125704
K819010	BB164	pSB1C3	exp033	C6	0.00450866
K608007	BB165	pSB1C3	exp033	C11	0.0153513
K608007	BB165	pSB1C3	exp033	C3	-0.00205954
K608007	BB165	pSB1C3	exp033	C7	0.00402916
K608010	BB169	pSB1C3	exp033	C12	0.250608
K608010	BB169	pSB1C3	exp033	C4	0.276017
K608010	BB169	pSB1C3	exp033	C8	0.305075
K608011	BB171	pSB1C3	exp033	D10	0.0989036
K608011	BB171	pSB1C3	exp033	D2	0.0990917
K608011	BB171	pSB1C3	exp033	D6	0.074884
K608012	BB173	pSB1C3	exp033	D11	0.25928
K608012	BB173	pSB1C3	exp033	D3	0.212614
K608012	BB173	pSB1C3	exp033	D7	0.228424
R0011	BB191	pSB1A2	exp033	D12	-0.0132982
R0011	BB191	pSB1A2	exp033	D4	-0.0409534
R0011	BB191	pSB1A2	exp033	D8	-0.0337399
R0040	BB192	pSB1A2	exp033	E1	0.0585048
R0040	BB192	pSB1A2	exp033	E5	-0.00262936
R0040	BB192	pSB1A2	exp033	E9	-0.0694274
J36335	BB193	pSB1C3	exp033	E10	0.359199
J36335	BB193	pSB1C3	exp033	E2	0.273127
J36335	BB193	pSB1C3	exp033	E6	0.274868
K1166002	BB200	pSB1C3	exp033	E11	0.188473
K1166002	BB200	pSB1C3	exp033	E3	0.160273
K1166002	BB200	pSB1C3	exp033	E7	0.149031
K523006	BB204	pSB1C3	exp033	E12	-0.104103
K523006	BB204	pSB1C3	exp033	E4	-0.0448276
K523006	BB204	pSB1C3	exp033	E8	0.0141346
K607038	BB215	pSB1C3	exp033	F10	0.0362791
K607038	BB215	pSB1C3	exp033	F2	0.0832724
K607038	BB215	pSB1C3	exp033	F6	0.0567124
K733009	BB216	pSB1C3	exp033	F11	0.0304191
K733009	BB216	pSB1C3	exp033	F3	-0.0370325
K733009	BB216	pSB1C3	exp033	F7	-0.0203717
K515007	BB217	pSB1C3	exp033	F12	-0.0964922
K515007	BB217	pSB1C3	exp033	F4	0.0465982
K515007	BB217	pSB1C3	exp033	F8	0.00922757
I742111	BB229	pSB1C3	exp033	G5	0.216176
I742111	BB229	pSB1C3	exp033	G9	0.237756
K3174002	JEB1204	pSB1C3	exp033	G10	0.137921
K3174002	JEB1204	pSB1C3	exp033	G2	0.148773
K3174002	JEB1204	pSB1C3	exp033	G6	0.0909139
K3174003	JEB1205	pSB1C3	exp033	G11	0.207394
K3174003	JEB1205	pSB1C3	exp033	G3	0.162775
K3174003	JEB1205	pSB1C3	exp033	G7	0.130414
K3174004	JEB1206	pSB1C3	exp033	G12	0.369815
K3174004	JEB1206	pSB1C3	exp033	G4	0.27424
K3174004	JEB1206	pSB1C3	exp033	G8	0.296837
K3174006	JEB1207	pSB1C3	exp033	H10	0.227217
K3174006	JEB1207	pSB1C3	exp033	H2	0.142587
K3174006	JEB1207	pSB1C3	exp033	H6	0.171841
K3174007	JEB1208	pSB1C3	exp033	H11	0.31492
K3174007	JEB1208	pSB1C3	exp033	H3	0.251957
K3174007	JEB1208	pSB1C3	exp033	H7	0.2715
R1051	BB295	pSB1A2	exp035	A10	0.0556848
R1051	BB295	pSB1A2	exp035	A2	0.0719421
R1051	BB295	pSB1A2	exp035	A6	0.0175322
R1062	BB297	pSB1A2	exp035	A11	0.081608
R1062	BB297	pSB1A2	exp035	A3	0.0368624
R1062	BB297	pSB1A2	exp035	A7	0.0404291
E0430	BB299	pSB1A2	exp035	B1	0.102993
E0430	BB299	pSB1A2	exp035	B5	0.0696737
E0430	BB299	pSB1A2	exp035	B9	0.09841
P0312	BB300	pSB1C3	exp035	B10	-0.0385243
P0312	BB300	pSB1C3	exp035	B2	0.000786685
P0312	BB300	pSB1C3	exp035	B6	-0.0176344
E0420	BB301	pSB1AK3	exp035	B11	0.0261872
E0420	BB301	pSB1AK3	exp035	B3	0.0762062
E0420	BB301	pSB1AK3	exp035	B7	0.0543281
I759019	BB302	pSB1C3	exp035	B12	-0.0305918
I759019	BB302	pSB1C3	exp035	B4	-0.00825621
I759019	BB302	pSB1C3	exp035	B8	-0.00348549
I759020	BB303	pSB1C3	exp035	C1	0.0146821
I759020	BB303	pSB1C3	exp035	C5	0.0674225
I759020	BB303	pSB1C3	exp035	C9	0.0592719
K1149051	BB304	pSB1C3	exp035	C10	0.131072
K1149051	BB304	pSB1C3	exp035	C2	0.18886
K1149051	BB304	pSB1C3	exp035	C6	0.129984
K1061001	BB305	pSB1C3	exp035	C11	0.040221
K1061001	BB305	pSB1C3	exp035	C3	0.0758989
K1061001	BB305	pSB1C3	exp035	C7	0.00791151
I712058	BB306	pSB1C3	exp035	C12	0.0351039
I712058	BB306	pSB1C3	exp035	C4	0.0348185
I712058	BB306	pSB1C3	exp035	C8	0.0318295
I712088	BB307	pSB1C3	exp035	D1	0.0744983
I712088	BB307	pSB1C3	exp035	D5	0.00947479
I712088	BB307	pSB1C3	exp035	D9	-0.092574
I759005	BB308	pSB1C3	exp035	D10	0.2112
I759005	BB308	pSB1C3	exp035	D2	0.219078
I759005	BB308	pSB1C3	exp035	D6	0.103857
S03749	BB309	pSB1C3	exp035	D11	-0.00541085
S03749	BB309	pSB1C3	exp035	D3	-0.00366353
S03749	BB309	pSB1C3	exp035	D7	-0.0148769
J45319	BB310	pSB1C3	exp035	D12	-0.00428434
J45319	BB310	pSB1C3	exp035	D4	-0.00189137
J45319	BB310	pSB1C3	exp035	D8	0.0172145
I712669	BB311	pSB1C3	exp035	E1	0.142808
I712669	BB311	pSB1C3	exp035	E5	0.108477
I712669	BB311	pSB1C3	exp035	E9	0.0177956
I761014	BB312	pSB1C3	exp035	E10	0.156636
I761014	BB312	pSB1C3	exp035	E2	0.196607
I761014	BB312	pSB1C3	exp035	E6	0.173186
K1061003	BB313	pSB1C3	exp035	E11	-0.00756048
K1061003	BB313	pSB1C3	exp035	E3	0.0797572
K1061003	BB313	pSB1C3	exp035	E7	0.00199229
K115001	BB314	pSB1C3	exp035	E12	0.00463908
K115001	BB314	pSB1C3	exp035	E4	0.0582955
K115001	BB314	pSB1C3	exp035	E8	0.0510697
K115002	BB315	pSB1C3	exp035	F1	0.148533
K115002	BB315	pSB1C3	exp035	F5	0.0955587
K115002	BB315	pSB1C3	exp035	F9	0.00762231
K588001	BB318	pSB1C3	exp035	F11	-0.0251461
K588001	BB318	pSB1C3	exp035	F3	0.109574
K588001	BB318	pSB1C3	exp035	F7	-0.00773128
K515100	BB320	pSB1C3	exp035	F12	0.461138
K515100	BB320	pSB1C3	exp035	F4	0.497166
K515100	BB320	pSB1C3	exp035	F8	0.471403
K611025	BB322	pSB1C3	exp035	G1	0.105056
K611025	BB322	pSB1C3	exp035	G5	0.0962071
K611025	BB322	pSB1C3	exp035	G9	0.125654
K3174002	JEB1204	pSB1C3	exp035	G10	0.0765462
K3174002	JEB1204	pSB1C3	exp035	G2	0.0786149
K3174002	JEB1204	pSB1C3	exp035	G6	0.0988474
K3174003	JEB1205	pSB1C3	exp035	G11	0.0817635
K3174003	JEB1205	pSB1C3	exp035	G3	0.110453
K3174003	JEB1205	pSB1C3	exp035	G7	0.0915962
K3174004	JEB1206	pSB1C3	exp035	G12	0.268244
K3174004	JEB1206	pSB1C3	exp035	G4	0.38999
K3174004	JEB1206	pSB1C3	exp035	G8	0.318873
K3174006	JEB1207	pSB1C3	exp035	H10	0.123364
K3174006	JEB1207	pSB1C3	exp035	H2	0.210738
K3174006	JEB1207	pSB1C3	exp035	H6	0.126569
K3174007	JEB1208	pSB1C3	exp035	H11	0.180791
K3174007	JEB1208	pSB1C3	exp035	H3	0.23102
K3174007	JEB1208	pSB1C3	exp035	H7	0.215557
K1806004	BB15	pSB1C3	exp048	D1	0.0677142
K1806004	BB15	pSB1C3	exp048	D5	0.0195616
K1806004	BB15	pSB1C3	exp048	D9	0.0312014
K617003	BB16	pSB1C3	exp048	C11	0.00510088
K617003	BB16	pSB1C3	exp048	C3	-0.000616376
K617003	BB16	pSB1C3	exp048	C7	-0.000868762
K137018	BB19	pSB1C3	exp048	E10	-0.0507308
K137018	BB19	pSB1C3	exp048	E2	0.0212972
K137018	BB19	pSB1C3	exp048	E6	0.051259
J45199	BB2	pSB1C3	exp048	E12	-0.00832351
J45199	BB2	pSB1C3	exp048	E4	0.0218676
J45199	BB2	pSB1C3	exp048	E8	0.00471834
K1415006	BB20	pSB1C3	exp048	C12	0.0130642
K1415006	BB20	pSB1C3	exp048	C4	0.00687043
K1415006	BB20	pSB1C3	exp048	C8	0.00566448
K118000	BB226	pSB1C3	exp048	D10	-0.0354975
K118000	BB226	pSB1C3	exp048	D2	0.0549352
K118000	BB226	pSB1C3	exp048	D6	0.024735
K118028	BB228	pSB1C3	exp048	A11	0.0410475
K118028	BB228	pSB1C3	exp048	A3	0.060858
K118028	BB228	pSB1C3	exp048	A7	0.0333326
I746381	BB230	pSB1C3	exp048	E1	0.0683514
I746381	BB230	pSB1C3	exp048	E5	-0.00785067
I746381	BB230	pSB1C3	exp048	E9	-0.0444676
I746391	BB231	pSB1C3	exp048	A10	0.054581
I746391	BB231	pSB1C3	exp048	A2	0.138498
I746391	BB231	pSB1C3	exp048	A6	0.0251428
K592101	BB238	pSB1C3	exp048	D12	0.0408733
K592101	BB238	pSB1C3	exp048	D4	0.000549977
K592101	BB238	pSB1C3	exp048	D8	0.0220488
I6057	BB239	pSB1C3	exp048	F11	-0.0463013
I6057	BB239	pSB1C3	exp048	F3	0.0288721
I6057	BB239	pSB1C3	exp048	F7	-0.00827817
J23108	BB241	pSB1C3	exp048	F1	0.0679674
J23108	BB241	pSB1C3	exp048	F5	0.0138662
J23108	BB241	pSB1C3	exp048	F9	-0.0238579
K325218	BB3	pSB1C3	exp048	H11	0.16241
K325218	BB3	pSB1C3	exp048	H3	0.160847
K325218	BB3	pSB1C3	exp048	H7	0.175965
K523013	BB323	pSB1C3	exp048	B1	0.252639
K523013	BB323	pSB1C3	exp048	B5	0.259136
K523013	BB323	pSB1C3	exp048	B9	0.267111
K817023	BB338	pSB1C3	exp048	B11	-0.0169482
K817023	BB338	pSB1C3	exp048	B3	-0.00487179
K817023	BB338	pSB1C3	exp048	B7	-0.0178499
K516030	BB339	pSB1C3	exp048	B10	-0.0220913
K516030	BB339	pSB1C3	exp048	B2	0.0434962
K516030	BB339	pSB1C3	exp048	B6	0.0095544
K817024	BB340	pSB1C3	exp048	B12	-0.0118718
K817024	BB340	pSB1C3	exp048	B4	-0.0124008
K817024	BB340	pSB1C3	exp048	B8	-0.0152034
K516022	BB345	pSB1C3	exp048	C1	-0.0303606
K516022	BB345	pSB1C3	exp048	C5	0.00579611
K516022	BB345	pSB1C3	exp048	C9	0.00190587
K523023	BB346	pSB1C3	exp048	C10	0.0974943
K523023	BB346	pSB1C3	exp048	C2	0.163442
K523023	BB346	pSB1C3	exp048	C6	0.081358
K731721	BB5	pSB3C5	exp048	E11	0.0774648
K731721	BB5	pSB3C5	exp048	E3	0.174522
K731721	BB5	pSB3C5	exp048	E7	0.15387
K731721	BB6	pSB3C5	exp048	D3	0.160392
K731721	BB6	pSB3C5	exp048	D7	0.129108
K584003	BB8	pSB1C3	exp048	F12	-0.0159874
K584003	BB8	pSB1C3	exp048	F4	0.0743438
K584003	BB8	pSB1C3	exp048	F8	0.032464
K3174002	JEB1204	pSB1C3	exp048	G1	0.246603
K3174002	JEB1204	pSB1C3	exp048	G5	0.161658
K3174002	JEB1204	pSB1C3	exp048	G9	0.11521
K3174003	JEB1205	pSB1C3	exp048	G10	0.165506
K3174003	JEB1205	pSB1C3	exp048	G2	0.217245
K3174003	JEB1205	pSB1C3	exp048	G6	0.152295
K3174004	JEB1206	pSB1C3	exp048	G11	0.35279
K3174004	JEB1206	pSB1C3	exp048	G3	0.379771
K3174004	JEB1206	pSB1C3	exp048	G7	0.333437
K3174006	JEB1207	pSB1C3	exp048	G12	0.207841
K3174006	JEB1207	pSB1C3	exp048	G4	0.257938
K3174006	JEB1207	pSB1C3	exp048	G8	0.220796
K3174007	JEB1208	pSB1C3	exp048	F10	0.30427
K3174007	JEB1208	pSB1C3	exp048	F2	0.360311
K3174007	JEB1208	pSB1C3	exp048	F6	0.328324
K819017	BB137	pSB1C3	exp050	C10	-0.00461634
K819017	BB137	pSB1C3	exp050	C2	0.0235507
K819017	BB137	pSB1C3	exp050	C6	-0.012205
I13001	BB142	pSB1A2	exp050	C11	0.110915
I13001	BB142	pSB1A2	exp050	C3	0.0936937
I13001	BB142	pSB1A2	exp050	C7	-0.000597806
J52022	BB144	pSB1C3	exp050	C12	0.100458
J52022	BB144	pSB1C3	exp050	C4	0.0558752
J52022	BB144	pSB1C3	exp050	C8	0.0419343
K617003	BB16	pSB1C3	exp050	A2	0.0444208
K617003	BB16	pSB1C3	exp050	A6	0.0802255
K819010	BB164	pSB1C3	exp050	D1	0.0316156
K819010	BB164	pSB1C3	exp050	D5	0.0163883
K819010	BB164	pSB1C3	exp050	D9	0.0204642
J61000	BB187	pSB1A2	exp050	D10	0.366403
J61000	BB187	pSB1A2	exp050	D2	0.292508
J61000	BB187	pSB1A2	exp050	D6	0.385285
K733010	BB218	pSB1C3	exp050	D11	0.477028
K733010	BB218	pSB1C3	exp050	D3	0.397015
K733010	BB218	pSB1C3	exp050	D7	0.540835
K733013	BB220	pSB1C3	exp050	D12	0.219141
K733013	BB220	pSB1C3	exp050	D4	0.237716
K733013	BB220	pSB1C3	exp050	D8	0.207693
K634001	BB273	pSB1C3	exp050	E1	0.0242836
K634001	BB273	pSB1C3	exp050	E5	0.0578544
K634001	BB273	pSB1C3	exp050	E9	0.0011599
K592018	BB281	pSB1C3	exp050	E10	-0.00710865
K592018	BB281	pSB1C3	exp050	E2	0.0217089
K592018	BB281	pSB1C3	exp050	E6	-0.00649939
K541501	BB286	pSB1C3	exp050	E11	0.145385
K541501	BB286	pSB1C3	exp050	E3	0.205598
K541501	BB286	pSB1C3	exp050	E7	0.153266
I712669	BB311	pSB1C3	exp050	E12	0.120469
I712669	BB311	pSB1C3	exp050	E4	0.104121
I712669	BB311	pSB1C3	exp050	E8	0.110552
I13602	BB379	pSB1A2	exp050	F10	0.0901839
I13602	BB379	pSB1A2	exp050	F2	0.0713197
I13602	BB379	pSB1A2	exp050	F6	0.111047
E0026	BB387	pSB1A2	exp050	F11	0.00986724
E0026	BB387	pSB1A2	exp050	F3	0.0410879
E0026	BB387	pSB1A2	exp050	F7	0.0370233
K731721	BB554	pSB3C5	exp050	G12	0.177057
K731721	BB554	pSB3C5	exp050	G4	0.26158
K731721	BB554	pSB3C5	exp050	G8	0.26764
K3174002	JEB1204	pSB1C3	exp050	G1	0.203255
K3174002	JEB1204	pSB1C3	exp050	G5	0.1902
K3174002	JEB1204	pSB1C3	exp050	G9	0.164503
K3174003	JEB1205	pSB1C3	exp050	G10	0.19809
K3174003	JEB1205	pSB1C3	exp050	G2	0.128483
K3174003	JEB1205	pSB1C3	exp050	G6	0.0733291
K3174004	JEB1206	pSB1C3	exp050	G11	0.458327
K3174004	JEB1206	pSB1C3	exp050	G3	0.500369
K3174004	JEB1206	pSB1C3	exp050	G7	0.43328
K3174006	JEB1207	pSB1C3	exp050	H10	0.235105
K3174006	JEB1207	pSB1C3	exp050	H2	0.270828
K3174006	JEB1207	pSB1C3	exp050	H6	0.213321
K3174007	JEB1208	pSB1C3	exp050	H11	0.293171
K3174007	JEB1208	pSB1C3	exp050	H3	0.576493
K3174007	JEB1208	pSB1C3	exp050	H7	0.413267
I13601	BB392	pSB1A2	exp052	A11	0.0554272
I13601	BB392	pSB1A2	exp052	A3	0.0902278
I13601	BB392	pSB1A2	exp052	A7	0.0786372
K541503	BB396	pSB1C3	exp052	B12	0.101569
K541503	BB396	pSB1C3	exp052	B4	0.111958
K541503	BB396	pSB1C3	exp052	B8	0.0765598
K738002	BB397	pSB1C3	exp052	C1	-0.00875949
K738002	BB397	pSB1C3	exp052	C5	-0.0260991
K738002	BB397	pSB1C3	exp052	C9	0.00682397
K863206	BB399	pSB1C3	exp052	C10	-0.0250018
K863206	BB399	pSB1C3	exp052	C2	-0.00542651
K863206	BB399	pSB1C3	exp052	C6	-0.0259027
K541506	BB400	pSB1C3	exp052	C11	-0.0280041
K541506	BB400	pSB1C3	exp052	C3	-0.0101845
K541506	BB400	pSB1C3	exp052	C7	-0.0223133
K875009	BB401	pSB1C3	exp052	C12	-0.00407499
K875009	BB401	pSB1C3	exp052	C4	0.0466897
K875009	BB401	pSB1C3	exp052	C8	0.0173437
K541526	BB402	pSB1C3	exp052	D1	0.382207
K541526	BB402	pSB1C3	exp052	D5	0.39216
K541526	BB402	pSB1C3	exp052	D9	0.411857
K895000	BB403	pSB1C3	exp052	D10	0.00652335
K895000	BB403	pSB1C3	exp052	D2	0.017489
K895000	BB403	pSB1C3	exp052	D6	0.000126721
K592020	BB404	pSB1C3	exp052	D11	0.272157
K592020	BB404	pSB1C3	exp052	D3	0.270565
K592020	BB404	pSB1C3	exp052	D7	0.285037
K581008	BB405	pSB1C3	exp052	D12	0.0295639
K581008	BB405	pSB1C3	exp052	D4	0.0457994
K581008	BB405	pSB1C3	exp052	D8	0.038681
K539421	BB418	pSB1C3	exp052	E1	0.0119732
K539421	BB418	pSB1C3	exp052	E5	-0.000878317
K539421	BB418	pSB1C3	exp052	E9	0.00925707
K517002	BB419	pSB1C3	exp052	E10	-0.00991294
K517002	BB419	pSB1C3	exp052	E2	0.0249852
K517002	BB419	pSB1C3	exp052	E6	0.00275672
K539119	BB420	pSB1C3	exp052	E11	-0.00645872
K539119	BB420	pSB1C3	exp052	E3	-0.00736675
K539119	BB420	pSB1C3	exp052	E7	0.0175508
K517003	BB421	pSB1C3	exp052	E12	0.057974
K517003	BB421	pSB1C3	exp052	E4	0.0265328
K517003	BB421	pSB1C3	exp052	E8	0.0314895
K517005	BB422	pSB1C3	exp052	F1	0.046394
K517005	BB422	pSB1C3	exp052	F5	0.039436
K517005	BB422	pSB1C3	exp052	F9	0.0139067
K519010	BB423	pSB1C3	exp052	F10	-0.00787857
K519010	BB423	pSB1C3	exp052	F2	0.0171342
K519010	BB423	pSB1C3	exp052	F6	-0.0115004
K861173	BB424	pSB1C3	exp052	F11	0.040509
K861173	BB424	pSB1C3	exp052	F3	0.0396848
K861173	BB424	pSB1C3	exp052	F7	0.00192661
K540001	BB425	pSB1C3	exp052	F12	-0.020833
K540001	BB425	pSB1C3	exp052	F4	0.0220515
K540001	BB425	pSB1C3	exp052	F8	0.00452791
K3174002	JEB1204	pSB1C3	exp052	G10	0.158096
K3174002	JEB1204	pSB1C3	exp052	G2	0.161853
K3174002	JEB1204	pSB1C3	exp052	G6	0.16259
K3174003	JEB1205	pSB1C3	exp052	G11	0.177995
K3174003	JEB1205	pSB1C3	exp052	G3	0.258695
K3174003	JEB1205	pSB1C3	exp052	G7	0.194511
K3174004	JEB1206	pSB1C3	exp052	G12	0.442539
K3174004	JEB1206	pSB1C3	exp052	G4	0.467373
K3174004	JEB1206	pSB1C3	exp052	G8	0.521491
K3174006	JEB1207	pSB1C3	exp052	H10	0.271924
K3174006	JEB1207	pSB1C3	exp052	H2	0.311782
K3174006	JEB1207	pSB1C3	exp052	H6	0.343734
K3174007	JEB1208	pSB1C3	exp052	H11	0.544159
K3174007	JEB1208	pSB1C3	exp052	H3	0.513833
K3174007	JEB1208	pSB1C3	exp052	H7	0.530275

## Sheet: Fig. 5
common.promoter	relative.promoter.strength		common.RBS	relative.RBS.strength		accession	burden.category	common.promoter	common.RBS
J23112	1		B0032	0.3		R0082	no burden	NA	B0034
J23103	17		B0030	0.6		R0078	no burden	NA	NA
J23113	21		B0034	1		K660610	no burden	NA	NA
J23109	106					K314110	no burden	NA	B0034
J23117	162					K914001	no burden	NA	B0034
J23114	256					K516022	no burden	NA	B0034
J23115	387					K909007	no burden	NA	NA
J23116	396					K607035	no burden	NA	B0032
J23105	623					K731722	no burden	NA	NA
J23110	844					J45299	no burden	NA	NA
J23107	908					K777117	no burden	NA	NA
J23106	1185					R0063	no burden	NA	B0034; B0034; B0034
J23108	1303					K1150040	no burden	NA	NA
J23118	1429					K525710	no burden	NA	NA
J23111	1487					R0011	no burden	NA	NA
J23101	1791					I13543	no burden	NA	NA
J23104	1831					K598014	no burden	NA	NA
J23102	2179					K569017	no burden	NA	B0030
J23100	2547					K817024	no burden	NA	NA
J23119	2000					I751100	no burden	NA	NA
						P0312	no burden	NA	NA
						K541506	no burden	NA	B0034
						R0084	no burden	NA	B0034
						K817018	no burden	NA	NA
						B0025	no burden	NA	NA
						K733008	no burden	NA	B0034
						K627011	no burden	NA	NA
						I759019	no burden	NA	NA
						J45219	no burden	NA	NA
						K624004	no burden	NA	NA
						K575021	no burden	NA	NA
						K1150043	no burden	NA	NA
						E0030	no burden	NA	NA
						J61100	no burden	NA	NA
						K817023	no burden	NA	NA
						K812032	no burden	NA	NA
						K567008	no burden	NA	NA
						E1010	no burden	NA	NA
						K808025	no burden	NA	B0030
						K747020	no burden	NA	B0030
						K523003	no burden	NA	NA
						S04602	no burden	J23110	NA
						K1150039	no burden	NA	B0030
						K654058	no burden	NA	NA
						K624003	no burden	NA	NA
						K567018	no burden	NA	NA
						K747011	no burden	NA	NA
						S03749	no burden	J23110	B0032
						K823017	no burden	NA	NA
						K801012	no burden	NA	NA
						K592018	no burden	NA	B0032
						K398331	no burden	NA	NA
						J23119	no burden	NA	B0034; B0034
						K747022	no burden	NA	NA
						K539421	no burden	NA	NA
						I732920	no burden	NA	NA
						B0012	no burden	J23116	B0034
						P10302	no burden	J23104	B0034
						K784006	no burden	NA	NA
						R0071	no burden	NA	NA
						E0022	no burden	NA	NA
						K747007	no burden	NA	NA
						K738002	no burden	NA	NA
						C0060	no burden	NA	B0032
						K538004	no burden	J23106	NA
						E0034	no burden	NA	NA
						I712088	no burden	NA	NA
						K538000	no burden	NA	B0034; B0034
						K576003	no burden	NA	NA
						B0040	no burden	NA	NA
						K648029	no burden	NA	NA
						K1150038	no burden	NA	B0032
						K608351	no burden	NA	NA
						K519010	no burden	NA	NA
						K606017	no burden	NA	NA
						J23108	no burden	NA	NA
						R0040	no burden	NA	NA
						K733009	no burden	NA	NA
						K539119	no burden	NA	NA
						K118005	no burden	NA	NA
						R0062	no burden	J23104	NA
						K525998	no burden	NA	NA
						K540001	no burden	NA	NA
						I6057	no burden	NA	NA
						K516031	no burden	NA	NA
						K747018	no burden	NA	NA
						K515007	no burden	NA	B0034
						B0030	no burden	NA	B0030
						K584000	no burden	NA	NA
						J52040	no burden	NA	NA
						K1033910	no burden	J23109	B0032
						I746375	no burden	NA	NA
						K592011	no burden	NA	NA
						K1150041	no burden	NA	NA
						E0020	no burden	NA	B0034; B0034
						J45319	no burden	NA	NA
						K936000	no burden	NA	NA
						J23109	no burden	NA	NA
						K747004	no burden	NA	NA
						R0080	no burden	NA	B0034
						K808003	no burden	NA	NA
						I13502	no burden	NA	NA
						C0012	no burden	NA	NA
						K517002	no burden	NA	NA
						C0052	no burden	NA	B0030
						K592016	no burden	NA	B0030
						B0013	no burden	J23108; J23119	NA
						K876000	no burden	NA	NA
						K875009	no burden	NA	NA
						I15017	no burden	NA	NA
						C0160	no burden	NA	NA
						K1415006	no burden	NA	NA
						K747010	no burden	NA	NA
						K773004	no burden	NA	NA
						K863206	no burden	NA	NA
						K747021	no burden	J23113	B0034
						K1188002	no burden	NA	NA
						K538101	no burden	NA	B0032
						I13504	no burden	NA	NA
						K588001	no burden	NA	NA
						K525306	no burden	NA	B0030
						R0079	no burden	NA	NA
						R0065	no burden	NA	B0034; B0034; B0034
						K516030	no burden	NA	NA
						B0031	no burden	NA	NA
						K592101	no burden	NA	NA
						K145302	no burden	NA	B0034
						K648013	no burden	NA	NA
						K747002	no burden	NA	NA
						I746381	no burden	NA	NA
						K624000	no burden	NA	NA
						K592009	no burden	NA	NA
						C0061	no burden	NA	NA
						S05060	no burden	NA	NA
						S03154	no burden	NA	B0030
						B0034	no burden	NA	NA
						K590034	no burden	NA	NA
						K747019	no burden	NA	B0030
						K145001	no burden	NA	B0034
						K808032	no burden	NA	NA
						K763001	no burden	NA	NA
						K567015	no burden	NA	NA
						K575020	no burden	NA	NA
						K523004	no burden	NA	B0030
						K577894	no burden	NA	NA
						K611026	no burden	NA	NA
						E0024	no burden	NA	B0034
						K617003	no burden	NA	NA
						R0010	no burden	J23104	B0032
						K914003	no burden	J23100	B0030; B0034
						K1033916	no burden	NA	NA
						K523002	no burden	NA	NA
						K747012	no burden	NA	NA
						K873002	no burden	NA	NA
						K634001	no burden	NA	NA
						K325903	no burden	NA	NA
						K608007	no burden	NA	NA
						K914011	no burden	NA	B0034
						K137019	no burden	NA	NA
						J52011	no burden	NA	NA
						J45199	no burden	NA	NA
						K1218003	no burden	NA	NA
						K819010	no burden	NA	NA
						K808000	no burden	NA	NA
						C0261	no burden	NA	B0032
						K731520	no burden	NA	NA
						K1150001	no burden	NA	NA
						E0032	no burden	NA	NA
						K525406	no burden	NA	NA
						K541505	no burden	NA	B0034; B0034
						K747023	no burden	NA	NA
						K575015	no burden	J23114	B0034
						K608006	no burden	NA	NA
						k1184000	no burden	NA	B0034
						K861173	no burden	NA	NA
						K819017	no burden	NA	NA
						K575008	no burden	J23110	B0032
						E0422	no burden	NA	NA
						K895004	no burden	NA	NA
						K861090	no burden	NA	NA
						K775000	no burden	NA	B0034
						K747005	no burden	NA	NA
						B0032	no burden	NA	B0032
						C0040	no burden	NA	NA
						I13600	no burden	NA	B0034
						E0026	significant	NA	B0034
						K525404	no burden	NA	B0034
						K538104	no burden	NA	B0032
						K584003	no burden	NA	NA
						K517005	no burden	NA	NA
						I712058	significant	J23116	B0030; B0034
						J52022	no burden	NA	B0034; B0034; B0034
						J61101	no burden	NA	NA
						I13001	no burden	NA	NA
						K1806004	no burden	NA	B0034
						R1062	no burden	NA	B0030; B0034
						E0036	no burden	NA	NA
						K581005	no burden	NA	NA
						K115001	no burden	NA	B0032
						K517003	no burden	J23100	B0034
						I746200	no burden	NA	NA
						K1061001	no burden	NA	NA
						K773002	significant	NA	NA
						B1006	no burden	NA	B0032
						K118000	no burden	NA	NA
						B0033	no burden	NA	B0034
						K895000	no burden	NA	NA
						I759020	no burden	NA	NA
						R1051	no burden	NA	NA
						K747003	no burden	NA	NA
						I759016	significant	NA	NA
						K747001	no burden	NA	NA
						K774001	significant	NA	NA
						B0015	no burden	J23109	NA
						K784013	no burden	NA	NA
						K523015	no burden	NA	B0030
						K541503	no burden	NA	NA
						K844007	no burden	NA	NA
						E0420	no burden	J23116	B0030; B0034
						K608004	significant	J23110	NA
						K398326	significant	NA	NA
						K1031410	no burden	NA	NA
						K747000	significant	NA	NA
						K608003	significant	J23110	B0032
						K553003	significant	NA	B0034; B0034
						K773003	no burden	NA	NA
						K523000	no burden	NA	NA
						K611025	no burden	NA	NA
						R0083	no burden	NA	NA
						K607038	no burden	NA	NA
						I746391	significant	J23116	B0030; B0034
						C0050	no burden	NA	B0030
						I13601	no burden	NA	NA
						I13500	no burden	NA	NA
						K1166002	no burden	NA	NA
						K733001	no burden	NA	B0034
						I0500	no burden	NA	NA
						K118028	significant	NA	NA
						K844006	no burden	NA	NA
						K568004	no burden	NA	NA
						K516011	significant	NA	NA
						B0023	no burden	J23119; J23108	NA
						I13002	significant	NA	B0034
						K844008	no burden	NA	NA
						K581008	significant	J23104	B0032
						K1150042	significant	NA	B0034; B0034
						K575014	no burden	J23110	NA
						K575009	significant	J23104	NA
						K118019	no burden	NA	NA
						K797001	no burden	NA	NA
						K325909	significant	J23101	B0032
						I13602	significant	NA	B0034
						K115002	no burden	NA	NA
						K608002	significant	J23110	B0034
						I746908	significant	J23116	B0034
						K516132	significant	J23100	B0034
						E0430	significant	NA	B0034
						K748002	no burden	NA	NA
						K1061003	no burden	NA	NA
						K137076	significant	NA	NA
						K523006	no burden	NA	NA
						K523023	significant	NA	NA
						I712669	significant	NA	B0034; B0034
						K325218	significant	NA	NA
						K617004	significant	NA	NA
						K861172	significant	NA	B0034
						K608011	significant	NA	NA
						K316003	no burden	NA	B0034
						K541501	significant	NA	NA
						K639003	significant	NA	NA
						K731721	significant	NA	NA
						K1149051	significant	NA	B0032
						I0466	no burden	NA	NA
						K137018	significant	NA	NA
						C0051	significant	NA	NA
						K3174003	control	NA	B0034
						I761014	significant	NA	B0034; B0034
						I759005	no burden	NA	NA
						K3174002	control	NA	NA
						K523013	significant	NA	B0034
						K733013	significant	NA	NA
						K395602	significant	NA	NA
						B0011	no burden	NA	NA
						I742111	no burden	NA	NA
						K3174006	control	NA	B0034; B0034; B0034
						K541502	significant	NA	NA
						I759014	significant	NA	NA
						K608012	significant	NA	NA
						C0053	significant	NA	B0034
						K880005	significant	J23100	B0034
						C0056	significant	NA	B0034
						K346000	significant	NA	NA
						I759017	significant	NA	B0034; B0034
						J36335	significant	J23104	B0034
						K592020	significant	J23104	NA
						K541526	significant	NA	B0034; B0034
						J61000	significant	NA	B0034
						K515100	significant	NA	NA
						K608010	significant	NA	NA
						K3174007	control	NA	B0034
						K523020	significant	NA	B0034
						K523014	significant	NA	NA
						K3174004	control	NA	NA
						J04450	significant	J23116	B0034
						K733010	significant	NA	NA
						K523022	significant	NA	NA

## Sheet: Fig. 6C
accession	strain	isolate	vectors	plates	replicates	growth.rate.mean	growth.rate.95CI.range	GFP.rate.mean	GFP.rate.95LCI.range	other.rate.mean
K3174002	JEB1204	1	pSB13C	exp061	8	0.694341	0.0171342	4393.04	304.067	3511.52
K3174003	JEB1205	1	pSB13C	exp061	8	0.745199	0.0107926	4631.56	142.814	3496.38
K3174004	JEB1206	1	pSB13C	exp061	8	0.751054	0.0171996	4448.64	118.448	4864.35
K3174006	JEB1207	1	pSB13C	exp061	8	0.948688	0.0276548	6065.62	161.391	3188.62
K3174007	JEB1208	1	pSB13C	exp061	8	0.882039	0.0408139	5022.61	285.808	4322.73
K3174002	JEB1209	2	pSB13C	exp061	8	0.689059	0.0271805	4377.82	320.292	3670.2
K3174003	JEB1210	2	pSB13C	exp061	8	0.718368	0.0199851	4472.93	209.805	3429.33
K3174004	JEB1211	2	pSB13C	exp061	8	0.755829	0.0161765	4322.58	122.216	4818.67
K3174006	JEB1212	2	pSB13C	exp061	8	0.923448	0.0123419	5885.5	113.092	3011.01
K3174007	JEB1213	2	pSB13C	exp061	8	0.822492	0.0203517	4809.04	196.69	4184.28
J23100	BB105	1	J61002	exp057	4	0.905509	0.0165415	11781.9	1269.81	5199.13
J23101	BB106	1	J61002	exp057	4	0.893884	0.0317093	10968.3	1542.7	5826.45
J23102	BB107	1	J61002	exp057	4	0.87995	0.0144438	10565.8	1535.05	5010.7
J23103	BB108	1	J61002	exp057	4	1.23702	0.0529164	17419.4	2107.84	11.1056
J23104	BB109	1	J61002	exp057	4	1.01158	0.0560622	15794	2017.48	4044.21
J23105	BB110	1	J61002	exp057	4	1.20515	0.0349564	15485.5	1765.83	986.549
J23106	BB111	1	J61002	exp057	4	1.14291	0.0444009	14455	1114.17	1553.24
J23107	BB112	1	J61002	exp057	4	1.11501	0.0406192	17133.3	1296.73	2094.43
J23110	BB113	1	J61002	exp057	4	1.09487	0.0307357	13314.8	1088.29	3537
J23112	BB114	1	J61002	exp057	4	1.19103	0.0661172	21143	2988.46	14.2868
J23113	BB127	1	J61002	exp057	4	1.18472	0.0223099	16782.8	2033.46	18.7147
J23114	BB128	1	J61002	exp057	4	1.20583	0.0631654	16300.2	1469	216.903
J23115	BB129	1	J61002	exp057	4	1.18164	0.0183629	16332.1	724.582	286.939
J23116	BB130	1	J61002	exp057	4	1.22434	0.0291952	17167.4	2586	234.204
J23118	BB131	1	J61002	exp057	4	1.09743	0.0232829	14024.4	1568.36	2630.88
J23117	BB373	1	J61002	exp057	4	1.13377	0.244856	16310.7	2523.46	62.3405

## Sheet: Fig. 7C
accession	strains	vectors	plates	replicates	normalized.growth.rate.mean	growth.rate.reduced.adj.p.value	burden.category	normalized.GFP.rate.mean	other.burden.greater.adj.p.value	other.burden.greater.significant
R0082	BB393	pSB1A2	exp024	3	1.05437	0.994297	no burden	1.03569	NA	not tested
R0078	BB391	pSB1A2	exp024	3	1.05428	0.994297	no burden	1.08572	NA	not tested
K660610	BB223	pSB1C3	exp009	3	1.03529	0.994297	no burden	0.914038	NA	not tested
K314110	BB21	pSB1C3	exp003,exp005	6	1.03467	0.988125	no burden	0.966571	NA	not tested
K914001	BB285	pSB1C3	exp020	3	1.03077	0.982461	no burden	0.958866	NA	not tested
K516022	BB345	pSB1C3	exp015,exp048	6	1.03063	0.994297	no burden	0.879259	NA	not tested
K909007	BB251	pSB1C3	exp022,exp028	5	1.02926	0.994297	no burden	1.04298	NA	not tested
K607035	BB213	pSB1C3	exp009	3	1.02904	0.994297	no burden	1.12184	NA	not tested
K731722	BB22	pSB1C3	exp003,exp005	6	1.02758	0.994297	no burden	0.974785	NA	not tested
J45299	BB147	pSB1C3	exp018	3	1.02737	0.994297	no burden	0.940973	NA	not tested
K777117	BB255	pSB1C3	exp022,exp028	6	1.02354	0.994297	no burden	1.01466	NA	not tested
R0063	BB291,BB531	pSB1A2,pSB1C3	exp020,exp032	6	1.02315	0.98532	no burden	1.00811	NA	not tested
K1150040	BB152	pSB1C3	exp008,exp033	6	1.02297	0.982461	no burden	0.938207	NA	not tested
K525710	BB208	pSB1C3	exp009	5	1.02243	0.994297	no burden	0.995544	NA	not tested
R0011	BB191,BB446	pSB1A2,pSB1C3	exp022,exp033	6	1.02181	0.994297	no burden	0.981747	NA	not tested
I13543	BB182	pSB1A2	exp021	3	1.02125	0.994297	no burden	0.924026	NA	not tested
K598014	BB252	pSB1C3	exp022,exp028	6	1.02093	0.994297	no burden	1.04406	NA	not tested
K569017	BB326	pSB1C3	exp011	3	1.02031	0.994297	no burden	0.993745	NA	not tested
K817024	BB340	pSB1C3	exp015,exp048	6	1.01979	0.994297	no burden	0.896645	NA	not tested
I751100	BB292	pSB1C3	exp020	3	1.01926	0.98532	no burden	0.927103	NA	not tested
P0312	BB300	pSB1C3	exp035	3	1.01846	0.982461	no burden	0.871275	NA	not tested
K541506	BB400	pSB1C3	exp024,exp052	6	1.01784	0.994297	no burden	0.990119	NA	not tested
R0084	BB390	pSB1A2	exp024	3	1.01734	0.919995	no burden	1.04561	NA	not tested
K817018	BB57	pSB1C3	exp016	3	1.01703	0.988482	no burden	1.00607	NA	not tested
B0025	BB156	pSB1A2	exp008,exp033	6	1.01579	0.994297	no burden	1.02911	NA	not tested
K733008	BB214	pSB1C3	exp009	3	1.01465	0.953644	no burden	0.989347	NA	not tested
K627011	BB276	pSB1C3	exp020	3	1.01412	0.982461	no burden	1.00495	NA	not tested
J45219	BB146	pSB1C3	exp018	3	1.0133	0.917329	no burden	0.947095	NA	not tested
K624004	BB278	pSB1C3	exp020	3	1.01323	0.994297	no burden	0.955074	NA	not tested
K575021	BB205	pSB1C3	exp009	3	1.01278	0.944137	no burden	1.01184	NA	not tested
K1150043	BB155	pSB1C3	exp008,exp033	6	1.01241	0.982461	no burden	0.86776	NA	not tested
J61100	BB555	pSB1A2	exp027	3	1.01184	0.737297	no burden	1.09772	NA	not tested
K817023	BB338	pSB1C3	exp015,exp048	6	1.01174	0.994297	no burden	0.817631	NA	not tested
K812032	BB256	pSB1C3	exp022,exp028	6	1.01166	0.912072	no burden	1.03792	NA	not tested
K567008	BB259	pSB1C3	exp022,exp028	6	1.01159	0.98532	no burden	0.972273	NA	not tested
E1010	BB553	pSB1C3	exp027	2	1.01138	0.994297	no burden	0.932207	NA	not tested
K808025	BB25	pSB1C3	exp003,exp005	6	1.01109	0.863908	no burden	0.867521	NA	not tested
K747020	BB530	pSB1C3	exp032	3	1.01044	0.926724	no burden	1.0054	NA	not tested
K523003	BB178	pSB1C3	exp021	3	1.01017	0.982461	no burden	0.917678	NA	not tested
S04602	BB331	pSB1C3	exp011	3	1.00988	0.994297	no burden	0.990492	NA	not tested
K1150039	BB151	pSB1C3	exp008,exp033	6	1.00984	0.880053	no burden	0.921634	NA	not tested
K654058	BB271	pSB1C3	exp020	3	1.00929	0.842195	no burden	1.02285	NA	not tested
K624003	BB275	pSB1C3	exp020	3	1.00906	0.84608	no burden	0.984016	NA	not tested
K747011	BB415	pSB1C3	exp017	3	1.00831	0.994297	no burden	0.993634	NA	not tested
S03749	BB309	pSB1C3	exp035	3	1.00798	0.994297	no burden	0.941012	NA	not tested
K823017	BB55	pSB1C3	exp016	3	1.00765	0.82539	no burden	0.99011	NA	not tested
K801012	BB258	pSB1C3	exp022,exp028	6	1.0075	0.926536	no burden	1.01441	NA	not tested
K592018	BB281	pSB1C3	exp020,exp050	6	1.00717	0.944137	no burden	0.937282	NA	not tested
J23119	BB590	pSB1C3	exp028	3	1.00633	0.744211	no burden	0.963143	NA	not tested
K747022	BB534	pSB1C3	exp032	3	1.00593	0.96519	no burden	1.02663	NA	not tested
K539421	BB418	pSB1C3	exp024,exp052	6	1.00549	0.842195	no burden	0.983303	NA	not tested
I732920	BB148	pSB1C3	exp018	3	1.00499	0.994297	no burden	0.97463	NA	not tested
B0012	BB266	pSB1C3	exp022,exp028	6	1.00495	0.84608	no burden	0.974598	NA	not tested
P10302	BB586	pSB1C3	exp027	3	1.00457	0.917329	no burden	1.02818	NA	not tested
K784006	BB366	pSB1C3	exp014	3	1.00436	0.894425	no burden	0.958605	NA	not tested
R0071	BB377	pSB1A2	exp016	3	1.004	0.88707	no burden	0.991595	NA	not tested
E0022	BB189	pSB1A2	exp021	3	1.00399	0.771629	no burden	0.939948	NA	not tested
K747007	BB357	pSB1C3	exp014	3	1.00377	0.84608	no burden	0.967875	NA	not tested
K738002	BB397	pSB1C3	exp024,exp052	6	1.00373	0.84608	no burden	0.965563	NA	not tested
C0060	BB416	pSB1C3	exp017	3	1.00354	0.842195	no burden	1.03193	NA	not tested
K538004	BB60	pSB1C3	exp016	3	1.0032	0.994297	no burden	1.01258	NA	not tested
K538000	BB62	pSB1C3	exp016	3	1.00225	0.744211	no burden	0.942032	NA	not tested
K576003	BB211	pSB1C3	exp009	3	1.00203	0.690456	no burden	0.96555	NA	not tested
B0040	BB140	pSB1A2	exp018	3	1.00197	0.691587	no burden	0.976839	NA	not tested
K648029	BB40	pSB1C3	exp016	3	1.00178	0.725159	no burden	1.08123	NA	not tested
K1150038	BB150	pSB1C3	exp008	3	1.00134	0.69013	no burden	0.969717	NA	not tested
K608351	BB210	pSB1C3	exp009	3	1.00114	0.741369	no burden	1.0817	NA	not tested
K519010	BB423	pSB1C3	exp052	3	1.00075	0.690456	no burden	0.970339	NA	not tested
K606017	BB274	pSB1C3	exp020	3	1.00005	0.669992	no burden	0.868849	NA	not tested
J23108	BB117,BB241	pSB1C3	exp006,exp010,exp015,exp017,exp048	21	1.00004	0.669207	no burden	1.00322	NA	not tested
R0040	BB192,BB527,BB551	pSB1A2,pSB1C3	exp022,exp027,exp032,exp033	12	0.999792	0.660986	no burden	1.00999	NA	not tested
K539119	BB420	pSB1C3	exp052	3	0.998758	0.609953	no burden	0.966615	NA	not tested
K118005	BB408	pSB1C3	exp014,exp017	6	0.998735	0.609953	no burden	0.968045	NA	not tested
R0062	BB529	pSB1C3	exp032	3	0.998692	0.630056	no burden	1.0185	NA	not tested
K525998	BB64	pSB1C3	exp016	3	0.998114	0.609953	no burden	1.02128	NA	not tested
K540001	BB425	pSB1C3	exp052	3	0.998085	0.609953	no burden	0.98134	NA	not tested
I6057	BB239	pSB1C3	exp010,exp015,exp017,exp048	13	0.997981	0.58975	no burden	0.992284	NA	not tested
K516031	BB341	pSB1C3	exp011	3	0.997761	0.58975	no burden	0.978433	NA	not tested
K747018	BB526	pSB1C3	exp032	3	0.997708	0.59943	no burden	1.00473	NA	not tested
K515007	BB217	pSB1C3	exp011,exp033	6	0.997639	0.619227	no burden	0.972306	NA	not tested
B0030	BB119	pSB1C3	exp006	8	0.997564	0.442082	no burden	0.993142	NA	not tested
K1033910	BB247	pSB1C3	exp010,exp017	6	0.997255	0.563055	no burden	0.961844	NA	not tested
K592011	BB81	pSB1C3	exp003,exp005	6	0.996951	0.581892	no burden	0.942803	NA	not tested
K1150041	BB153	pSB1C3	exp008,exp033	6	0.996867	0.600687	no burden	0.945822	NA	not tested
E0020	BB188,BB426	pSB1A2,pSB1C3	exp021,exp022,exp028	9	0.996587	0.563055	no burden	1.01278	NA	not tested
J45319	BB310	pSB1C3	exp035	3	0.99632	0.493547	no burden	0.997886	NA	not tested
K936000	BB260	pSB1C3	exp022,exp028	6	0.995444	0.526438	no burden	1.06059	NA	not tested
J23109	BB118,BB242	pSB1C3	exp006,exp010,exp017	15	0.995357	0.563055	no burden	1.02681	NA	not tested
K747004	BB351	pSB1C3	exp014	3	0.995183	0.524943	no burden	0.984374	NA	not tested
R0080	BB378	pSB1A2	exp016	3	0.995017	0.267413	no burden	1.03789	NA	not tested
K808003	BB28	pSB1C3	exp014	3	0.994765	0.471474	no burden	0.957279	NA	not tested
I13502	BB183	pSB1A2	exp021	3	0.994204	0.534794	no burden	0.984242	NA	not tested
C0012	BB161,BB356	pSB1A2,pSB1C3	exp014,exp021,exp033	9	0.994093	0.434171	no burden	0.896184	NA	not tested
K517002	BB419	pSB1C3	exp052	3	0.994057	0.47778	no burden	0.942302	NA	not tested
C0052	BB412	pSB1C3	exp017	3	0.993936	0.36038	no burden	0.949574	NA	not tested
K592016	BB279	pSB1C3	exp020	3	0.993773	0.448102	no burden	0.979252	NA	not tested
B0013	BB268	pSB1C3	exp022,exp028	5	0.993623	0.125308	no burden	1.05002	NA	not tested
K876000	BB262	pSB1C3	exp022,exp028	6	0.993193	0.496695	no burden	0.975066	NA	not tested
K875009	BB401	pSB1C3	exp024,exp052	6	0.992087	0.349387	no burden	1.00336	NA	not tested
C0160	BB389	pSB1A2	exp024	3	0.991658	0.471474	no burden	0.998531	NA	not tested
K1415006	BB20	pSB1C3	exp048	3	0.991467	0.104362	no burden	0.934953	NA	not tested
K747010	BB413	pSB1C3	exp017	3	0.991045	0.563055	no burden	0.953845	NA	not tested
K773004	BB360	pSB1C3	exp014	3	0.990526	0.563055	no burden	1.00947	NA	not tested
K863206	BB399	pSB1C3	exp024,exp052	6	0.990323	0.457003	no burden	0.993767	NA	not tested
K747021	BB532	pSB1C3	exp032	3	0.990113	0.526363	no burden	1.00415	NA	not tested
K1188002	BB120	pSB1C3	exp006	6	0.989613	0.142232	no burden	0.942916	NA	not tested
K538101	BB206	pSB1C3	exp009	3	0.989453	0.366602	no burden	0.983685	NA	not tested
I13504	BB184	pSB1A2	exp021	3	0.98862	0.384198	no burden	0.951745	NA	not tested
K588001	BB318	pSB1C3	exp011,exp035	6	0.988472	0.47778	no burden	1.01142	NA	not tested
K525306	BB73	pSB1C3	exp003,exp005	6	0.988153	0.336442	no burden	0.835469	NA	not tested
R0079	BB376	pSB1A2	exp016	3	0.987921	0.457003	no burden	1.02386	NA	not tested
R0065	BB293,BB533	pSB1A2,pSB1C3	exp020,exp032	6	0.987536	0.286789	no burden	1.01779	NA	not tested
K516030	BB339	pSB1C3	exp015,exp048	6	0.987296	0.252864	no burden	0.855777	NA	not tested
B0031	BB157,BB558	pSB1A2	exp018,exp027	6	0.98725	0.0701402	no burden	0.995558	NA	not tested
K145302	BB225	pSB1C3	exp009	3	0.987131	0.144473	no burden	0.992247	NA	not tested
K747002	BB269	pSB1C3	exp022,exp028	6	0.986937	0.252523	no burden	1.04541	NA	not tested
I746381	BB230	pSB1C3	exp015,exp048	6	0.986481	0.383114	no burden	1.02665	NA	not tested
K624000	BB277	pSB1C3	exp020	3	0.9863	0.36038	no burden	0.979981	NA	not tested
C0061	BB583	pSB1C3	exp027	3	0.985759	0.510742	no burden	0.999173	NA	not tested
S05060	BB61	pSB1C3	exp016	3	0.98559	0.356441	no burden	0.990617	NA	not tested
S03154	BB384	pSB1A2	exp024	3	0.985578	0.473241	no burden	1.06526	NA	not tested
B0034	BB160	pSB1A2	exp021	3	0.98524	0.508073	no burden	1.02957	NA	not tested
K590034	BB209	pSB1C3	exp009	3	0.985219	0.340671	no burden	0.942659	NA	not tested
K747019	BB528	pSB1C3	exp032	3	0.98488	0.406024	no burden	1.03052	NA	not tested
K145001	BB72	pSB1C3	exp003,exp005	7	0.984718	0.308734	no burden	0.849197	NA	not tested
K808032	BB540	pSB1C3	exp032	3	0.984258	0.36374	no burden	0.984657	NA	not tested
K763001	BB342	pSB1C3	exp011	3	0.983975	0.36038	no burden	1.02837	NA	not tested
K567015	BB261	pSB1C3	exp022,exp028	6	0.983867	0.151117	no burden	1.06889	NA	not tested
K575020	BB181	pSB1C3	exp021	3	0.982727	0.23077	no burden	0.965348	NA	not tested
K523004	BB180	pSB1C3	exp021	3	0.982601	0.336442	no burden	0.989926	NA	not tested
K611026	BB324	pSB1C3	exp011	3	0.981955	0.240159	no burden	0.985008	NA	not tested
E0024	BB386	pSB1A2	exp024	3	0.981782	0.471474	no burden	1.02717	NA	not tested
K617003	BB16,BB17	pSB1C3	exp014,exp015,exp048,exp050	11	0.981272	0.23279	no burden	0.93361	NA	not tested
R0010	BB585	pSB1C3	exp027	2	0.981247	0.496695	no burden	0.945582	NA	not tested
K914003	BB287	pSB1C3	exp020	3	0.980416	0.322519	no burden	0.802348	NA	not tested
K1033916	BB248	pSB1C3	exp010,exp017	12	0.980398	0.144473	no burden	1.00516	NA	not tested
K523002	BB176	pSB1C3	exp021	3	0.980277	0.183931	no burden	0.95615	NA	not tested
K747012	BB417	pSB1C3	exp017	3	0.979838	0.157581	no burden	0.959542	NA	not tested
K873002	BB59	pSB1C3	exp016	3	0.979787	0.336442	no burden	0.940677	NA	not tested
K634001	BB273	pSB1C3	exp020,exp050	6	0.97977	0.258332	no burden	0.946349	NA	not tested
K325903	BB47	pSB1C3	exp016	3	0.979211	0.272777	no burden	1.09452	NA	not tested
K608007	BB165	pSB1C3	exp008,exp033	6	0.978974	0.125308	no burden	0.849215	NA	not tested
K914011	BB289	pSB1C3	exp010,exp020	4	0.978535	0.0740155	no burden	0.986121	NA	not tested
J52011	BB290	pSB1C3	exp020	3	0.978175	0.0967518	no burden	0.928787	NA	not tested
J45199	BB1,BB2	pSB1C3	exp014,exp015,exp048	9	0.978136	0.133789	no burden	1.01052	NA	not tested
K1218003	BB121	pSB1C3	exp006	6	0.977918	0.295211	no burden	0.975501	NA	not tested
K819010	BB164	pSB1C3	exp008,exp033,exp050	9	0.977811	0.191829	no burden	0.959263	NA	not tested
K808000	BB542	pSB1C3	exp032	3	0.977648	0.183395	no burden	1.00824	NA	not tested
C0261	BB383	pSB1A2	exp016	3	0.977601	0.0612572	no burden	1.00733	NA	not tested
K731520	BB538	pSB1C3	exp032	3	0.976646	0.131516	no burden	NA	NA	not tested
K1150001	BB249	pSB1C3	exp010	3	0.976456	0.252864	no burden	0.987963	NA	not tested
E0032	BB190	pSB1A2	exp021	3	0.976273	0.240159	no burden	NA	NA	not tested
K525406	BB75	pSB1C3	exp003,exp005	5	0.975935	0.193072	no burden	0.874972	NA	not tested
K541505	BB398	pSB1C3	exp024	3	0.974647	0.272777	no burden	1.15369	NA	not tested
K747023	BB536	pSB1C3	exp032	3	0.974483	0.218086	no burden	1.04126	NA	not tested
K575015	BB179	pSB1C3	exp021	3	0.974138	0.23279	no burden	0.908464	NA	not tested
K608006	BB138	pSB1C3	exp018	3	0.97301	0.131516	no burden	0.924034	NA	not tested
k1184000	BB123	pSB1C3	exp006	6	0.972717	0.115335	no burden	0.907252	NA	not tested
K861173	BB424	pSB1C3	exp052	3	0.972627	0.190341	no burden	0.925784	NA	not tested
K819017	BB137	pSB1C3	exp018,exp050	6	0.972512	0.115335	no burden	0.893843	NA	not tested
K575008	BB86	pSB1C3	exp006	6	0.972482	0.0740155	no burden	NA	NA	not tested
E0422	BB537	pSB1C3	exp032	3	0.972424	0.358962	no burden	0.923184	NA	not tested
K895004	BB523	pSB1C3	exp032	3	0.972073	0.267291	no burden	0.891251	NA	not tested
K861090	BB524	pSB1C3	exp032	3	0.972038	0.29357	no burden	1.04188	NA	not tested
K775000	BB407	pSB1C3	exp017	3	0.971431	0.204174	no burden	1.09579	NA	not tested
K747005	BB353	pSB1C3	exp014	3	0.970541	0.0985367	no burden	0.996722	NA	not tested
B0032	BB158,BB352	pSB1A2,pSB1C3	exp014,exp018	6	0.970392	0.268693	no burden	1.03995	NA	not tested
C0040	BB162	pSB1A2	exp021	3	0.970195	0.144473	no burden	0.887547	NA	not tested
I13600	BB141	pSB1A2	exp018	3	0.969637	0.319325	no burden	0.941512	NA	not tested
E0026	BB387	pSB1A2	exp024,exp050	6	0.969318	0.00895081	significant	0.953487	NA	not tested
K525404	BB74	pSB1C3	exp003,exp005	6	0.9685	0.204174	no burden	0.856029	NA	not tested
K538104	BB58	pSB1C3	exp016	3	0.968314	0.308734	no burden	0.966374	NA	not tested
K584003	BB7,BB8	pSB1C3	exp014,exp015,exp048	9	0.967736	0.109298	no burden	NA	NA	not tested
K517005	BB422	pSB1C3	exp052	3	0.966754	0.115335	no burden	0.919044	NA	not tested
I712058	BB306	pSB1C3	exp035	3	0.966083	0.00660677	significant	NA	NA	not tested
J52022	BB144	pSB1C3	exp018,exp050	6	0.966034	0.131516	no burden	NA	NA	not tested
J61101	BB584	pSB1A2	exp027	3	0.965057	0.236368	no burden	1.08171	NA	not tested
I13001	BB142	pSB1A2	exp018,exp050	6	0.964969	0.193072	no burden	NA	NA	not tested
K1806004	BB14,BB15	pSB1C3	exp014,exp015,exp048	9	0.964744	0.143963	no burden	0.971023	NA	not tested
R1062	BB297,BB535	pSB1A2,pSB1C3	exp032,exp035	6	0.964301	0.0695514	no burden	0.99406	NA	not tested
E0036	BB385	pSB1A2	exp024	3	0.964065	0.0536714	no burden	NA	NA	not tested
K581005	BB280	pSB1C3	exp020	3	0.96221	0.0945232	no burden	0.888628	NA	not tested
K115001	BB314	pSB1C3	exp035	3	0.961999	0.18184	no burden	1.01919	NA	not tested
K517003	BB421	pSB1C3	exp052	3	0.961335	0.097502	no burden	0.927011	NA	not tested
I746200	BB149	pSB1C3	exp018	3	0.961017	0.0659688	no burden	1.20806	NA	not tested
K1061001	BB305	pSB1C3	exp035	3	0.958656	0.192199	no burden	0.793875	NA	not tested
K773002	BB264	pSB1C3	exp022,exp028	6	0.95814	0.0427635	significant	1.00385	NA	not tested
B1006	BB589	pSB1C3	exp028	3	0.956697	0.0945232	no burden	0.930828	NA	not tested
K118000	BB226	pSB1C3	exp015,exp048	6	0.956542	0.097502	no burden	0.90391	NA	not tested
B0033	BB159,BB354	pSB1A2,pSB1C3	exp014,exp018	6	0.953901	0.0780572	no burden	1.02905	NA	not tested
K895000	BB403	pSB1C3	exp024,exp052	6	0.953041	0.113998	no burden	0.961209	NA	not tested
I759020	BB303	pSB1C3	exp035	3	0.952875	0.136761	no burden	NA	NA	not tested
R1051	BB295	pSB1A2	exp035	3	0.951614	0.131516	no burden	0.995079	NA	not tested
K747003	BB349	pSB1C3	exp014	3	0.950571	0.1443	no burden	1.01812	NA	not tested
I759016	BB296	pSB1C3	exp022,exp028	6	0.950497	0.0142439	significant	NA	NA	not tested
K747001	BB267	pSB1C3	exp022,exp028	6	0.950144	0.070062	no burden	0.980909	NA	not tested
K774001	BB63	pSB1C3	exp016	3	0.949755	0.0370157	significant	0.939014	NA	not tested
B0015	BB552	pSB1C3	exp027	3	0.9497	0.336442	no burden	1.0815	NA	not tested
K784013	BB406	pSB1C3	exp017	3	0.949648	0.19546	no burden	1.01858	NA	not tested
K523015	BB327	pSB1C3	exp011	3	0.949464	0.0828517	no burden	1.0082	NA	not tested
K541503	BB396	pSB1C3	exp024,exp052	6	0.948494	0.0967518	no burden	0.946694	NA	not tested
K844007	BB541	pSB1C3	exp032	3	0.948263	0.131516	no burden	1.02482	NA	not tested
E0420	BB301	pSB1AK3	exp035	3	0.94776	0.109228	no burden	0.772505	NA	not tested
K608004	BB136	pSB1C3	exp018	3	0.94733	0.0314219	significant	0.856786	NA	not tested
K398326	BB23	pSB1C3	exp003,exp005	9	0.947228	0.00660677	significant	1.1393	NA	not tested
K1031410	BB411	pSB1C3	exp014,exp017	6	0.945271	0.113998	no burden	1.07554	NA	not tested
K747000	BB265	pSB1C3	exp022,exp028	6	0.944371	0.0370157	significant	0.897631	NA	not tested
K608003	BB134	pSB1C3	exp018	3	0.943788	0.0142439	significant	0.887096	NA	not tested
K553003	BB284	pSB1C3	exp020	3	0.942972	0.0427635	significant	0.938812	NA	not tested
K773003	BB359	pSB1C3	exp014	3	0.942817	0.147115	no burden	0.971829	NA	not tested
K523000	BB56	pSB1C3	exp016	3	0.942711	0.0967518	no burden	0.974933	NA	not tested
K611025	BB322	pSB1C3	exp011,exp035	6	0.942685	0.0983672	no burden	0.974109	NA	not tested
R0083	BB394	pSB1A2	exp024	3	0.942319	0.109298	no burden	1.02151	NA	not tested
K607038	BB215	pSB1C3	exp033	3	0.941245	0.0922558	no burden	NA	NA	not tested
I746391	BB231	pSB1C3	exp015,exp048	6	0.940891	0.0462281	significant	NA	NA	not tested
C0050	BB163	pSB1A2	exp021	3	0.940671	0.0780572	no burden	0.930607	NA	not tested
I13601	BB392	pSB1A2	exp024,exp052	6	0.940663	0.187591	no burden	0.965447	NA	not tested
I13500	BB133	pSB1A2	exp018	3	0.938798	0.0818532	no burden	0.933181	NA	not tested
K1166002	BB200,BB246	pSB1C3	exp010,exp017,exp033	9	0.938655	0.097502	no burden	NA	NA	not tested
K733001	BB172	pSB1C3	exp021	3	0.936687	0.151117	no burden	0.880014	NA	not tested
I0500	BB588	pSB1C3	exp027	3	0.933219	0.131516	no burden	1.02595	NA	not tested
K118028	BB228	pSB1C3	exp009,exp015,exp048	9	0.931461	0.00669977	significant	0.908037	NA	not tested
K844006	BB539	pSB1C3	exp032	3	0.93034	0.133789	no burden	1.04654	NA	not tested
K568004	BB348	pSB1C3	exp011	3	0.930251	0.0740155	no burden	0.822522	NA	not tested
K516011	BB337	pSB1C3	exp011	6	0.929899	0.0106674	significant	1.13119	NA	not tested
B0023	BB270	pSB1C3	exp014	3	0.92618	0.0794188	no burden	1.0649	NA	not tested
I13002	BB143	pSB1A2	exp018	3	0.92467	0.0314219	significant	NA	NA	not tested
K844008	BB543	pSB1C3	exp032	3	0.924362	0.139626	no burden	1.06086	NA	not tested
K581008	BB405	pSB1C3	exp024,exp052	6	0.923357	0.0321975	significant	0.913372	NA	not tested
K1150042	BB154	pSB1C3	exp008,exp033	6	0.922284	0.00225224	significant	0.839829	NA	not tested
K575014	BB175	pSB1C3	exp021	3	0.921201	0.192199	no burden	0.939592	NA	not tested
K575009	BB89	pSB1C3	exp006	6	0.920423	0.0181618	significant	NA	NA	not tested
K118019	BB82	pSB1C3	exp003,exp005	6	0.920242	0.0967518	no burden	0.852653	NA	not tested
K797001	BB283	pSB1C3	exp020	3	0.91715	0.215785	no burden	0.923896	NA	not tested
K325909	BB90	pSB1C3	exp006	3	0.916568	0.0142439	significant	0.879064	NA	not tested
I13602	BB379	pSB1A2	exp016,exp050	6	0.916172	0.00660677	significant	0.99328	NA	not tested
K115002	BB315	pSB1C3	exp035	3	0.916095	0.19546	no burden	1.04404	NA	not tested
K608002	BB66	pSB1C3	exp016	3	0.914909	0.0486805	significant	0.997385	NA	not tested
I746908	BB124,BB243	pSB1C3	exp006,exp010,exp017	15	0.913727	0.000125148	significant	NA	NA	not tested
K516132	BB282	pSB1C3	exp020	3	0.913147	0.0427635	significant	0.794334	NA	not tested
E0430	BB299	pSB1A2	exp035	3	0.909641	0.0370732	significant	NA	NA	not tested
K748002	BB65	pSB1C3	exp016	3	0.907397	0.0907958	no burden	0.81734	NA	not tested
K1061003	BB186,BB313	pSB1C3	exp021,exp035	6	0.906894	0.0777322	no burden	0.710704	NA	not tested
K137076	BB244	pSB1C3	exp010,exp017	6	0.90451	0.0107443	significant	0.802444	NA	not tested
K523006	BB204	pSB1C3	exp011,exp033	6	0.903555	0.23279	no burden	1.00452	NA	not tested
K523023	BB346	pSB1C3	exp015,exp048	6	0.901549	0.00696107	significant	NA	NA	not tested
I712669	BB311	pSB1C3	exp035,exp050	6	0.899296	0.0106674	significant	0.856562	0.998779	not significant
K325218	BB3	pSB1C3	exp015,exp048	6	0.892457	0.0370157	significant	1.01188	0.0218719	significant
K617004	BB329	pSB1C3	exp011	3	0.884374	0.00660677	significant	1.07958	0.0218719	significant
K861172	BB525	pSB1C3	exp032	3	0.865606	0.00935833	significant	0.938619	0.0802021	not significant
K608011	BB171	pSB1C3	exp021,exp033	6	0.863051	0.00696107	significant	NA	NA	not tested
K316003	BB54	pSB1C3	exp016	3	0.862322	0.0906005	no burden	1.19027	NA	not tested
K541501	BB286	pSB1C3	exp020,exp050	6	0.85619	0.00180654	significant	0.848799	0.609831	not significant
K639003	BB272	pSB1C3	exp020	3	0.851701	0.00965434	significant	0.76298	0.998779	not significant
K731721	BB5,BB554,BB6	pSB3C5	exp015,exp027,exp048,exp050	16	0.851652	0.000158505	significant	0.719602	0.998779	not significant
K1149051	BB304	pSB1C3	exp035	3	0.850028	0.043306	significant	0.553428	0.998779	not significant
I0466	BB382	pSB1A2	exp016	3	0.836394	0.0504314	no burden	0.980006	NA	not tested
K137018	BB19	pSB1C3	exp003,exp005,exp015,exp048	12	0.831686	0.00660677	significant	NA	NA	not tested
C0051	BB410	pSB1C3	exp017	3	0.829188	0.0370157	significant	0.632003	0.998779	not significant
K3174003	JEB1205	pSB1C3	exp003,exp005,exp006,exp008,exp009,exp010,exp011,exp014,exp015,exp016,exp017,exp020,exp021,exp022,exp024,exp027,exp028,exp032,exp033,exp035,exp048,exp050,exp052	69	0.827877	NA	control	0.818003	NA	not tested
I761014	BB312	pSB1C3	exp035	3	0.824524	0.0159233	significant	0.958039	0.0413062	significant
I759005	BB308	pSB1C3	exp035	3	0.821955	0.08102	no burden	0.959652	NA	not tested
K3174002	JEB1204	pSB1C3	exp003,exp005,exp006,exp008,exp009,exp010,exp011,exp015,exp016,exp017,exp018,exp020,exp021,exp022,exp024,exp027,exp028,exp032,exp033,exp035,exp048,exp050,exp052	72	0.821817	NA	control	0.831721	NA	not tested
K523013	BB323	pSB1C3	exp015,exp048	6	0.816922	0.0127095	significant	NA	NA	not tested
K733013	BB220	pSB1C3	exp009,exp050	6	0.804523	0.000460153	significant	0.771764	0.992163	not significant
K395602	BB87	pSB1C3	exp006	6	0.797248	0.000125148	significant	0.829122	0.0218719	significant
B0011	BB556	pSB1A2	exp027	2	0.779232	0.0967518	no burden	1.23625	NA	not tested
I742111	BB229	pSB1C3	exp033	2	0.773034	0.0695514	no burden	0.79245	NA	not tested
K3174006	JEB1207	pSB1C3	exp003,exp005,exp006,exp008,exp009,exp010,exp011,exp014,exp015,exp016,exp017,exp018,exp020,exp021,exp022,exp024,exp027,exp028,exp032,exp033,exp035,exp048,exp050,exp052	72	0.768855	NA	control	0.736461	NA	not tested
K541502	BB288	pSB1C3	exp020	3	0.754179	0.00660677	significant	1.04453	0.0332459	significant
I759014	BB294	pSB1C3	exp022,exp028	6	0.731693	0.00127494	significant	NA	NA	not tested
K608012	BB173	pSB1C3	exp021,exp033	6	0.728783	0.000460153	significant	NA	NA	not tested
C0053	BB414	pSB1C3	exp017	3	0.727988	0.0127095	significant	0.773799	0.451898	not significant
K880005	BB362	pSB1C3	exp014	3	0.725118	0.0181618	significant	0.639613	0.998779	not significant
C0056	BB139	pSB1A2	exp018	3	0.717927	0.00660677	significant	0.755184	0.110812	not significant
K346000	BB85	pSB1C3	exp006	6	0.708583	0.00660677	significant	0.753874	0.194202	not significant
I759017	BB298	pSB1C3	exp022,exp028	6	0.704613	0.00256959	significant	NA	NA	not tested
J36335	BB193	pSB1C3	exp033	3	0.697602	0.0291245	significant	0.429643	0.998779	not significant
K592020	BB404	pSB1C3	exp024,exp052	6	0.681854	0.000378371	significant	NA	NA	not tested
K541526	BB402	pSB1C3	exp024,exp052	6	0.670634	0.00161401	significant	0.708843	0.267944	not significant
J61000	BB187	pSB1A2	exp021,exp050	6	0.665596	0.000175152	significant	0.848577	0.0218719	significant
K515100	BB320	pSB1C3	exp011,exp035	6	0.66116	0.0120803	significant	0.871245	0.032123	significant
K608010	BB169	pSB1C3	exp021,exp033	6	0.659462	0.00140611	significant	NA	NA	not tested
K3174007	JEB1208	pSB1C3	exp003,exp005,exp006,exp008,exp009,exp010,exp011,exp014,exp015,exp016,exp017,exp018,exp020,exp021,exp022,exp024,exp027,exp028,exp032,exp033,exp035,exp048,exp050,exp052	77	0.639542	NA	control	0.609395	NA	not tested
K523020	BB328	pSB1C3	exp011	3	0.617214	0.0120803	significant	0.708786	0.194202	not significant
K523014	BB325	pSB1C3	exp011	3	0.604149	0.00660677	significant	1.22188	0.0218719	significant
K3174004	JEB1206	pSB1C3	exp003,exp005,exp006,exp008,exp009,exp010,exp011,exp014,exp015,exp016,exp017,exp018,exp020,exp021,exp022,exp024,exp027,exp032,exp033,exp035,exp048,exp050,exp052	68	0.592619	NA	control	0.532864	NA	not tested
J04450	BB380	pSB1AK3	exp016	3	0.55648	0.00165841	significant	0.5044	0.992163	not significant
K733010	BB218	pSB1C3	exp009,exp050	6	0.540048	0.00022391	significant	0.719327	0.0218719	significant
K523022	BB330	pSB1C3	exp011	3	0.483118	0.0253254	significant	0.589394	0.194202	not significant

## Sheet: Table 1
accession	strains	vectors	plates	replicates	burden	burden.95CI.range	growth.rate.reduced.adj.p.value	burden.category	other.burden.maximum.likelihood	other.burden.fraction.L95	other.burden.fraction.U95	other.burden.greater.adj.p.value	other.burden.greater.significant	GFP.interference
I712669	BB311	pSB1C3	exp035,exp050	6	0.100704	0.0450312	0.0106674	significant	-0.424353	-1.58198	0.406564	0.998779	not significant	FALSE
K325218	BB3	pSB1C3	exp015,exp048	6	0.107543	0.0729306	0.0370157	significant	1.11047	0.757717	1.5463	0.0218719	significant	FALSE
K617004	BB329	pSB1C3	exp011	3	0.115626	0.0145677	0.00660677	significant	1.68829	0.946879	2.3173	0.0218719	significant	FALSE
K861172	BB525	pSB1C3	exp032	3	0.134394	0.0245886	0.00935833	significant	0.543275	-0.0719723	1.22043	0.0802021	not significant	FALSE
K608011	BB171	pSB1C3	exp021,exp033	6	0.136949	0.0538055	0.00696107	significant	NA	NA	NA	NA	not tested	TRUE
K541501	BB286	pSB1C3	exp020,exp050	6	0.14381	0.0362716	0.00180654	significant	-0.0513966	-0.471909	0.444705	0.609831	not significant	FALSE
K639003	BB272	pSB1C3	exp020	3	0.148299	0.028032	0.00965434	significant	-0.598264	-1.44249	0.445711	0.998779	not significant	FALSE
K731721	BB5,BB554,BB6	pSB3C5	exp015,exp027,exp048,exp050	16	0.148348	0.0440189	0.000158505	significant	-0.890138	-1.51625	-0.225916	0.998779	not significant	FALSE
K1149051	BB304	pSB1C3	exp035	3	0.149972	0.0836726	0.043306	significant	-1.97771	-4.31545	-0.373738	0.998779	not significant	FALSE
K137018	BB19	pSB1C3	exp003,exp005,exp015,exp048	12	0.168314	0.0820818	0.00660677	significant	NA	NA	NA	NA	not tested	TRUE
C0051	BB410	pSB1C3	exp017	3	0.170812	0.081516	0.0370157	significant	-1.15439	-2.86905	0.300983	0.998779	not significant	FALSE
I761014	BB312	pSB1C3	exp035	3	0.175476	0.0498897	0.0159233	significant	0.760872	0.205509	1.3327	0.0413062	significant	FALSE
K523013	BB323	pSB1C3	exp015,exp048	6	0.183078	0.0883611	0.0127095	significant	NA	NA	NA	NA	not tested	TRUE
K733013	BB220	pSB1C3	exp009,exp050	6	0.195477	0.0330827	0.000460153	significant	-0.16758	-0.315881	0.145542	0.992163	not significant	FALSE
K395602	BB87	pSB1C3	exp006	6	0.202752	0.0190518	0.000125148	significant	0.157206	0.0877867	0.375423	0.0218719	significant	FALSE
K541502	BB288	pSB1C3	exp020	3	0.245821	0.0315546	0.00660677	significant	1.18116	0.418681	1.91049	0.0332459	significant	FALSE
I759014	BB294	pSB1C3	exp022,exp028	6	0.268307	0.0583428	0.00127494	significant	NA	NA	NA	NA	not tested	TRUE
K608012	BB173	pSB1C3	exp021,exp033	6	0.271217	0.0467211	0.000460153	significant	NA	NA	NA	NA	not tested	TRUE
C0053	BB414	pSB1C3	exp017	3	0.272012	0.0648766	0.0127095	significant	0.168415	-1.12743	1.69135	0.451898	not significant	FALSE
K880005	BB362	pSB1C3	exp014	3	0.274882	0.0855309	0.0181618	significant	-0.311064	-0.73289	0.156982	0.998779	not significant	FALSE
C0056	BB139	pSB1A2	exp018	3	0.282073	0.0390037	0.00660677	significant	0.132083	-0.0896021	0.48614	0.110812	not significant	FALSE
K346000	BB85	pSB1C3	exp006	6	0.291417	0.104466	0.00660677	significant	0.155418	-0.246549	0.502878	0.194202	not significant	FALSE
I759017	BB298	pSB1C3	exp022,exp028	6	0.295387	0.0826349	0.00256959	significant	NA	NA	NA	NA	not tested	TRUE
J36335	BB193	pSB1C3	exp033	3	0.302398	0.122218	0.0291245	significant	-0.886115	-1.83487	0.0137362	0.998779	not significant	FALSE
K592020	BB404	pSB1C3	exp024,exp052	6	0.318146	0.0496714	0.000378371	significant	NA	NA	NA	NA	not tested	TRUE
K541526	BB402	pSB1C3	exp024,exp052	6	0.329366	0.0783822	0.00161401	significant	0.116008	-0.272623	0.581233	0.267944	not significant	FALSE
J61000	BB187	pSB1A2	exp021,exp050	6	0.334404	0.0411482	0.000175152	significant	0.547185	0.212933	0.957801	0.0218719	significant	FALSE
K515100	BB320	pSB1C3	exp011,exp035	6	0.33884	0.159017	0.0120803	significant	0.620014	0.260077	0.875187	0.032123	significant	FALSE
K608010	BB169	pSB1C3	exp021,exp033	6	0.340538	0.0772223	0.00140611	significant	NA	NA	NA	NA	not tested	TRUE
K523020	BB328	pSB1C3	exp011	3	0.382786	0.0874807	0.0120803	significant	0.239224	-0.390656	0.98375	0.194202	not significant	FALSE
K523014	BB325	pSB1C3	exp011	3	0.395851	0.0470267	0.00660677	significant	1.56051	1.04051	1.9793	0.0218719	significant	FALSE
J04450	BB380	pSB1AK3	exp016	3	0.44352	0.0219462	0.00165841	significant	-0.117425	-0.066875	0.0439435	0.992163	not significant	FALSE
K733010	BB218	pSB1C3	exp009,exp050	6	0.459952	0.0622221	0.00022391	significant	0.389777	0.163661	0.714518	0.0218719	significant	FALSE
K523022	BB330	pSB1C3	exp011	3	0.516882	0.192436	0.0253254	significant	0.205609	-0.359072	0.794129	0.194202	not significant	FALSE

## Sheet: Fig. S1
accession	strain	vector	plate	well	time.min	OD
K575021	BB205	pSB1C3	exp009	A2	0	0.0211452
K575021	BB205	pSB1C4	exp009	A2	10	0.0217819
K575021	BB205	pSB1C5	exp009	A2	20	0.0240019
K575021	BB205	pSB1C6	exp009	A2	30	0.0278952
K575021	BB205	pSB1C7	exp009	A2	40	0.0341986
K575021	BB205	pSB1C8	exp009	A2	50	0.0433886
K575021	BB205	pSB1C9	exp009	A2	60	0.0557619
K575021	BB205	pSB1C10	exp009	A2	70	0.0709419
K575021	BB205	pSB1C11	exp009	A2	80	0.0900519
K575021	BB205	pSB1C12	exp009	A2	90	0.112389
K575021	BB205	pSB1C13	exp009	A2	100	0.140649
K575021	BB205	pSB1C14	exp009	A2	110	0.171285
K575021	BB205	pSB1C15	exp009	A2	120	0.199179
K575021	BB205	pSB1C16	exp009	A2	130	0.228705
K575021	BB205	pSB1C17	exp009	A2	140	0.251559
K575021	BB205	pSB1C18	exp009	A2	150	0.280299
K575021	BB205	pSB1C19	exp009	A2	160	0.314219
K575021	BB205	pSB1C20	exp009	A2	170	0.345112
K575021	BB205	pSB1C21	exp009	A2	180	0.356299
K575021	BB205	pSB1C22	exp009	A2	190	0.362665
K575021	BB205	pSB1C23	exp009	A2	200	0.361149
K575021	BB205	pSB1C24	exp009	A2	210	0.369685
K575021	BB205	pSB1C25	exp009	A2	220	0.388535
K575021	BB205	pSB1C26	exp009	A2	230	0.399969
K575021	BB205	pSB1C27	exp009	A2	240	0.419082
K575021	BB205	pSB1C28	exp009	A2	250	0.419822
K575021	BB205	pSB1C29	exp009	A2	260	0.428355
K575021	BB205	pSB1C30	exp009	A2	270	0.433022
K575021	BB205	pSB1C31	exp009	A2	280	0.438732
K575021	BB205	pSB1C32	exp009	A2	290	0.443815
K575021	BB205	pSB1C33	exp009	A2	300	0.450775
K575021	BB205	pSB1C34	exp009	A2	310	0.458432
K575021	BB205	pSB1C35	exp009	A2	320	0.464282
K575021	BB205	pSB1C36	exp009	A2	330	0.471879
K575021	BB205	pSB1C37	exp009	A2	340	0.480932
K575021	BB205	pSB1C38	exp009	A2	350	0.491915
K575021	BB205	pSB1C39	exp009	A2	360	0.500872
K575021	BB205	pSB1C40	exp009	A2	370	0.511532
K575021	BB205	pSB1C41	exp009	A2	380	0.518905
K575021	BB205	pSB1C42	exp009	A2	390	0.525175
K575021	BB205	pSB1C43	exp009	A2	400	0.531092
K575021	BB205	pSB1C44	exp009	A2	410	0.537332
K575021	BB205	pSB1C45	exp009	A2	420	0.544372
K575021	BB205	pSB1C46	exp009	A2	430	0.553089
K575021	BB205	pSB1C47	exp009	A2	440	0.566329
K575021	BB205	pSB1C48	exp009	A2	450	0.561742
K575021	BB205	pSB1C49	exp009	A2	460	0.563809
K575021	BB205	pSB1C50	exp009	A2	470	0.573515
K575021	BB205	pSB1C51	exp009	A2	480	0.579969
K575021	BB205	pSB1C52	exp009	A2	490	0.585229
K575021	BB205	pSB1C53	exp009	A2	500	0.591769
K575021	BB205	pSB1C54	exp009	A2	510	0.599739
K575021	BB205	pSB1C55	exp009	A2	520	0.607515
K575021	BB205	pSB1C56	exp009	A2	530	0.611069
K575021	BB205	pSB1C57	exp009	A2	540	0.614395
K575021	BB205	pSB1C58	exp009	A2	550	0.621795
K575021	BB205	pSB1C59	exp009	A2	560	0.623102
K575021	BB205	pSB1C60	exp009	A2	570	0.631389
K575021	BB205	pSB1C61	exp009	A2	580	0.642395
K575021	BB205	pSB1C62	exp009	A2	590	0.647439
K575021	BB205	pSB1C63	exp009	A6	0	0.0205024
K575021	BB205	pSB1C64	exp009	A6	10	0.021339
K575021	BB205	pSB1C65	exp009	A6	20	0.023659
K575021	BB205	pSB1C66	exp009	A6	30	0.0278524
K575021	BB205	pSB1C67	exp009	A6	40	0.0343557
K575021	BB205	pSB1C68	exp009	A6	50	0.0438457
K575021	BB205	pSB1C69	exp009	A6	60	0.056619
K575021	BB205	pSB1C70	exp009	A6	70	0.072399
K575021	BB205	pSB1C71	exp009	A6	80	0.091409
K575021	BB205	pSB1C72	exp009	A6	90	0.115246
K575021	BB205	pSB1C73	exp009	A6	100	0.145806
K575021	BB205	pSB1C74	exp009	A6	110	0.177742
K575021	BB205	pSB1C75	exp009	A6	120	0.211636
K575021	BB205	pSB1C76	exp009	A6	130	0.242162
K575021	BB205	pSB1C77	exp009	A6	140	0.265816
K575021	BB205	pSB1C78	exp009	A6	150	0.293556
K575021	BB205	pSB1C79	exp009	A6	160	0.321776
K575021	BB205	pSB1C80	exp009	A6	170	0.347669
K575021	BB205	pSB1C81	exp009	A6	180	0.372156
K575021	BB205	pSB1C82	exp009	A6	190	0.387022
K575021	BB205	pSB1C83	exp009	A6	200	0.400706
K575021	BB205	pSB1C84	exp009	A6	210	0.418242
K575021	BB205	pSB1C85	exp009	A6	220	0.410992
K575021	BB205	pSB1C86	exp009	A6	230	0.423026
K575021	BB205	pSB1C87	exp009	A6	240	0.419439
K575021	BB205	pSB1C88	exp009	A6	250	0.422979
K575021	BB205	pSB1C89	exp009	A6	260	0.425612
K575021	BB205	pSB1C90	exp009	A6	270	0.426379
K575021	BB205	pSB1C91	exp009	A6	280	0.433089
K575021	BB205	pSB1C92	exp009	A6	290	0.439372
K575021	BB205	pSB1C93	exp009	A6	300	0.448032
K575021	BB205	pSB1C94	exp009	A6	310	0.454789
K575021	BB205	pSB1C95	exp009	A6	320	0.462739
K575021	BB205	pSB1C96	exp009	A6	330	0.470336
K575021	BB205	pSB1C97	exp009	A6	340	0.478089
K575021	BB205	pSB1C98	exp009	A6	350	0.486072
K575021	BB205	pSB1C99	exp009	A6	360	0.492629
K575021	BB205	pSB1C100	exp009	A6	370	0.499789
K575021	BB205	pSB1C101	exp009	A6	380	0.507662
K575021	BB205	pSB1C102	exp009	A6	390	0.513732
K575021	BB205	pSB1C103	exp009	A6	400	0.522649
K575021	BB205	pSB1C104	exp009	A6	410	0.530089
K575021	BB205	pSB1C105	exp009	A6	420	0.536429
K575021	BB205	pSB1C106	exp009	A6	430	0.543646
K575021	BB205	pSB1C107	exp009	A6	440	0.549886
K575021	BB205	pSB1C108	exp009	A6	450	0.555899
K575021	BB205	pSB1C109	exp009	A6	460	0.561166
K575021	BB205	pSB1C110	exp009	A6	470	0.566272
K575021	BB205	pSB1C111	exp009	A6	480	0.571326
K575021	BB205	pSB1C112	exp009	A6	490	0.576186
K575021	BB205	pSB1C113	exp009	A6	500	0.583526
K575021	BB205	pSB1C114	exp009	A6	510	0.586196
K575021	BB205	pSB1C115	exp009	A6	520	0.590472
K575021	BB205	pSB1C116	exp009	A6	530	0.595526
K575021	BB205	pSB1C117	exp009	A6	540	0.602252
K575021	BB205	pSB1C118	exp009	A6	550	0.609952
K575021	BB205	pSB1C119	exp009	A6	560	0.614359
K575021	BB205	pSB1C120	exp009	A6	570	0.625446
K575021	BB205	pSB1C121	exp009	A6	580	0.621952
K575021	BB205	pSB1C122	exp009	A6	590	0.624596
K575021	BB205	pSB1C123	exp009	A10	0	0.0204024
K575021	BB205	pSB1C124	exp009	A10	10	0.021139
K575021	BB205	pSB1C125	exp009	A10	20	0.023459
K575021	BB205	pSB1C126	exp009	A10	30	0.0274524
K575021	BB205	pSB1C127	exp009	A10	40	0.0341557
K575021	BB205	pSB1C128	exp009	A10	50	0.0440457
K575021	BB205	pSB1C129	exp009	A10	60	0.057519
K575021	BB205	pSB1C130	exp009	A10	70	0.074699
K575021	BB205	pSB1C131	exp009	A10	80	0.095809
K575021	BB205	pSB1C132	exp009	A10	90	0.121046
K575021	BB205	pSB1C133	exp009	A10	100	0.151706
K575021	BB205	pSB1C134	exp009	A10	110	0.182542
K575021	BB205	pSB1C135	exp009	A10	120	0.215436
K575021	BB205	pSB1C136	exp009	A10	130	0.246362
K575021	BB205	pSB1C137	exp009	A10	140	0.268216
K575021	BB205	pSB1C138	exp009	A10	150	0.292456
K575021	BB205	pSB1C139	exp009	A10	160	0.314876
K575021	BB205	pSB1C140	exp009	A10	170	0.334669
K575021	BB205	pSB1C141	exp009	A10	180	0.353756
K575021	BB205	pSB1C142	exp009	A10	190	0.368922
K575021	BB205	pSB1C143	exp009	A10	200	0.386906
K575021	BB205	pSB1C144	exp009	A10	210	0.413342
K575021	BB205	pSB1C145	exp009	A10	220	0.422892
K575021	BB205	pSB1C146	exp009	A10	230	0.430626
K575021	BB205	pSB1C147	exp009	A10	240	0.443939
K575021	BB205	pSB1C148	exp009	A10	250	0.446579
K575021	BB205	pSB1C149	exp009	A10	260	0.455312
K575021	BB205	pSB1C150	exp009	A10	270	0.463679
K575021	BB205	pSB1C151	exp009	A10	280	0.472389
K575021	BB205	pSB1C152	exp009	A10	290	0.479872
K575021	BB205	pSB1C153	exp009	A10	300	0.491432
K575021	BB205	pSB1C154	exp009	A10	310	0.500589
K575021	BB205	pSB1C155	exp009	A10	320	0.510239
K575021	BB205	pSB1C156	exp009	A10	330	0.520136
K575021	BB205	pSB1C157	exp009	A10	340	0.526089
K575021	BB205	pSB1C158	exp009	A10	350	0.550272
K575021	BB205	pSB1C159	exp009	A10	360	0.556929
K575021	BB205	pSB1C160	exp009	A10	370	0.556389
K575021	BB205	pSB1C161	exp009	A10	380	0.564362
K575021	BB205	pSB1C162	exp009	A10	390	0.574232
K575021	BB205	pSB1C163	exp009	A10	400	0.581349
K575021	BB205	pSB1C164	exp009	A10	410	0.591689
K575021	BB205	pSB1C165	exp009	A10	420	0.593429
K575021	BB205	pSB1C166	exp009	A10	430	0.609146
K575021	BB205	pSB1C167	exp009	A10	440	0.606186
K575021	BB205	pSB1C168	exp009	A10	450	0.611999
K575021	BB205	pSB1C169	exp009	A10	460	0.615866
K575021	BB205	pSB1C170	exp009	A10	470	0.620872
K575021	BB205	pSB1C171	exp009	A10	480	0.627326
K575021	BB205	pSB1C172	exp009	A10	490	0.633986
K575021	BB205	pSB1C173	exp009	A10	500	0.636826
K575021	BB205	pSB1C174	exp009	A10	510	0.659496
K575021	BB205	pSB1C175	exp009	A10	520	0.654372
K575021	BB205	pSB1C176	exp009	A10	530	0.670626
K575021	BB205	pSB1C177	exp009	A10	540	0.666152
K575021	BB205	pSB1C178	exp009	A10	550	0.669652
K575021	BB205	pSB1C179	exp009	A10	560	0.675959
K575021	BB205	pSB1C180	exp009	A10	570	0.679646
K575021	BB205	pSB1C181	exp009	A10	580	0.683252
K575021	BB205	pSB1C182	exp009	A10	590	0.686596
I759016	BB296	pSB1C183	exp028	E4	0	0.0170857
I759016	BB296	pSB1C184	exp028	E4	10	0.0179607
I759016	BB296	pSB1C185	exp028	E4	20	0.0190357
I759016	BB296	pSB1C186	exp028	E4	30	0.021419
I759016	BB296	pSB1C187	exp028	E4	40	0.0252857
I759016	BB296	pSB1C188	exp028	E4	50	0.0306774
I759016	BB296	pSB1C189	exp028	E4	60	0.037969
I759016	BB296	pSB1C190	exp028	E4	70	0.046294
I759016	BB296	pSB1C191	exp028	E4	80	0.056394
I759016	BB296	pSB1C192	exp028	E4	90	0.0684024
I759016	BB296	pSB1C193	exp028	E4	100	0.0842524
I759016	BB296	pSB1C194	exp028	E4	110	0.103836
I759016	BB296	pSB1C195	exp028	E4	120	0.126261
I759016	BB296	pSB1C196	exp028	E4	130	0.150494
I759016	BB296	pSB1C197	exp028	E4	140	0.176094
I759016	BB296	pSB1C198	exp028	E4	150	0.205952
I759016	BB296	pSB1C199	exp028	E4	160	0.232169
I759016	BB296	pSB1C200	exp028	E4	170	0.257277
I759016	BB296	pSB1C201	exp028	E4	180	0.284952
I759016	BB296	pSB1C202	exp028	E4	190	0.315427
I759016	BB296	pSB1C203	exp028	E4	200	0.328944
I759016	BB296	pSB1C204	exp028	E4	210	0.325669
I759016	BB296	pSB1C205	exp028	E4	220	0.310611
I759016	BB296	pSB1C206	exp028	E4	230	0.322402
I759016	BB296	pSB1C207	exp028	E4	240	0.344844
I759016	BB296	pSB1C208	exp028	E4	250	0.371077
I759016	BB296	pSB1C209	exp028	E4	260	0.388486
I759016	BB296	pSB1C210	exp028	E4	270	0.401544
I759016	BB296	pSB1C211	exp028	E4	280	0.409219
I759016	BB296	pSB1C212	exp028	E4	290	0.417694
I759016	BB296	pSB1C213	exp028	E4	300	0.426252
I759016	BB296	pSB1C214	exp028	E4	310	0.433894
I759016	BB296	pSB1C215	exp028	E4	320	0.440736
I759016	BB296	pSB1C216	exp028	E4	330	0.448136
I759016	BB296	pSB1C217	exp028	E4	340	0.454702
I759016	BB296	pSB1C218	exp028	E4	350	0.459719
I759016	BB296	pSB1C219	exp028	E4	360	0.468052
I759016	BB296	pSB1C220	exp028	E4	370	0.477344
I759016	BB296	pSB1C221	exp028	E4	380	0.486319
I759016	BB296	pSB1C222	exp028	E4	390	0.493036
I759016	BB296	pSB1C223	exp028	E4	400	0.502386
I759016	BB296	pSB1C224	exp028	E8	0	0.0176
I759016	BB296	pSB1C225	exp028	E8	10	0.017975
I759016	BB296	pSB1C226	exp028	E8	20	0.01945
I759016	BB296	pSB1C227	exp028	E8	30	0.0214333
I759016	BB296	pSB1C228	exp028	E8	40	0.0254
I759016	BB296	pSB1C229	exp028	E8	50	0.0302917
I759016	BB296	pSB1C230	exp028	E8	60	0.0372833
I759016	BB296	pSB1C231	exp028	E8	70	0.0457083
I759016	BB296	pSB1C232	exp028	E8	80	0.0561083
I759016	BB296	pSB1C233	exp028	E8	90	0.0695167
I759016	BB296	pSB1C234	exp028	E8	100	0.0867667
I759016	BB296	pSB1C235	exp028	E8	110	0.10785
I759016	BB296	pSB1C236	exp028	E8	120	0.133075
I759016	BB296	pSB1C237	exp028	E8	130	0.159708
I759016	BB296	pSB1C238	exp028	E8	140	0.188308
I759016	BB296	pSB1C239	exp028	E8	150	0.223267
I759016	BB296	pSB1C240	exp028	E8	160	0.251083
I759016	BB296	pSB1C241	exp028	E8	170	0.272592
I759016	BB296	pSB1C242	exp028	E8	180	0.295767
I759016	BB296	pSB1C243	exp028	E8	190	0.316742
I759016	BB296	pSB1C244	exp028	E8	200	0.322758
I759016	BB296	pSB1C245	exp028	E8	210	0.318383
I759016	BB296	pSB1C246	exp028	E8	220	0.317725
I759016	BB296	pSB1C247	exp028	E8	230	0.324417
I759016	BB296	pSB1C248	exp028	E8	240	0.342458
I759016	BB296	pSB1C249	exp028	E8	250	0.362792
I759016	BB296	pSB1C250	exp028	E8	260	0.3743
I759016	BB296	pSB1C251	exp028	E8	270	0.389458
I759016	BB296	pSB1C252	exp028	E8	280	0.398333
I759016	BB296	pSB1C253	exp028	E8	290	0.408908
I759016	BB296	pSB1C254	exp028	E8	300	0.417567
I759016	BB296	pSB1C255	exp028	E8	310	0.425608
I759016	BB296	pSB1C256	exp028	E8	320	0.43245
I759016	BB296	pSB1C257	exp028	E8	330	0.44435
I759016	BB296	pSB1C258	exp028	E8	340	0.450317
I759016	BB296	pSB1C259	exp028	E8	350	0.454733
I759016	BB296	pSB1C260	exp028	E8	360	0.463467
I759016	BB296	pSB1C261	exp028	E8	370	0.471058
I759016	BB296	pSB1C262	exp028	E8	380	0.480633
I759016	BB296	pSB1C263	exp028	E8	390	0.48985
I759016	BB296	pSB1C264	exp028	E8	400	0.4988
I759016	BB296	pSB1C265	exp028	E12	0	0.0164143
I759016	BB296	pSB1C266	exp028	E12	10	0.0169893
I759016	BB296	pSB1C267	exp028	E12	20	0.0183643
I759016	BB296	pSB1C268	exp028	E12	30	0.0209476
I759016	BB296	pSB1C269	exp028	E12	40	0.0254143
I759016	BB296	pSB1C270	exp028	E12	50	0.031706
I759016	BB296	pSB1C271	exp028	E12	60	0.0395976
I759016	BB296	pSB1C272	exp028	E12	70	0.0487226
I759016	BB296	pSB1C273	exp028	E12	80	0.0584226
I759016	BB296	pSB1C274	exp028	E12	90	0.070031
I759016	BB296	pSB1C275	exp028	E12	100	0.085781
I759016	BB296	pSB1C276	exp028	E12	110	0.105564
I759016	BB296	pSB1C277	exp028	E12	120	0.128989
I759016	BB296	pSB1C278	exp028	E12	130	0.152923
I759016	BB296	pSB1C279	exp028	E12	140	0.179523
I759016	BB296	pSB1C280	exp028	E12	150	0.209181
I759016	BB296	pSB1C281	exp028	E12	160	0.233598
I759016	BB296	pSB1C282	exp028	E12	170	0.255106
I759016	BB296	pSB1C283	exp028	E12	180	0.274581
I759016	BB296	pSB1C284	exp028	E12	190	0.296556
I759016	BB296	pSB1C285	exp028	E12	200	0.315073
I759016	BB296	pSB1C286	exp028	E12	210	0.331798
I759016	BB296	pSB1C287	exp028	E12	220	0.347339
I759016	BB296	pSB1C288	exp028	E12	230	0.360131
I759016	BB296	pSB1C289	exp028	E12	240	0.381473
I759016	BB296	pSB1C290	exp028	E12	250	0.398306
I759016	BB296	pSB1C291	exp028	E12	260	0.406114
I759016	BB296	pSB1C292	exp028	E12	270	0.412973
I759016	BB296	pSB1C293	exp028	E12	280	0.426148
I759016	BB296	pSB1C294	exp028	E12	290	0.423823
I759016	BB296	pSB1C295	exp028	E12	300	0.433381
I759016	BB296	pSB1C296	exp028	E12	310	0.439723
I759016	BB296	pSB1C297	exp028	E12	320	0.448364
I759016	BB296	pSB1C298	exp028	E12	330	0.461564
I759016	BB296	pSB1C299	exp028	E12	340	0.467631
I759016	BB296	pSB1C300	exp028	E12	350	0.473548
I759016	BB296	pSB1C301	exp028	E12	360	0.486881
I759016	BB296	pSB1C302	exp028	E12	370	0.494873
I759016	BB296	pSB1C303	exp028	E12	380	0.504948
I759016	BB296	pSB1C304	exp028	E12	390	0.511264
I759016	BB296	pSB1C305	exp028	E12	400	0.517014
K639003	BB272	pSB1C306	exp020	A3	0	0.0297845
K639003	BB272	pSB1C307	exp020	A3	10	0.0302512
K639003	BB272	pSB1C308	exp020	A3	20	0.0305512
K639003	BB272	pSB1C309	exp020	A3	30	0.0314345
K639003	BB272	pSB1C310	exp020	A3	40	0.0332345
K639003	BB272	pSB1C311	exp020	A3	50	0.0358345
K639003	BB272	pSB1C312	exp020	A3	60	0.0394429
K639003	BB272	pSB1C313	exp020	A3	70	0.0444762
K639003	BB272	pSB1C314	exp020	A3	80	0.0511262
K639003	BB272	pSB1C315	exp020	A3	90	0.0602012
K639003	BB272	pSB1C316	exp020	A3	100	0.0719345
K639003	BB272	pSB1C317	exp020	A3	110	0.0861679
K639003	BB272	pSB1C318	exp020	A3	120	0.105376
K639003	BB272	pSB1C319	exp020	A3	130	0.128143
K639003	BB272	pSB1C320	exp020	A3	140	0.155926
K639003	BB272	pSB1C321	exp020	A3	150	0.18126
K639003	BB272	pSB1C322	exp020	A3	160	0.209235
K639003	BB272	pSB1C323	exp020	A3	170	0.239368
K639003	BB272	pSB1C324	exp020	A3	180	0.259418
K639003	BB272	pSB1C325	exp020	A3	190	0.282726
K639003	BB272	pSB1C326	exp020	A3	200	0.303385
K639003	BB272	pSB1C327	exp020	A3	210	0.324326
K639003	BB272	pSB1C328	exp020	A3	220	0.342026
K639003	BB272	pSB1C329	exp020	A3	230	0.36226
K639003	BB272	pSB1C330	exp020	A3	240	0.370418
K639003	BB272	pSB1C331	exp020	A3	250	0.390368
K639003	BB272	pSB1C332	exp020	A3	260	0.407368
K639003	BB272	pSB1C333	exp020	A3	270	0.430285
K639003	BB272	pSB1C334	exp020	A3	280	0.444568
K639003	BB272	pSB1C335	exp020	A3	290	0.452201
K639003	BB272	pSB1C336	exp020	A3	300	0.458676
K639003	BB272	pSB1C337	exp020	A3	310	0.469101
K639003	BB272	pSB1C338	exp020	A3	320	0.478118
K639003	BB272	pSB1C339	exp020	A3	330	0.487018
K639003	BB272	pSB1C340	exp020	A3	340	0.497201
K639003	BB272	pSB1C341	exp020	A3	350	0.506001
K639003	BB272	pSB1C342	exp020	A3	360	0.516651
K639003	BB272	pSB1C343	exp020	A3	370	0.524876
K639003	BB272	pSB1C344	exp020	A3	380	0.534726
K639003	BB272	pSB1C345	exp020	A3	390	0.544351
K639003	BB272	pSB1C346	exp020	A3	400	0.556335
K639003	BB272	pSB1C347	exp020	A3	410	0.566051
K639003	BB272	pSB1C348	exp020	A3	420	0.574335
K639003	BB272	pSB1C349	exp020	A3	430	0.583218
K639003	BB272	pSB1C350	exp020	A3	440	0.591701
K639003	BB272	pSB1C351	exp020	A3	450	0.599293
K639003	BB272	pSB1C352	exp020	A3	460	0.60976
K639003	BB272	pSB1C353	exp020	A3	470	0.616585
K639003	BB272	pSB1C354	exp020	A3	480	0.624985
K639003	BB272	pSB1C355	exp020	A3	490	0.636551
K639003	BB272	pSB1C356	exp020	A3	500	0.645468
K639003	BB272	pSB1C357	exp020	A3	510	0.653518
K639003	BB272	pSB1C358	exp020	A3	520	0.664826
K639003	BB272	pSB1C359	exp020	A3	530	0.677068
K639003	BB272	pSB1C360	exp020	A3	540	0.683918
K639003	BB272	pSB1C361	exp020	A3	550	0.693068
K639003	BB272	pSB1C362	exp020	A3	560	0.699518
K639003	BB272	pSB1C363	exp020	A3	570	0.71071
K639003	BB272	pSB1C364	exp020	A3	580	0.715185
K639003	BB272	pSB1C365	exp020	A3	590	0.726993
K639003	BB272	pSB1C366	exp020	A7	0	0.0297131
K639003	BB272	pSB1C367	exp020	A7	10	0.0299798
K639003	BB272	pSB1C368	exp020	A7	20	0.0303798
K639003	BB272	pSB1C369	exp020	A7	30	0.0313631
K639003	BB272	pSB1C370	exp020	A7	40	0.0331631
K639003	BB272	pSB1C371	exp020	A7	50	0.0359631
K639003	BB272	pSB1C372	exp020	A7	60	0.0399714
K639003	BB272	pSB1C373	exp020	A7	70	0.0451048
K639003	BB272	pSB1C374	exp020	A7	80	0.0523548
K639003	BB272	pSB1C375	exp020	A7	90	0.0620298
K639003	BB272	pSB1C376	exp020	A7	100	0.0742631
K639003	BB272	pSB1C377	exp020	A7	110	0.0899964
K639003	BB272	pSB1C378	exp020	A7	120	0.109905
K639003	BB272	pSB1C379	exp020	A7	130	0.134171
K639003	BB272	pSB1C380	exp020	A7	140	0.163755
K639003	BB272	pSB1C381	exp020	A7	150	0.192988
K639003	BB272	pSB1C382	exp020	A7	160	0.224463
K639003	BB272	pSB1C383	exp020	A7	170	0.260896
K639003	BB272	pSB1C384	exp020	A7	180	0.286246
K639003	BB272	pSB1C385	exp020	A7	190	0.313855
K639003	BB272	pSB1C386	exp020	A7	200	0.340013
K639003	BB272	pSB1C387	exp020	A7	210	0.361555
K639003	BB272	pSB1C388	exp020	A7	220	0.380255
K639003	BB272	pSB1C389	exp020	A7	230	0.387188
K639003	BB272	pSB1C390	exp020	A7	240	0.385646
K639003	BB272	pSB1C391	exp020	A7	250	0.395596
K639003	BB272	pSB1C392	exp020	A7	260	0.407696
K639003	BB272	pSB1C393	exp020	A7	270	0.422313
K639003	BB272	pSB1C394	exp020	A7	280	0.431396
K639003	BB272	pSB1C395	exp020	A7	290	0.44423
K639003	BB272	pSB1C396	exp020	A7	300	0.455605
K639003	BB272	pSB1C397	exp020	A7	310	0.46573
K639003	BB272	pSB1C398	exp020	A7	320	0.472146
K639003	BB272	pSB1C399	exp020	A7	330	0.481246
K639003	BB272	pSB1C400	exp020	A7	340	0.48693
K639003	BB272	pSB1C401	exp020	A7	350	0.49663
K639003	BB272	pSB1C402	exp020	A7	360	0.50438
K639003	BB272	pSB1C403	exp020	A7	370	0.512805
K639003	BB272	pSB1C404	exp020	A7	380	0.521655
K639003	BB272	pSB1C405	exp020	A7	390	0.52648
K639003	BB272	pSB1C406	exp020	A7	400	0.536463
K639003	BB272	pSB1C407	exp020	A7	410	0.54528
K639003	BB272	pSB1C408	exp020	A7	420	0.553363
K639003	BB272	pSB1C409	exp020	A7	430	0.566546
K639003	BB272	pSB1C410	exp020	A7	440	0.57793
K639003	BB272	pSB1C411	exp020	A7	450	0.587721
K639003	BB272	pSB1C412	exp020	A7	460	0.597988
K639003	BB272	pSB1C413	exp020	A7	470	0.605813
K639003	BB272	pSB1C414	exp020	A7	480	0.616213
K639003	BB272	pSB1C415	exp020	A7	490	0.62718
K639003	BB272	pSB1C416	exp020	A7	500	0.635896
K639003	BB272	pSB1C417	exp020	A7	510	0.657346
K639003	BB272	pSB1C418	exp020	A7	520	0.655055
K639003	BB272	pSB1C419	exp020	A7	530	0.664696
K639003	BB272	pSB1C420	exp020	A7	540	0.660246
K639003	BB272	pSB1C421	exp020	A7	550	0.659896
K639003	BB272	pSB1C422	exp020	A7	560	0.662046
K639003	BB272	pSB1C423	exp020	A7	570	0.673038
K639003	BB272	pSB1C424	exp020	A7	580	0.668013
K639003	BB272	pSB1C425	exp020	A7	590	0.668021
K639003	BB272	pSB1C426	exp020	A11	0	0.0284274
K639003	BB272	pSB1C427	exp020	A11	10	0.029194
K639003	BB272	pSB1C428	exp020	A11	20	0.030094
K639003	BB272	pSB1C429	exp020	A11	30	0.0312774
K639003	BB272	pSB1C430	exp020	A11	40	0.0335774
K639003	BB272	pSB1C431	exp020	A11	50	0.0366774
K639003	BB272	pSB1C432	exp020	A11	60	0.0412857
K639003	BB272	pSB1C433	exp020	A11	70	0.047919
K639003	BB272	pSB1C434	exp020	A11	80	0.056769
K639003	BB272	pSB1C435	exp020	A11	90	0.068044
K639003	BB272	pSB1C436	exp020	A11	100	0.0815774
K639003	BB272	pSB1C437	exp020	A11	110	0.0993107
K639003	BB272	pSB1C438	exp020	A11	120	0.121019
K639003	BB272	pSB1C439	exp020	A11	130	0.145886
K639003	BB272	pSB1C440	exp020	A11	140	0.175369
K639003	BB272	pSB1C441	exp020	A11	150	0.203402
K639003	BB272	pSB1C442	exp020	A11	160	0.234077
K639003	BB272	pSB1C443	exp020	A11	170	0.264411
K639003	BB272	pSB1C444	exp020	A11	180	0.287161
K639003	BB272	pSB1C445	exp020	A11	190	0.312069
K639003	BB272	pSB1C446	exp020	A11	200	0.337027
K639003	BB272	pSB1C447	exp020	A11	210	0.362369
K639003	BB272	pSB1C448	exp020	A11	220	0.387369
K639003	BB272	pSB1C449	exp020	A11	230	0.408102
K639003	BB272	pSB1C450	exp020	A11	240	0.426761
K639003	BB272	pSB1C451	exp020	A11	250	0.442011
K639003	BB272	pSB1C452	exp020	A11	260	0.462311
K639003	BB272	pSB1C453	exp020	A11	270	0.472427
K639003	BB272	pSB1C454	exp020	A11	280	0.481511
K639003	BB272	pSB1C455	exp020	A11	290	0.483744
K639003	BB272	pSB1C456	exp020	A11	300	0.496219
K639003	BB272	pSB1C457	exp020	A11	310	0.498644
K639003	BB272	pSB1C458	exp020	A11	320	0.507261
K639003	BB272	pSB1C459	exp020	A11	330	0.515861
K639003	BB272	pSB1C460	exp020	A11	340	0.526044
K639003	BB272	pSB1C461	exp020	A11	350	0.534044
K639003	BB272	pSB1C462	exp020	A11	360	0.542594
K639003	BB272	pSB1C463	exp020	A11	370	0.552219
K639003	BB272	pSB1C464	exp020	A11	380	0.565069
K639003	BB272	pSB1C465	exp020	A11	390	0.579694
K639003	BB272	pSB1C466	exp020	A11	400	0.593377
K639003	BB272	pSB1C467	exp020	A11	410	0.606494
K639003	BB272	pSB1C468	exp020	A11	420	0.618477
K639003	BB272	pSB1C469	exp020	A11	430	0.630261
K639003	BB272	pSB1C470	exp020	A11	440	0.644244
K639003	BB272	pSB1C471	exp020	A11	450	0.656236
K639003	BB272	pSB1C472	exp020	A11	460	0.673002
K639003	BB272	pSB1C473	exp020	A11	470	0.679427
K639003	BB272	pSB1C474	exp020	A11	480	0.689927
K639003	BB272	pSB1C475	exp020	A11	490	0.696994
K639003	BB272	pSB1C476	exp020	A11	500	0.707911
K639003	BB272	pSB1C477	exp020	A11	510	0.717061
K639003	BB272	pSB1C478	exp020	A11	520	0.727769
K639003	BB272	pSB1C479	exp020	A11	530	0.734911
K639003	BB272	pSB1C480	exp020	A11	540	0.745661
K639003	BB272	pSB1C481	exp020	A11	550	0.752311
K639003	BB272	pSB1C482	exp020	A11	560	0.763961
K639003	BB272	pSB1C483	exp020	A11	570	0.772852
K639003	BB272	pSB1C484	exp020	A11	580	0.784527
K639003	BB272	pSB1C485	exp020	A11	590	0.794736
K733013	BB288	pSB1C486	exp020	E4	0	0.023856
K733013	BB288	pSB1C487	exp020	E4	10	0.0246226
K733013	BB288	pSB1C488	exp020	E4	20	0.0252226
K733013	BB288	pSB1C489	exp020	E4	30	0.026106
K733013	BB288	pSB1C490	exp020	E4	40	0.027606
K733013	BB288	pSB1C491	exp020	E4	50	0.029906
K733013	BB288	pSB1C492	exp020	E4	60	0.0335143
K733013	BB288	pSB1C493	exp020	E4	70	0.0381476
K733013	BB288	pSB1C494	exp020	E4	80	0.0441976
K733013	BB288	pSB1C495	exp020	E4	90	0.0515726
K733013	BB288	pSB1C496	exp020	E4	100	0.060406
K733013	BB288	pSB1C497	exp020	E4	110	0.0710393
K733013	BB288	pSB1C498	exp020	E4	120	0.0839476
K733013	BB288	pSB1C499	exp020	E4	130	0.0994143
K733013	BB288	pSB1C500	exp020	E4	140	0.117398
K733013	BB288	pSB1C501	exp020	E4	150	0.138931
K733013	BB288	pSB1C502	exp020	E4	160	0.159506
K733013	BB288	pSB1C503	exp020	E4	170	0.180539
K733013	BB288	pSB1C504	exp020	E4	180	0.204089
K733013	BB288	pSB1C505	exp020	E4	190	0.225598
K733013	BB288	pSB1C506	exp020	E4	200	0.247256
K733013	BB288	pSB1C507	exp020	E4	210	0.268798
K733013	BB288	pSB1C508	exp020	E4	220	0.291798
K733013	BB288	pSB1C509	exp020	E4	230	0.314531
K733013	BB288	pSB1C510	exp020	E4	240	0.342789
K733013	BB288	pSB1C511	exp020	E4	250	0.365339
K733013	BB288	pSB1C512	exp020	E4	260	0.373439
K733013	BB288	pSB1C513	exp020	E4	270	0.384056
K733013	BB288	pSB1C514	exp020	E4	280	0.395539
K733013	BB288	pSB1C515	exp020	E4	290	0.405673
K733013	BB288	pSB1C516	exp020	E4	300	0.416748
K733013	BB288	pSB1C517	exp020	E4	310	0.421273
K733013	BB288	pSB1C518	exp020	E4	320	0.429389
K733013	BB288	pSB1C519	exp020	E4	330	0.434389
K733013	BB288	pSB1C520	exp020	E4	340	0.435573
K733013	BB288	pSB1C521	exp020	E4	350	0.435373
K733013	BB288	pSB1C522	exp020	E4	360	0.442623
K733013	BB288	pSB1C523	exp020	E4	370	0.447248
K733013	BB288	pSB1C524	exp020	E4	380	0.454198
K733013	BB288	pSB1C525	exp020	E4	390	0.457823
K733013	BB288	pSB1C526	exp020	E4	400	0.461806
K733013	BB288	pSB1C527	exp020	E4	410	0.468623
K733013	BB288	pSB1C528	exp020	E4	420	0.473706
K733013	BB288	pSB1C529	exp020	E4	430	0.484689
K733013	BB288	pSB1C530	exp020	E4	440	0.484973
K733013	BB288	pSB1C531	exp020	E4	450	0.492764
K733013	BB288	pSB1C532	exp020	E4	460	0.500831
K733013	BB288	pSB1C533	exp020	E4	470	0.505556
K733013	BB288	pSB1C534	exp020	E4	480	0.511056
K733013	BB288	pSB1C535	exp020	E4	490	0.517423
K733013	BB288	pSB1C536	exp020	E4	500	0.525039
K733013	BB288	pSB1C537	exp020	E4	510	0.527389
K733013	BB288	pSB1C538	exp020	E4	520	0.531398
K733013	BB288	pSB1C539	exp020	E4	530	0.537539
K733013	BB288	pSB1C540	exp020	E4	540	0.543589
K733013	BB288	pSB1C541	exp020	E4	550	0.547739
K733013	BB288	pSB1C542	exp020	E4	560	0.552789
K733013	BB288	pSB1C543	exp020	E4	570	0.556581
K733013	BB288	pSB1C544	exp020	E4	580	0.562256
K733013	BB288	pSB1C545	exp020	E4	590	0.568264
K733013	BB288	pSB1C546	exp020	E8	0	0.0232131
K733013	BB288	pSB1C547	exp020	E8	10	0.0240798
K733013	BB288	pSB1C548	exp020	E8	20	0.0248798
K733013	BB288	pSB1C549	exp020	E8	30	0.0258631
K733013	BB288	pSB1C550	exp020	E8	40	0.0276631
K733013	BB288	pSB1C551	exp020	E8	50	0.0305631
K733013	BB288	pSB1C552	exp020	E8	60	0.0345714
K733013	BB288	pSB1C553	exp020	E8	70	0.0395048
K733013	BB288	pSB1C554	exp020	E8	80	0.0457548
K733013	BB288	pSB1C555	exp020	E8	90	0.0531298
K733013	BB288	pSB1C556	exp020	E8	100	0.0620631
K733013	BB288	pSB1C557	exp020	E8	110	0.0731964
K733013	BB288	pSB1C558	exp020	E8	120	0.0863048
K733013	BB288	pSB1C559	exp020	E8	130	0.101871
K733013	BB288	pSB1C560	exp020	E8	140	0.120055
K733013	BB288	pSB1C561	exp020	E8	150	0.141888
K733013	BB288	pSB1C562	exp020	E8	160	0.160063
K733013	BB288	pSB1C563	exp020	E8	170	0.183296
K733013	BB288	pSB1C564	exp020	E8	180	0.205946
K733013	BB288	pSB1C565	exp020	E8	190	0.227455
K733013	BB288	pSB1C566	exp020	E8	200	0.251213
K733013	BB288	pSB1C567	exp020	E8	210	0.277655
K733013	BB288	pSB1C568	exp020	E8	220	0.304655
K733013	BB288	pSB1C569	exp020	E8	230	0.331888
K733013	BB288	pSB1C570	exp020	E8	240	0.358446
K733013	BB288	pSB1C571	exp020	E8	250	0.386996
K733013	BB288	pSB1C572	exp020	E8	260	0.413596
K733013	BB288	pSB1C573	exp020	E8	270	0.426013
K733013	BB288	pSB1C574	exp020	E8	280	0.449996
K733013	BB288	pSB1C575	exp020	E8	290	0.46153
K733013	BB288	pSB1C576	exp020	E8	300	0.477405
K733013	BB288	pSB1C577	exp020	E8	310	0.49383
K733013	BB288	pSB1C578	exp020	E8	320	0.497346
K733013	BB288	pSB1C579	exp020	E8	330	0.496846
K733013	BB288	pSB1C580	exp020	E8	340	0.50283
K733013	BB288	pSB1C581	exp020	E8	350	0.51493
K733013	BB288	pSB1C582	exp020	E8	360	0.52348
K733013	BB288	pSB1C583	exp020	E8	370	0.521105
K733013	BB288	pSB1C584	exp020	E8	380	0.530055
K733013	BB288	pSB1C585	exp020	E8	390	0.54368
K733013	BB288	pSB1C586	exp020	E8	400	0.549663
K733013	BB288	pSB1C587	exp020	E8	410	0.56278
K733013	BB288	pSB1C588	exp020	E8	420	0.573063
K733013	BB288	pSB1C589	exp020	E8	430	0.584246
K733013	BB288	pSB1C590	exp020	E8	440	0.59183
K733013	BB288	pSB1C591	exp020	E8	450	0.600921
K733013	BB288	pSB1C592	exp020	E8	460	0.606388
K733013	BB288	pSB1C593	exp020	E8	470	0.614113
K733013	BB288	pSB1C594	exp020	E8	480	0.622113
K733013	BB288	pSB1C595	exp020	E8	490	0.63208
K733013	BB288	pSB1C596	exp020	E8	500	0.638296
K733013	BB288	pSB1C597	exp020	E8	510	0.644446
K733013	BB288	pSB1C598	exp020	E8	520	0.650555
K733013	BB288	pSB1C599	exp020	E8	530	0.656096
K733013	BB288	pSB1C600	exp020	E8	540	0.666046
K733013	BB288	pSB1C601	exp020	E8	550	0.669396
K733013	BB288	pSB1C602	exp020	E8	560	0.676346
K733013	BB288	pSB1C603	exp020	E8	570	0.681838
K733013	BB288	pSB1C604	exp020	E8	580	0.696813
K733013	BB288	pSB1C605	exp020	E8	590	0.701521
K733013	BB288	pSB1C606	exp020	E12	0	0.023056
K733013	BB288	pSB1C607	exp020	E12	10	0.0238226
K733013	BB288	pSB1C608	exp020	E12	20	0.0247226
K733013	BB288	pSB1C609	exp020	E12	30	0.025906
K733013	BB288	pSB1C610	exp020	E12	40	0.028206
K733013	BB288	pSB1C611	exp020	E12	50	0.030706
K733013	BB288	pSB1C612	exp020	E12	60	0.0344143
K733013	BB288	pSB1C613	exp020	E12	70	0.0389476
K733013	BB288	pSB1C614	exp020	E12	80	0.0445976
K733013	BB288	pSB1C615	exp020	E12	90	0.0519726
K733013	BB288	pSB1C616	exp020	E12	100	0.061206
K733013	BB288	pSB1C617	exp020	E12	110	0.0723393
K733013	BB288	pSB1C618	exp020	E12	120	0.0863476
K733013	BB288	pSB1C619	exp020	E12	130	0.103114
K733013	BB288	pSB1C620	exp020	E12	140	0.122598
K733013	BB288	pSB1C621	exp020	E12	150	0.143231
K733013	BB288	pSB1C622	exp020	E12	160	0.161006
K733013	BB288	pSB1C623	exp020	E12	170	0.184039
K733013	BB288	pSB1C624	exp020	E12	180	0.202989
K733013	BB288	pSB1C625	exp020	E12	190	0.222098
K733013	BB288	pSB1C626	exp020	E12	200	0.240956
K733013	BB288	pSB1C627	exp020	E12	210	0.258798
K733013	BB288	pSB1C628	exp020	E12	220	0.277598
K733013	BB288	pSB1C629	exp020	E12	230	0.295131
K733013	BB288	pSB1C630	exp020	E12	240	0.308689
K733013	BB288	pSB1C631	exp020	E12	250	0.317139
K733013	BB288	pSB1C632	exp020	E12	260	0.325439
K733013	BB288	pSB1C633	exp020	E12	270	0.332556
K733013	BB288	pSB1C634	exp020	E12	280	0.344139
K733013	BB288	pSB1C635	exp020	E12	290	0.359973
K733013	BB288	pSB1C636	exp020	E12	300	0.366948
K733013	BB288	pSB1C637	exp020	E12	310	0.377173
K733013	BB288	pSB1C638	exp020	E12	320	0.385789
K733013	BB288	pSB1C639	exp020	E12	330	0.395389
K733013	BB288	pSB1C640	exp020	E12	340	0.401673
K733013	BB288	pSB1C641	exp020	E12	350	0.406773
K733013	BB288	pSB1C642	exp020	E12	360	0.411723
K733013	BB288	pSB1C643	exp020	E12	370	0.419548
K733013	BB288	pSB1C644	exp020	E12	380	0.429598
K733013	BB288	pSB1C645	exp020	E12	390	0.435023
K733013	BB288	pSB1C646	exp020	E12	400	0.438606
K733013	BB288	pSB1C647	exp020	E12	410	0.441623
K733013	BB288	pSB1C648	exp020	E12	420	0.449906
K733013	BB288	pSB1C649	exp020	E12	430	0.455389
K733013	BB288	pSB1C650	exp020	E12	440	0.460273
K733013	BB288	pSB1C651	exp020	E12	450	0.469164
K733013	BB288	pSB1C652	exp020	E12	460	0.474431
K733013	BB288	pSB1C653	exp020	E12	470	0.479756
K733013	BB288	pSB1C654	exp020	E12	480	0.483256
K733013	BB288	pSB1C655	exp020	E12	490	0.489923
K733013	BB288	pSB1C656	exp020	E12	500	0.493739
K733013	BB288	pSB1C657	exp020	E12	510	0.498489
K733013	BB288	pSB1C658	exp020	E12	520	0.500898
K733013	BB288	pSB1C659	exp020	E12	530	0.507839
K733013	BB288	pSB1C660	exp020	E12	540	0.511789
K733013	BB288	pSB1C661	exp020	E12	550	0.516839
K733013	BB288	pSB1C662	exp020	E12	560	0.522389
K733013	BB288	pSB1C663	exp020	E12	570	0.531081
K733013	BB288	pSB1C664	exp020	E12	580	0.540656
K733013	BB288	pSB1C665	exp020	E12	590	0.544164
K541502	BB298	pSB1C666	exp022	B2	0	0.0124036
K541502	BB298	pSB1C667	exp022	B2	10	0.0129286
K541502	BB298	pSB1C668	exp022	B2	20	0.0136786
K541502	BB298	pSB1C669	exp022	B2	30	0.0148619
K541502	BB298	pSB1C670	exp022	B2	40	0.0165869
K541502	BB298	pSB1C671	exp022	B2	50	0.0186869
K541502	BB298	pSB1C672	exp022	B2	60	0.0221786
K541502	BB298	pSB1C673	exp022	B2	70	0.0259952
K541502	BB298	pSB1C674	exp022	B2	80	0.0300702
K541502	BB298	pSB1C675	exp022	B2	90	0.0346869
K541502	BB298	pSB1C676	exp022	B2	100	0.0408619
K541502	BB298	pSB1C677	exp022	B2	110	0.0482786
K541502	BB298	pSB1C678	exp022	B2	120	0.0563452
K541502	BB298	pSB1C679	exp022	B2	130	0.0670286
K541502	BB298	pSB1C680	exp022	B2	140	0.0788869
K541502	BB298	pSB1C681	exp022	B2	150	0.0934536
K541502	BB298	pSB1C682	exp022	B2	160	0.109429
K541502	BB298	pSB1C683	exp022	B2	170	0.12752
K541502	BB298	pSB1C684	exp022	B2	180	0.146379
K541502	BB298	pSB1C685	exp022	B2	190	0.16902
K541502	BB298	pSB1C686	exp022	B2	200	0.194779
K541502	BB298	pSB1C687	exp022	B2	210	0.220437
K541502	BB298	pSB1C688	exp022	B2	220	0.237095
K541502	BB298	pSB1C689	exp022	B2	230	0.251329
K541502	BB298	pSB1C690	exp022	B2	240	0.254237
K541502	BB298	pSB1C691	exp022	B2	250	0.247787
K541502	BB298	pSB1C692	exp022	B2	260	0.256204
K541502	BB298	pSB1C693	exp022	B2	270	0.271745
K541502	BB298	pSB1C694	exp022	B2	280	0.289104
K541502	BB298	pSB1C695	exp022	B2	290	0.30792
K541502	BB298	pSB1C696	exp022	B2	300	0.329279
K541502	BB298	pSB1C697	exp022	B2	310	0.350045
K541502	BB298	pSB1C698	exp022	B2	320	0.363245
K541502	BB298	pSB1C699	exp022	B2	330	0.37657
K541502	BB298	pSB1C700	exp022	B2	340	0.387379
K541502	BB298	pSB1C701	exp022	B2	350	0.397837
K541502	BB298	pSB1C702	exp022	B2	360	0.407395
K541502	BB298	pSB1C703	exp022	B2	370	0.416562
K541502	BB298	pSB1C704	exp022	B2	380	0.424237
K541502	BB298	pSB1C705	exp022	B2	390	0.431587
K541502	BB298	pSB1C706	exp022	B2	400	0.438295
K541502	BB298	pSB1C707	exp022	B2	410	0.44552
K541502	BB298	pSB1C708	exp022	B2	420	0.45127
K541502	BB298	pSB1C709	exp022	B2	430	0.458437
K541502	BB298	pSB1C710	exp022	B2	440	0.466429
K541502	BB298	pSB1C711	exp022	B2	450	0.475612
K541502	BB298	pSB1C712	exp022	B2	460	0.483237
K541502	BB298	pSB1C713	exp022	B2	470	0.489987
K541502	BB298	pSB1C714	exp022	B2	480	0.496595
K541502	BB298	pSB1C715	exp022	B2	490	0.501654
K541502	BB298	pSB1C716	exp022	B2	500	0.50747
K541502	BB298	pSB1C717	exp022	B2	510	0.513112
K541502	BB298	pSB1C718	exp022	B2	520	0.517295
K541502	BB298	pSB1C719	exp022	B2	530	0.523245
K541502	BB298	pSB1C720	exp022	B2	540	0.527804
K541502	BB298	pSB1C721	exp022	B2	550	0.530737
K541502	BB298	pSB1C722	exp022	B2	560	0.536354
K541502	BB298	pSB1C723	exp022	B2	570	0.541379
K541502	BB298	pSB1C724	exp022	B2	580	0.54582
K541502	BB298	pSB1C725	exp022	B2	590	0.549454
K541502	BB298	pSB1C726	exp022	B6	0	0.0145893
K541502	BB298	pSB1C727	exp022	B6	10	0.0133143
K541502	BB298	pSB1C728	exp022	B6	20	0.0136643
K541502	BB298	pSB1C729	exp022	B6	30	0.0146476
K541502	BB298	pSB1C730	exp022	B6	40	0.0163726
K541502	BB298	pSB1C731	exp022	B6	50	0.0177726
K541502	BB298	pSB1C732	exp022	B6	60	0.0209643
K541502	BB298	pSB1C733	exp022	B6	70	0.024881
K541502	BB298	pSB1C734	exp022	B6	80	0.028056
K541502	BB298	pSB1C735	exp022	B6	90	0.0336726
K541502	BB298	pSB1C736	exp022	B6	100	0.0398476
K541502	BB298	pSB1C737	exp022	B6	110	0.0462643
K541502	BB298	pSB1C738	exp022	B6	120	0.055631
K541502	BB298	pSB1C739	exp022	B6	130	0.0667143
K541502	BB298	pSB1C740	exp022	B6	140	0.0795726
K541502	BB298	pSB1C741	exp022	B6	150	0.0950393
K541502	BB298	pSB1C742	exp022	B6	160	0.112514
K541502	BB298	pSB1C743	exp022	B6	170	0.133206
K541502	BB298	pSB1C744	exp022	B6	180	0.154464
K541502	BB298	pSB1C745	exp022	B6	190	0.179306
K541502	BB298	pSB1C746	exp022	B6	200	0.205964
K541502	BB298	pSB1C747	exp022	B6	210	0.231223
K541502	BB298	pSB1C748	exp022	B6	220	0.243381
K541502	BB298	pSB1C749	exp022	B6	230	0.253114
K541502	BB298	pSB1C750	exp022	B6	240	0.253023
K541502	BB298	pSB1C751	exp022	B6	250	0.264073
K541502	BB298	pSB1C752	exp022	B6	260	0.274789
K541502	BB298	pSB1C753	exp022	B6	270	0.288631
K541502	BB298	pSB1C754	exp022	B6	280	0.306089
K541502	BB298	pSB1C755	exp022	B6	290	0.322506
K541502	BB298	pSB1C756	exp022	B6	300	0.340064
K541502	BB298	pSB1C757	exp022	B6	310	0.359331
K541502	BB298	pSB1C758	exp022	B6	320	0.372431
K541502	BB298	pSB1C759	exp022	B6	330	0.384556
K541502	BB298	pSB1C760	exp022	B6	340	0.393364
K541502	BB298	pSB1C761	exp022	B6	350	0.405823
K541502	BB298	pSB1C762	exp022	B6	360	0.413381
K541502	BB298	pSB1C763	exp022	B6	370	0.420348
K541502	BB298	pSB1C764	exp022	B6	380	0.428223
K541502	BB298	pSB1C765	exp022	B6	390	0.432973
K541502	BB298	pSB1C766	exp022	B6	400	0.437681
K541502	BB298	pSB1C767	exp022	B6	410	0.443406
K541502	BB298	pSB1C768	exp022	B6	420	0.448356
K541502	BB298	pSB1C769	exp022	B6	430	0.454223
K541502	BB298	pSB1C770	exp022	B6	440	0.460714
K541502	BB298	pSB1C771	exp022	B6	450	0.465598
K541502	BB298	pSB1C772	exp022	B6	460	0.470123
K541502	BB298	pSB1C773	exp022	B6	470	0.478873
K541502	BB298	pSB1C774	exp022	B6	480	0.487281
K541502	BB298	pSB1C775	exp022	B6	490	0.492039
K541502	BB298	pSB1C776	exp022	B6	500	0.498256
K541502	BB298	pSB1C777	exp022	B6	510	0.503398
K541502	BB298	pSB1C778	exp022	B6	520	0.508881
K541502	BB298	pSB1C779	exp022	B6	530	0.515631
K541502	BB298	pSB1C780	exp022	B6	540	0.520789
K541502	BB298	pSB1C781	exp022	B6	550	0.526323
K541502	BB298	pSB1C782	exp022	B6	560	0.531339
K541502	BB298	pSB1C783	exp022	B6	570	0.535764
K541502	BB298	pSB1C784	exp022	B6	580	0.540206
K541502	BB298	pSB1C785	exp022	B6	590	0.546039
K541502	BB298	pSB1C786	exp022	B10	0	0.0130321
K541502	BB298	pSB1C787	exp022	B10	10	0.0134571
K541502	BB298	pSB1C788	exp022	B10	20	0.0139071
K541502	BB298	pSB1C789	exp022	B10	30	0.0149905
K541502	BB298	pSB1C790	exp022	B10	40	0.0164155
K541502	BB298	pSB1C791	exp022	B10	50	0.0183155
K541502	BB298	pSB1C792	exp022	B10	60	0.0212071
K541502	BB298	pSB1C793	exp022	B10	70	0.0246238
K541502	BB298	pSB1C794	exp022	B10	80	0.0285988
K541502	BB298	pSB1C795	exp022	B10	90	0.0334155
K541502	BB298	pSB1C796	exp022	B10	100	0.0395905
K541502	BB298	pSB1C797	exp022	B10	110	0.0465071
K541502	BB298	pSB1C798	exp022	B10	120	0.0548738
K541502	BB298	pSB1C799	exp022	B10	130	0.0654571
K541502	BB298	pSB1C800	exp022	B10	140	0.0778155
K541502	BB298	pSB1C801	exp022	B10	150	0.0922821
K541502	BB298	pSB1C802	exp022	B10	160	0.108957
K541502	BB298	pSB1C803	exp022	B10	170	0.127949
K541502	BB298	pSB1C804	exp022	B10	180	0.147007
K541502	BB298	pSB1C805	exp022	B10	190	0.169749
K541502	BB298	pSB1C806	exp022	B10	200	0.195407
K541502	BB298	pSB1C807	exp022	B10	210	0.222865
K541502	BB298	pSB1C808	exp022	B10	220	0.246024
K541502	BB298	pSB1C809	exp022	B10	230	0.265257
K541502	BB298	pSB1C810	exp022	B10	240	0.282765
K541502	BB298	pSB1C811	exp022	B10	250	0.301115
K541502	BB298	pSB1C812	exp022	B10	260	0.315332
K541502	BB298	pSB1C813	exp022	B10	270	0.329774
K541502	BB298	pSB1C814	exp022	B10	280	0.347732
K541502	BB298	pSB1C815	exp022	B10	290	0.366549
K541502	BB298	pSB1C816	exp022	B10	300	0.385707
K541502	BB298	pSB1C817	exp022	B10	310	0.407874
K541502	BB298	pSB1C818	exp022	B10	320	0.428074
K541502	BB298	pSB1C819	exp022	B10	330	0.440499
K541502	BB298	pSB1C820	exp022	B10	340	0.452107
K541502	BB298	pSB1C821	exp022	B10	350	0.464765
K541502	BB298	pSB1C822	exp022	B10	360	0.475824
K541502	BB298	pSB1C823	exp022	B10	370	0.48549
K541502	BB298	pSB1C824	exp022	B10	380	0.489565
K541502	BB298	pSB1C825	exp022	B10	390	0.503515
K541502	BB298	pSB1C826	exp022	B10	400	0.517624
K541502	BB298	pSB1C827	exp022	B10	410	0.523349
K541502	BB298	pSB1C828	exp022	B10	420	0.530299
K541502	BB298	pSB1C829	exp022	B10	430	0.537365
K541502	BB298	pSB1C830	exp022	B10	440	0.545657
K541502	BB298	pSB1C831	exp022	B10	450	0.55604
K541502	BB298	pSB1C832	exp022	B10	460	0.558565
K541502	BB298	pSB1C833	exp022	B10	470	0.557315
K541502	BB298	pSB1C834	exp022	B10	480	0.558624
K541502	BB298	pSB1C835	exp022	B10	490	0.566282
K541502	BB298	pSB1C836	exp022	B10	500	0.570799
K541502	BB298	pSB1C837	exp022	B10	510	0.56664
K541502	BB298	pSB1C838	exp022	B10	520	0.571124
K541502	BB298	pSB1C839	exp022	B10	530	0.576474
K541502	BB298	pSB1C840	exp022	B10	540	0.582232
K541502	BB298	pSB1C841	exp022	B10	550	0.584365
K541502	BB298	pSB1C842	exp022	B10	560	0.597282
K541502	BB298	pSB1C843	exp022	B10	570	0.589707
K541502	BB298	pSB1C844	exp022	B10	580	0.594249
K541502	BB298	pSB1C845	exp022	B10	590	0.597182
K523020	BB328	pSB1C846	exp011	E3	0	0.00547381
K523020	BB328	pSB1C847	exp011	E3	10	0.00551825
K523020	BB328	pSB1C848	exp011	E3	20	0.00559048
K523020	BB328	pSB1C849	exp011	E3	30	0.00572381
K523020	BB328	pSB1C850	exp011	E3	40	0.00600714
K523020	BB328	pSB1C851	exp011	E3	50	0.00620714
K523020	BB328	pSB1C852	exp011	E3	60	0.00635714
K523020	BB328	pSB1C853	exp011	E3	70	0.00646825
K523020	BB328	pSB1C854	exp011	E3	80	0.00650714
K523020	BB328	pSB1C855	exp011	E3	90	0.00660714
K523020	BB328	pSB1C856	exp011	E3	100	0.0066627
K523020	BB328	pSB1C857	exp011	E3	110	0.00665714
K523020	BB328	pSB1C858	exp011	E3	120	0.00674603
K523020	BB328	pSB1C859	exp011	E3	130	0.00689603
K523020	BB328	pSB1C860	exp011	E3	140	0.00714603
K523020	BB328	pSB1C861	exp011	E3	150	0.00762381
K523020	BB328	pSB1C862	exp011	E3	160	0.00815159
K523020	BB328	pSB1C863	exp011	E3	170	0.0084127
K523020	BB328	pSB1C864	exp011	E3	180	0.0089127
K523020	BB328	pSB1C865	exp011	E3	190	0.0096127
K523020	BB328	pSB1C866	exp011	E3	200	0.0103127
K523020	BB328	pSB1C867	exp011	E3	210	0.0111405
K523020	BB328	pSB1C868	exp011	E3	220	0.0123571
K523020	BB328	pSB1C869	exp011	E3	230	0.0134905
K523020	BB328	pSB1C870	exp011	E3	240	0.0148683
K523020	BB328	pSB1C871	exp011	E3	250	0.0169794
K523020	BB328	pSB1C872	exp011	E3	260	0.0197849
K523020	BB328	pSB1C873	exp011	E3	270	0.022946
K523020	BB328	pSB1C874	exp011	E3	280	0.0263516
K523020	BB328	pSB1C875	exp011	E3	290	0.0309516
K523020	BB328	pSB1C876	exp011	E3	300	0.0362794
K523020	BB328	pSB1C877	exp011	E3	310	0.0424849
K523020	BB328	pSB1C878	exp011	E3	320	0.0485238
K523020	BB328	pSB1C879	exp011	E3	330	0.0556627
K523020	BB328	pSB1C880	exp011	E3	340	0.0641405
K523020	BB328	pSB1C881	exp011	E3	350	0.0735294
K523020	BB328	pSB1C882	exp011	E3	360	0.0858516
K523020	BB328	pSB1C883	exp011	E3	370	0.0998738
K523020	BB328	pSB1C884	exp011	E3	380	0.113913
K523020	BB328	pSB1C885	exp011	E3	390	0.127263
K523020	BB328	pSB1C886	exp011	E3	400	0.136207
K523020	BB328	pSB1C887	exp011	E3	410	0.145596
K523020	BB328	pSB1C888	exp011	E3	420	0.146785
K523020	BB328	pSB1C889	exp011	E3	430	0.154552
K523020	BB328	pSB1C890	exp011	E3	440	0.164902
K523020	BB328	pSB1C891	exp011	E3	450	0.168807
K523020	BB328	pSB1C892	exp011	E3	460	0.195857
K523020	BB328	pSB1C893	exp011	E3	470	0.211596
K523020	BB328	pSB1C894	exp011	E3	480	0.223296
K523020	BB328	pSB1C895	exp011	E3	490	0.236852
K523020	BB328	pSB1C896	exp011	E3	500	0.250496
K523020	BB328	pSB1C897	exp011	E3	510	0.267246
K523020	BB328	pSB1C898	exp011	E3	520	0.281396
K523020	BB328	pSB1C899	exp011	E3	530	0.29819
K523020	BB328	pSB1C900	exp011	E3	540	0.314813
K523020	BB328	pSB1C901	exp011	E3	550	0.332202
K523020	BB328	pSB1C902	exp011	E3	560	0.348207
K523020	BB328	pSB1C903	exp011	E3	570	0.363102
K523020	BB328	pSB1C904	exp011	E3	580	0.381479
K523020	BB328	pSB1C905	exp011	E3	590	0.400363
K523020	BB328	pSB1C906	exp011	E7	0	0.00468809
K523020	BB328	pSB1C907	exp011	E7	10	0.00603254
K523020	BB328	pSB1C908	exp011	E7	20	0.00480476
K523020	BB328	pSB1C909	exp011	E7	30	0.00513809
K523020	BB328	pSB1C910	exp011	E7	40	0.00552143
K523020	BB328	pSB1C911	exp011	E7	50	0.00842143
K523020	BB328	pSB1C912	exp011	E7	60	0.00627143
K523020	BB328	pSB1C913	exp011	E7	70	0.00668254
K523020	BB328	pSB1C914	exp011	E7	80	0.00762143
K523020	BB328	pSB1C915	exp011	E7	90	0.0102214
K523020	BB328	pSB1C916	exp011	E7	100	0.00817698
K523020	BB328	pSB1C917	exp011	E7	110	0.00907143
K523020	BB328	pSB1C918	exp011	E7	120	0.0113603
K523020	BB328	pSB1C919	exp011	E7	130	0.00981032
K523020	BB328	pSB1C920	exp011	E7	140	0.0104603
K523020	BB328	pSB1C921	exp011	E7	150	0.0132381
K523020	BB328	pSB1C922	exp011	E7	160	0.0146659
K523020	BB328	pSB1C923	exp011	E7	170	0.014127
K523020	BB328	pSB1C924	exp011	E7	180	0.013927
K523020	BB328	pSB1C925	exp011	E7	190	0.015827
K523020	BB328	pSB1C926	exp011	E7	200	0.017127
K523020	BB328	pSB1C927	exp011	E7	210	0.0180548
K523020	BB328	pSB1C928	exp011	E7	220	0.0199714
K523020	BB328	pSB1C929	exp011	E7	230	0.0221048
K523020	BB328	pSB1C930	exp011	E7	240	0.0250825
K523020	BB328	pSB1C931	exp011	E7	250	0.0281937
K523020	BB328	pSB1C932	exp011	E7	260	0.0315992
K523020	BB328	pSB1C933	exp011	E7	270	0.0357603
K523020	BB328	pSB1C934	exp011	E7	280	0.0399659
K523020	BB328	pSB1C935	exp011	E7	290	0.0444659
K523020	BB328	pSB1C936	exp011	E7	300	0.0501937
K523020	BB328	pSB1C937	exp011	E7	310	0.0570992
K523020	BB328	pSB1C938	exp011	E7	320	0.0643381
K523020	BB328	pSB1C939	exp011	E7	330	0.072477
K523020	BB328	pSB1C940	exp011	E7	340	0.0828548
K523020	BB328	pSB1C941	exp011	E7	350	0.0945437
K523020	BB328	pSB1C942	exp011	E7	360	0.108366
K523020	BB328	pSB1C943	exp011	E7	370	0.124188
K523020	BB328	pSB1C944	exp011	E7	380	0.139627
K523020	BB328	pSB1C945	exp011	E7	390	0.157877
K523020	BB328	pSB1C946	exp011	E7	400	0.175421
K523020	BB328	pSB1C947	exp011	E7	410	0.18661
K523020	BB328	pSB1C948	exp011	E7	420	0.191699
K523020	BB328	pSB1C949	exp011	E7	430	0.197966
K523020	BB328	pSB1C950	exp011	E7	440	0.203416
K523020	BB328	pSB1C951	exp011	E7	450	0.213521
K523020	BB328	pSB1C952	exp011	E7	460	0.214271
K523020	BB328	pSB1C953	exp011	E7	470	0.22641
K523020	BB328	pSB1C954	exp011	E7	480	0.23691
K523020	BB328	pSB1C955	exp011	E7	490	0.249166
K523020	BB328	pSB1C956	exp011	E7	500	0.26121
K523020	BB328	pSB1C957	exp011	E7	510	0.27816
K523020	BB328	pSB1C958	exp011	E7	520	0.28851
K523020	BB328	pSB1C959	exp011	E7	530	0.304005
K523020	BB328	pSB1C960	exp011	E7	540	0.317527
K523020	BB328	pSB1C961	exp011	E7	550	0.329916
K523020	BB328	pSB1C962	exp011	E7	560	0.344021
K523020	BB328	pSB1C963	exp011	E7	570	0.356916
K523020	BB328	pSB1C964	exp011	E7	580	0.371194
K523020	BB328	pSB1C965	exp011	E7	590	0.384777
K523020	BB328	pSB1C966	exp011	E11	0	0.00528809
K523020	BB328	pSB1C967	exp011	E11	10	0.00543254
K523020	BB328	pSB1C968	exp011	E11	20	0.00560476
K523020	BB328	pSB1C969	exp011	E11	30	0.00583809
K523020	BB328	pSB1C970	exp011	E11	40	0.00602143
K523020	BB328	pSB1C971	exp011	E11	50	0.00622143
K523020	BB328	pSB1C972	exp011	E11	60	0.00647143
K523020	BB328	pSB1C973	exp011	E11	70	0.00658254
K523020	BB328	pSB1C974	exp011	E11	80	0.00682143
K523020	BB328	pSB1C975	exp011	E11	90	0.00692143
K523020	BB328	pSB1C976	exp011	E11	100	0.00697698
K523020	BB328	pSB1C977	exp011	E11	110	0.00717143
K523020	BB328	pSB1C978	exp011	E11	120	0.00736032
K523020	BB328	pSB1C979	exp011	E11	130	0.00751032
K523020	BB328	pSB1C980	exp011	E11	140	0.00756032
K523020	BB328	pSB1C981	exp011	E11	150	0.0080381
K523020	BB328	pSB1C982	exp011	E11	160	0.00846587
K523020	BB328	pSB1C983	exp011	E11	170	0.00912698
K523020	BB328	pSB1C984	exp011	E11	180	0.00972698
K523020	BB328	pSB1C985	exp011	E11	190	0.010527
K523020	BB328	pSB1C986	exp011	E11	200	0.011427
K523020	BB328	pSB1C987	exp011	E11	210	0.0123548
K523020	BB328	pSB1C988	exp011	E11	220	0.0135714
K523020	BB328	pSB1C989	exp011	E11	230	0.0149048
K523020	BB328	pSB1C990	exp011	E11	240	0.0166825
K523020	BB328	pSB1C991	exp011	E11	250	0.0188937
K523020	BB328	pSB1C992	exp011	E11	260	0.0213992
K523020	BB328	pSB1C993	exp011	E11	270	0.0243603
K523020	BB328	pSB1C994	exp011	E11	280	0.0280659
K523020	BB328	pSB1C995	exp011	E11	290	0.0321659
K523020	BB328	pSB1C996	exp011	E11	300	0.0369937
K523020	BB328	pSB1C997	exp011	E11	310	0.0427992
K523020	BB328	pSB1C998	exp011	E11	320	0.0497381
K523020	BB328	pSB1C999	exp011	E11	330	0.057277
K523020	BB328	pSB1C1000	exp011	E11	340	0.0657548
K523020	BB328	pSB1C1001	exp011	E11	350	0.0744437
K523020	BB328	pSB1C1002	exp011	E11	360	0.0843659
K523020	BB328	pSB1C1003	exp011	E11	370	0.0941881
K523020	BB328	pSB1C1004	exp011	E11	380	0.103727
K523020	BB328	pSB1C1005	exp011	E11	390	0.116977
K523020	BB328	pSB1C1006	exp011	E11	400	0.127621
K523020	BB328	pSB1C1007	exp011	E11	410	0.13431
K523020	BB328	pSB1C1008	exp011	E11	420	0.133499
K523020	BB328	pSB1C1009	exp011	E11	430	0.138766
K523020	BB328	pSB1C1010	exp011	E11	440	0.147116
K523020	BB328	pSB1C1011	exp011	E11	450	0.162021
K523020	BB328	pSB1C1012	exp011	E11	460	0.175771
K523020	BB328	pSB1C1013	exp011	E11	470	0.18961
K523020	BB328	pSB1C1014	exp011	E11	480	0.20111
K523020	BB328	pSB1C1015	exp011	E11	490	0.215266
K523020	BB328	pSB1C1016	exp011	E11	500	0.22871
K523020	BB328	pSB1C1017	exp011	E11	510	0.24236
K523020	BB328	pSB1C1018	exp011	E11	520	0.25601
K523020	BB328	pSB1C1019	exp011	E11	530	0.270105
K523020	BB328	pSB1C1020	exp011	E11	540	0.284327
K523020	BB328	pSB1C1021	exp011	E11	550	0.297216
K523020	BB328	pSB1C1022	exp011	E11	560	0.310021
K523020	BB328	pSB1C1023	exp011	E11	570	0.323516
K523020	BB328	pSB1C1024	exp011	E11	580	0.335194
K523020	BB328	pSB1C1025	exp011	E11	590	0.348077

## Sheet: Fig. S2
accession	strain	vector	plate	well	growth.rate	max.growth.rate.time	plate.no.burden.growth.rate	normalized.growth.rate
K137018	BB19	pSB1C3	exp003	E12	1.12999	90	1.31066	0.86215
K137018	BB19	pSB1C3	exp003	E4	1.16662	100	1.31066	0.8901
K137018	BB19	pSB1C3	exp003	E8	1.16618	90	1.31066	0.889767
K314110	BB21	pSB1C3	exp003	A10	1.47287	70	1.31066	1.12376
K314110	BB21	pSB1C3	exp003	A2	1.32391	70	1.31066	1.01011
K314110	BB21	pSB1C3	exp003	A6	1.36857	70	1.31066	1.04418
K731722	BB22	pSB1C3	exp003	B1	1.27254	70	1.31066	0.970914
K731722	BB22	pSB1C3	exp003	B5	1.4009	70	1.31066	1.06885
K731722	BB22	pSB1C3	exp003	B9	1.38015	80	1.31066	1.05302
K398326	BB23	pSB1C3	exp003	E10	1.30967	90	1.31066	0.999241
K398326	BB23	pSB1C3	exp003	E2	1.20249	90	1.31066	0.917466
K398326	BB23	pSB1C3	exp003	E6	1.27688	90	1.31066	0.974229
K398326	BB23	pSB1C3	exp003	H10	1.24509	90	1.31066	0.949968
K398326	BB23	pSB1C3	exp003	H2	1.231	90	1.31066	0.939221
K398326	BB23	pSB1C3	exp003	H6	1.20877	90	1.31066	0.92226
K398331	BB24	pSB1C3	exp003	E5	1.32004	80	1.31066	1.00715
K398331	BB24	pSB1C3	exp003	E9	1.37812	80	1.31066	1.05147
K398331	BB24	pSB1C3	exp003	H11	1.28606	80	1.31066	0.981229
K398331	BB24	pSB1C3	exp003	H3	1.34054	70	1.31066	1.0228
K398331	BB24	pSB1C3	exp003	H7	1.2522	80	1.31066	0.955394
K808025	BB25	pSB1C3	exp003	F10	1.41473	70	1.31066	1.0794
K808025	BB25	pSB1C3	exp003	F2	1.24471	70	1.31066	0.949681
K808025	BB25	pSB1C3	exp003	F6	1.33927	70	1.31066	1.02183
K145001	BB72	pSB1C3	exp003	A11	1.25467	90	1.31066	0.95728
K145001	BB72	pSB1C3	exp003	A3	1.30659	90	1.31066	0.996895
K145001	BB72	pSB1C3	exp003	A7	1.25165	80	1.31066	0.954974
K525306	BB73	pSB1C3	exp003	B11	1.2917	110	1.31066	0.985535
K525306	BB73	pSB1C3	exp003	B3	1.23021	120	1.31066	0.938617
K525306	BB73	pSB1C3	exp003	B7	1.28889	110	1.31066	0.983389
K525404	BB74	pSB1C3	exp003	D1	1.26001	80	1.31066	0.961351
K525404	BB74	pSB1C3	exp003	D5	1.154	90	1.31066	0.880475
K525404	BB74	pSB1C3	exp003	D9	1.24539	90	1.31066	0.950198
K525406	BB75	pSB1C3	exp003	D12	1.33506	90	1.31066	1.01861
K525406	BB75	pSB1C3	exp003	D4	1.28616	100	1.31066	0.981306
K525406	BB75	pSB1C3	exp003	D8	1.22206	90	1.31066	0.932402
K648013	BB80	pSB1C3	exp003	F11	1.31341	100	1.31066	1.0021
K648013	BB80	pSB1C3	exp003	F3	1.31705	100	1.31066	1.00487
K648013	BB80	pSB1C3	exp003	F7	1.33807	100	1.31066	1.02091
K592011	BB81	pSB1C3	exp003	F12	1.35261	100	1.31066	1.03201
K592011	BB81	pSB1C3	exp003	F4	1.25432	100	1.31066	0.957014
K592011	BB81	pSB1C3	exp003	F8	1.29796	100	1.31066	0.990306
K118019	BB82	pSB1C3	exp003	G10	1.15153	150	1.31066	0.87859
K118019	BB82	pSB1C3	exp003	G2	1.07152	150	1.31066	0.817538
K118019	BB82	pSB1C3	exp003	G6	1.13583	150	1.31066	0.866606
K3174002	JEB1204	pSB1C3	exp003	A12	0.887556	110	1.31066	0.677182
K3174002	JEB1204	pSB1C3	exp003	A4	0.974339	110	1.31066	0.743395
K3174002	JEB1204	pSB1C3	exp003	A8	0.943532	120	1.31066	0.71989
K3174003	JEB1205	pSB1C3	exp003	B12	1.09809	100	1.31066	0.837811
K3174003	JEB1205	pSB1C3	exp003	B4	0.991794	100	1.31066	0.756713
K3174003	JEB1205	pSB1C3	exp003	B8	1.01315	90	1.31066	0.773005
K3174004	JEB1206	pSB1C3	exp003	D11	0.717755	150	1.31066	0.547628
K3174004	JEB1206	pSB1C3	exp003	D3	0.75085	210	1.31066	0.572879
K3174004	JEB1206	pSB1C3	exp003	D7	0.776497	90	1.31066	0.592447
K3174006	JEB1207	pSB1C3	exp003	E11	1.04957	90	1.31066	0.800796
K3174006	JEB1207	pSB1C3	exp003	E3	1.04861	100	1.31066	0.800059
K3174006	JEB1207	pSB1C3	exp003	E7	0.99643	80	1.31066	0.76025
K3174007	JEB1208	pSB1C3	exp003	F1	0.741134	140	1.31066	0.565466
K3174007	JEB1208	pSB1C3	exp003	F5	0.808684	140	1.31066	0.617005
K3174007	JEB1208	pSB1C3	exp003	F9	0.924813	130	1.31066	0.705609
K137018	BB19	pSB1C3	exp005	A10	0.910385	130	1.34609	0.676317
K137018	BB19	pSB1C3	exp005	A2	0.875666	120	1.34609	0.650524
K137018	BB19	pSB1C3	exp005	A6	0.889221	110	1.34609	0.660594
K314110	BB21	pSB1C3	exp005	D11	1.34624	80	1.34609	1.00011
K314110	BB21	pSB1C3	exp005	D3	1.29579	80	1.34609	0.962631
K314110	BB21	pSB1C3	exp005	D7	1.43662	70	1.34609	1.06725
K731722	BB22	pSB1C3	exp005	F12	1.39799	70	1.34609	1.03855
K731722	BB22	pSB1C3	exp005	F4	1.36687	70	1.34609	1.01544
K731722	BB22	pSB1C3	exp005	F8	1.3713	70	1.34609	1.01872
K398326	BB23	pSB1C3	exp005	G10	1.29147	80	1.34609	0.959421
K398326	BB23	pSB1C3	exp005	G2	1.20866	80	1.34609	0.897901
K398326	BB23	pSB1C3	exp005	G6	1.29945	80	1.34609	0.965346
K398331	BB24	pSB1C3	exp005	E11	1.35359	80	1.34609	1.00557
K398331	BB24	pSB1C3	exp005	E3	1.34126	80	1.34609	0.996407
K398331	BB24	pSB1C3	exp005	E7	1.38762	70	1.34609	1.03085
K808025	BB25	pSB1C3	exp005	C10	1.39442	70	1.34609	1.0359
K808025	BB25	pSB1C3	exp005	C2	1.31633	80	1.34609	0.977888
K808025	BB25	pSB1C3	exp005	C6	1.34861	80	1.34609	1.00187
K145001	BB72	pSB1C3	exp005	F10	1.38969	70	1.34609	1.03239
K145001	BB72	pSB1C3	exp005	F2	1.24869	80	1.34609	0.927638
K145001	BB72	pSB1C3	exp005	F6	1.35219	70	1.34609	1.00453
K145001	BB72	pSB1C3	exp005	G5	1.3721	70	1.34609	1.01932
K525306	BB73	pSB1C3	exp005	B10	1.32732	80	1.34609	0.986052
K525306	BB73	pSB1C3	exp005	B2	1.35555	80	1.34609	1.00703
K525306	BB73	pSB1C3	exp005	B6	1.38419	80	1.34609	1.0283
K525404	BB74	pSB1C3	exp005	D12	1.34092	70	1.34609	0.996159
K525404	BB74	pSB1C3	exp005	D4	1.34569	70	1.34609	0.999698
K525404	BB74	pSB1C3	exp005	D8	1.37721	70	1.34609	1.02312
K525406	BB75	pSB1C3	exp005	G1	1.29	80	1.34609	0.958328
K525406	BB75	pSB1C3	exp005	G9	1.33132	80	1.34609	0.989026
K648013	BB80	pSB1C3	exp005	D1	1.24875	80	1.34609	0.927685
K648013	BB80	pSB1C3	exp005	D5	1.32104	80	1.34609	0.981389
K648013	BB80	pSB1C3	exp005	D9	1.32599	80	1.34609	0.985062
K592011	BB81	pSB1C3	exp005	F11	1.3462	60	1.34609	1.00008
K592011	BB81	pSB1C3	exp005	F3	1.30596	70	1.34609	0.970186
K592011	BB81	pSB1C3	exp005	F7	1.38932	70	1.34609	1.03211
K118019	BB82	pSB1C3	exp005	A12	1.37108	70	1.34609	1.01857
K118019	BB82	pSB1C3	exp005	A4	1.27465	70	1.34609	0.946928
K118019	BB82	pSB1C3	exp005	A8	1.33697	70	1.34609	0.993226
K3174002	JEB1204	pSB1C3	exp005	H11	1.00441	80	1.34609	0.746165
K3174002	JEB1204	pSB1C3	exp005	H3	1.00796	90	1.34609	0.748803
K3174002	JEB1204	pSB1C3	exp005	H7	0.98189	90	1.34609	0.729437
K3174003	JEB1205	pSB1C3	exp005	E10	1.12358	70	1.34609	0.834695
K3174003	JEB1205	pSB1C3	exp005	E2	1.09441	90	1.34609	0.813024
K3174003	JEB1205	pSB1C3	exp005	E6	1.11697	80	1.34609	0.829788
K3174004	JEB1206	pSB1C3	exp005	C12	0.816243	80	1.34609	0.60638
K3174004	JEB1206	pSB1C3	exp005	C4	0.724349	80	1.34609	0.538112
K3174004	JEB1206	pSB1C3	exp005	C8	0.787799	140	1.34609	0.585249
K3174006	JEB1207	pSB1C3	exp005	B11	1.05927	90	1.34609	0.786923
K3174006	JEB1207	pSB1C3	exp005	B3	1.004	100	1.34609	0.745861
K3174006	JEB1207	pSB1C3	exp005	B7	1.09158	80	1.34609	0.810926
K3174007	JEB1208	pSB1C3	exp005	A1	0.844845	120	1.34609	0.627628
K3174007	JEB1208	pSB1C3	exp005	A5	0.8275	80	1.34609	0.614742
K3174007	JEB1208	pSB1C3	exp005	A9	0.87403	120	1.34609	0.649309
J23108	BB117	pSB1C3	exp006	A10	1.26027	70	1.34529	0.9368
J23108	BB117	pSB1C3	exp006	A2	1.30008	70	1.34529	0.966388
J23108	BB117	pSB1C3	exp006	A6	1.37723	60	1.34529	1.02374
J23108	BB117	pSB1C3	exp006	C10	1.38202	60	1.34529	1.0273
J23108	BB117	pSB1C3	exp006	C2	1.38579	60	1.34529	1.0301
J23108	BB117	pSB1C3	exp006	C6	1.41213	60	1.34529	1.04968
J23109	BB118	pSB1C3	exp006	A11	1.03863	70	1.34529	0.772047
J23109	BB118	pSB1C3	exp006	A3	1.35124	70	1.34529	1.00442
J23109	BB118	pSB1C3	exp006	A7	1.3725	70	1.34529	1.02023
J23109	BB118	pSB1C3	exp006	C11	1.30761	60	1.34529	0.971986
J23109	BB118	pSB1C3	exp006	C3	1.40249	70	1.34529	1.04252
J23109	BB118	pSB1C3	exp006	C7	1.38379	70	1.34529	1.02862
B0030	BB119	pSB1C3	exp006	A4	1.34441	70	1.34529	0.99934
B0030	BB119	pSB1C3	exp006	A8	1.32832	70	1.34529	0.987387
B0030	BB119	pSB1C3	exp006	B1	1.31504	70	1.34529	0.977511
B0030	BB119	pSB1C3	exp006	B5	1.34097	70	1.34529	0.996784
B0030	BB119	pSB1C3	exp006	B9	1.34514	70	1.34529	0.999883
B0030	BB119	pSB1C3	exp006	C12	1.35013	70	1.34529	1.0036
B0030	BB119	pSB1C3	exp006	C4	1.36155	70	1.34529	1.01208
B0030	BB119	pSB1C3	exp006	C8	1.35058	70	1.34529	1.00393
K1188002	BB120	pSB1C3	exp006	B10	1.35362	60	1.34529	1.00619
K1188002	BB120	pSB1C3	exp006	B2	1.30085	70	1.34529	0.966967
K1188002	BB120	pSB1C3	exp006	B6	1.33987	60	1.34529	0.99597
K1188002	BB120	pSB1C3	exp006	D1	1.33513	60	1.34529	0.992446
K1188002	BB120	pSB1C3	exp006	D5	1.33227	60	1.34529	0.990317
K1188002	BB120	pSB1C3	exp006	D9	1.32617	60	1.34529	0.985783
K1218003	BB121	pSB1C3	exp006	B11	1.18841	60	1.34529	0.883381
K1218003	BB121	pSB1C3	exp006	B3	1.32104	70	1.34529	0.981975
K1218003	BB121	pSB1C3	exp006	B7	1.31398	70	1.34529	0.976725
K1218003	BB121	pSB1C3	exp006	D10	1.35229	70	1.34529	1.0052
K1218003	BB121	pSB1C3	exp006	D2	1.36158	70	1.34529	1.01211
K1218003	BB121	pSB1C3	exp006	D6	1.35621	70	1.34529	1.00811
k1184000	BB123	pSB1C3	exp006	B12	1.28229	70	1.34529	0.95317
k1184000	BB123	pSB1C3	exp006	B4	1.33162	70	1.34529	0.989839
k1184000	BB123	pSB1C3	exp006	B8	1.29478	70	1.34529	0.962455
k1184000	BB123	pSB1C3	exp006	D11	1.2474	70	1.34529	0.927229
k1184000	BB123	pSB1C3	exp006	D3	1.35065	70	1.34529	1.00398
k1184000	BB123	pSB1C3	exp006	D7	1.34479	70	1.34529	0.999626
I746908	BB124	pSB1C3	exp006	C1	1.11324	90	1.34529	0.827504
I746908	BB124	pSB1C3	exp006	C5	1.19248	90	1.34529	0.886409
I746908	BB124	pSB1C3	exp006	C9	1.18896	90	1.34529	0.883793
I746908	BB124	pSB1C3	exp006	D12	1.1829	90	1.34529	0.879291
I746908	BB124	pSB1C3	exp006	D4	1.18239	90	1.34529	0.878909
I746908	BB124	pSB1C3	exp006	D8	1.15725	90	1.34529	0.860224
K346000	BB85	pSB1C3	exp006	F10	0.936289	100	1.34529	0.695974
K346000	BB85	pSB1C3	exp006	F2	0.901548	100	1.34529	0.67015
K346000	BB85	pSB1C3	exp006	F6	1.21636	70	1.34529	0.90416
K346000	BB85	pSB1C3	exp006	G11	0.834024	100	1.34529	0.619957
K346000	BB85	pSB1C3	exp006	G3	0.900859	90	1.34529	0.669638
K346000	BB85	pSB1C3	exp006	G7	0.930428	90	1.34529	0.691618
K575008	BB86	pSB1C3	exp006	F11	1.28069	90	1.34529	0.95198
K575008	BB86	pSB1C3	exp006	F3	1.33441	80	1.34529	0.991907
K575008	BB86	pSB1C3	exp006	F7	1.35819	80	1.34529	1.00958
K575008	BB86	pSB1C3	exp006	G12	1.30109	80	1.34529	0.967144
K575008	BB86	pSB1C3	exp006	G4	1.29489	80	1.34529	0.962533
K575008	BB86	pSB1C3	exp006	G8	1.28037	80	1.34529	0.95174
K395602	BB87	pSB1C3	exp006	F12	1.07678	80	1.34529	0.800404
K395602	BB87	pSB1C3	exp006	F4	1.06837	80	1.34529	0.794156
K395602	BB87	pSB1C3	exp006	F8	1.10313	80	1.34529	0.819991
K395602	BB87	pSB1C3	exp006	H10	1.07285	80	1.34529	0.797485
K395602	BB87	pSB1C3	exp006	H2	1.02937	90	1.34529	0.765165
K395602	BB87	pSB1C3	exp006	H6	1.08469	80	1.34529	0.806289
K575009	BB89	pSB1C3	exp006	G1	1.27448	70	1.34529	0.947366
K575009	BB89	pSB1C3	exp006	G5	1.28578	80	1.34529	0.955762
K575009	BB89	pSB1C3	exp006	G9	1.26581	80	1.34529	0.940914
K575009	BB89	pSB1C3	exp006	H11	1.13948	80	1.34529	0.847016
K575009	BB89	pSB1C3	exp006	H3	1.20891	70	1.34529	0.898625
K575009	BB89	pSB1C3	exp006	H7	1.25496	70	1.34529	0.932855
K325909	BB90	pSB1C3	exp006	G10	1.22294	100	1.34529	0.909052
K325909	BB90	pSB1C3	exp006	G2	1.22999	110	1.34529	0.914293
K325909	BB90	pSB1C3	exp006	G6	1.24622	100	1.34529	0.926358
K3174002	JEB1204	pSB1C3	exp006	E1	1.08446	70	1.34529	0.806113
K3174002	JEB1204	pSB1C3	exp006	E5	1.13522	70	1.34529	0.843843
K3174002	JEB1204	pSB1C3	exp006	E9	1.14563	70	1.34529	0.851587
K3174003	JEB1205	pSB1C3	exp006	E10	1.19326	70	1.34529	0.886988
K3174003	JEB1205	pSB1C3	exp006	E2	1.21345	70	1.34529	0.901995
K3174003	JEB1205	pSB1C3	exp006	E6	1.14706	80	1.34529	0.852648
K3174004	JEB1206	pSB1C3	exp006	E11	0.783911	150	1.34529	0.582706
K3174004	JEB1206	pSB1C3	exp006	E3	0.879796	80	1.34529	0.653981
K3174004	JEB1206	pSB1C3	exp006	E7	0.876731	110	1.34529	0.651703
K3174006	JEB1207	pSB1C3	exp006	E12	1.14819	80	1.34529	0.853484
K3174006	JEB1207	pSB1C3	exp006	E4	1.15697	80	1.34529	0.860016
K3174006	JEB1207	pSB1C3	exp006	E8	1.10883	110	1.34529	0.824226
K3174007	JEB1208	pSB1C3	exp006	F1	0.996222	50	1.34529	0.740524
K3174007	JEB1208	pSB1C3	exp006	F5	0.862982	90	1.34529	0.641483
K3174007	JEB1208	pSB1C3	exp006	F9	0.870289	70	1.34529	0.646914
K1150038	BB150	pSB1C3	exp008	A10	1.2929	90	1.29143	1.00114
K1150038	BB150	pSB1C3	exp008	A2	1.25096	90	1.29143	0.96866
K1150038	BB150	pSB1C3	exp008	A6	1.33564	90	1.29143	1.03423
K1150039	BB151	pSB1C3	exp008	A11	1.24133	90	1.29143	0.961205
K1150039	BB151	pSB1C3	exp008	A3	1.27872	90	1.29143	0.990158
K1150039	BB151	pSB1C3	exp008	A7	1.29978	90	1.29143	1.00647
K1150040	BB152	pSB1C3	exp008	B1	1.27951	90	1.29143	0.990773
K1150040	BB152	pSB1C3	exp008	B5	1.31172	90	1.29143	1.01571
K1150040	BB152	pSB1C3	exp008	B9	1.28375	90	1.29143	0.994051
K1150041	BB153	pSB1C3	exp008	B10	1.34797	90	1.29143	1.04379
K1150041	BB153	pSB1C3	exp008	B2	1.25412	90	1.29143	0.971113
K1150041	BB153	pSB1C3	exp008	B6	1.30631	90	1.29143	1.01152
K1150042	BB154	pSB1C3	exp008	C1	1.18031	110	1.29143	0.913955
K1150042	BB154	pSB1C3	exp008	C5	1.17955	100	1.29143	0.913369
K1150042	BB154	pSB1C3	exp008	C9	1.17505	110	1.29143	0.909886
K1150043	BB155	pSB1C3	exp008	C11	1.29695	90	1.29143	1.00428
K1150043	BB155	pSB1C3	exp008	C3	1.30024	100	1.29143	1.00682
K1150043	BB155	pSB1C3	exp008	C7	1.28113	90	1.29143	0.992025
B0025	BB156	pSB1A2	exp008	D1	1.32223	50	1.29143	1.02385
B0025	BB156	pSB1A2	exp008	D5	1.34598	60	1.29143	1.04224
B0025	BB156	pSB1A2	exp008	D9	1.3137	60	1.29143	1.01725
K819010	BB164	pSB1C3	exp008	G12	1.33783	70	1.29143	1.03593
K819010	BB164	pSB1C3	exp008	G4	1.25154	70	1.29143	0.969111
K819010	BB164	pSB1C3	exp008	G8	1.28777	80	1.29143	0.997168
K608007	BB165	pSB1C3	exp008	H10	1.26448	90	1.29143	0.979132
K608007	BB165	pSB1C3	exp008	H2	1.20546	90	1.29143	0.933434
K608007	BB165	pSB1C3	exp008	H6	1.26379	80	1.29143	0.978597
K3174002	JEB1204	pSB1C3	exp008	B11	1.046	100	1.29143	0.809954
K3174002	JEB1204	pSB1C3	exp008	B3	1.00406	100	1.29143	0.777478
K3174002	JEB1204	pSB1C3	exp008	B7	1.00976	90	1.29143	0.781894
K3174003	JEB1205	pSB1C3	exp008	C12	1.07889	100	1.29143	0.83542
K3174003	JEB1205	pSB1C3	exp008	C4	1.11158	100	1.29143	0.86074
K3174003	JEB1205	pSB1C3	exp008	C8	1.10068	100	1.29143	0.852294
K3174004	JEB1206	pSB1C3	exp008	D11	0.745702	120	1.29143	0.577424
K3174004	JEB1206	pSB1C3	exp008	D3	0.65958	190	1.29143	0.510737
K3174004	JEB1206	pSB1C3	exp008	D7	0.703158	170	1.29143	0.544481
K3174006	JEB1207	pSB1C3	exp008	E10	0.965557	100	1.29143	0.747666
K3174006	JEB1207	pSB1C3	exp008	E2	0.947641	100	1.29143	0.733793
K3174006	JEB1207	pSB1C3	exp008	E6	0.981955	100	1.29143	0.760364
K3174007	JEB1208	pSB1C3	exp008	F1	0.80648	140	1.29143	0.624487
K3174007	JEB1208	pSB1C3	exp008	F5	0.837468	130	1.29143	0.648481
K3174007	JEB1208	pSB1C3	exp008	F9	0.927584	90	1.29143	0.718262
K575021	BB205	pSB1C3	exp009	A10	1.29667	80	1.27296	1.01863
K575021	BB205	pSB1C3	exp009	A2	1.26229	80	1.27296	0.991622
K575021	BB205	pSB1C3	exp009	A6	1.30872	80	1.27296	1.02809
K538101	BB206	pSB1C3	exp009	A11	1.23328	80	1.27296	0.968831
K538101	BB206	pSB1C3	exp009	A3	1.26473	80	1.27296	0.993533
K538101	BB206	pSB1C3	exp009	A7	1.28059	80	1.27296	1.00599
K525710	BB208	pSB1C3	exp009	A4	1.27162	80	1.27296	0.998949
K525710	BB208	pSB1C3	exp009	A8	1.30299	80	1.27296	1.02359
K525710	BB208	pSB1C3	exp009	C1	1.26053	80	1.27296	0.990238
K525710	BB208	pSB1C3	exp009	C5	1.32944	80	1.27296	1.04437
K525710	BB208	pSB1C3	exp009	C9	1.34298	80	1.27296	1.05501
K590034	BB209	pSB1C3	exp009	C10	1.26965	80	1.27296	0.997404
K590034	BB209	pSB1C3	exp009	C2	1.21989	80	1.27296	0.958312
K590034	BB209	pSB1C3	exp009	C6	1.27288	80	1.27296	0.999941
K608351	BB210	pSB1C3	exp009	C11	1.27542	80	1.27296	1.00193
K608351	BB210	pSB1C3	exp009	C3	1.26281	80	1.27296	0.992029
K608351	BB210	pSB1C3	exp009	C7	1.285	80	1.27296	1.00946
K576003	BB211	pSB1C3	exp009	C12	1.32215	80	1.27296	1.03865
K576003	BB211	pSB1C3	exp009	C4	1.21819	80	1.27296	0.956975
K576003	BB211	pSB1C3	exp009	C8	1.28628	80	1.27296	1.01046
K607035	BB213	pSB1C3	exp009	D1	1.28997	80	1.27296	1.01337
K607035	BB213	pSB1C3	exp009	D5	1.32203	80	1.27296	1.03855
K607035	BB213	pSB1C3	exp009	D9	1.31777	80	1.27296	1.03521
K733008	BB214	pSB1C3	exp009	D10	1.26736	80	1.27296	0.995606
K733008	BB214	pSB1C3	exp009	D2	1.28917	80	1.27296	1.01274
K733008	BB214	pSB1C3	exp009	D6	1.31828	80	1.27296	1.03561
K733010	BB218	pSB1C3	exp009	D11	0.696742	200	1.27296	0.547341
K733010	BB218	pSB1C3	exp009	D3	0.63341	190	1.27296	0.497589
K733010	BB218	pSB1C3	exp009	D7	0.776806	280	1.27296	0.610237
K584000	BB219	pSB1C3	exp009	D12	1.26991	80	1.27296	0.997603
K584000	BB219	pSB1C3	exp009	D4	1.24229	80	1.27296	0.975907
K584000	BB219	pSB1C3	exp009	D8	1.29719	80	1.27296	1.01903
K733013	BB220	pSB1C3	exp009	E1	1.03792	130	1.27296	0.815362
K733013	BB220	pSB1C3	exp009	E5	1.07571	140	1.27296	0.845051
K733013	BB220	pSB1C3	exp009	E9	1.05817	130	1.27296	0.831272
K660610	BB223	pSB1C3	exp009	E10	1.32038	70	1.27296	1.03726
K660610	BB223	pSB1C3	exp009	E2	1.2869	70	1.27296	1.01095
K660610	BB223	pSB1C3	exp009	E6	1.34637	70	1.27296	1.05767
K145302	BB225	pSB1C3	exp009	E11	1.24945	80	1.27296	0.981533
K145302	BB225	pSB1C3	exp009	E3	1.25162	80	1.27296	0.983236
K145302	BB225	pSB1C3	exp009	E7	1.26866	80	1.27296	0.996625
K118028	BB228	pSB1C3	exp009	E12	1.24908	80	1.27296	0.98124
K118028	BB228	pSB1C3	exp009	E4	1.20947	80	1.27296	0.950126
K118028	BB228	pSB1C3	exp009	E8	1.20845	80	1.27296	0.949327
K3174002	JEB1204	pSB1C3	exp009	F1	0.977767	130	1.27296	0.768107
K3174002	JEB1204	pSB1C3	exp009	F5	0.983913	120	1.27296	0.772934
K3174002	JEB1204	pSB1C3	exp009	F9	1.0279	120	1.27296	0.807488
K3174003	JEB1205	pSB1C3	exp009	F10	0.886452	150	1.27296	0.696372
K3174003	JEB1205	pSB1C3	exp009	F2	0.879206	160	1.27296	0.69068
K3174003	JEB1205	pSB1C3	exp009	F6	0.948247	150	1.27296	0.744916
K3174004	JEB1206	pSB1C3	exp009	F11	0.593007	250	1.27296	0.46585
K3174004	JEB1206	pSB1C3	exp009	F3	0.651595	260	1.27296	0.511875
K3174004	JEB1206	pSB1C3	exp009	F7	0.644733	260	1.27296	0.506484
K3174006	JEB1207	pSB1C3	exp009	F12	0.899604	140	1.27296	0.706703
K3174006	JEB1207	pSB1C3	exp009	F4	0.966628	140	1.27296	0.759356
K3174006	JEB1207	pSB1C3	exp009	F8	0.923161	130	1.27296	0.725209
K3174007	JEB1208	pSB1C3	exp009	G1	0.701438	220	1.27296	0.55103
K3174007	JEB1208	pSB1C3	exp009	G5	0.775886	210	1.27296	0.609514
K3174007	JEB1208	pSB1C3	exp009	G9	0.775407	240	1.27296	0.609138
K592101	BB238	pSB1C3	exp010	A10	1.29975	70	1.33629	0.972661
K592101	BB238	pSB1C3	exp010	A2	1.31934	70	1.33629	0.987319
K592101	BB238	pSB1C3	exp010	A6	1.34584	70	1.33629	1.00715
K592101	BB238	pSB1C3	exp010	D11	1.33932	70	1.33629	1.00227
K592101	BB238	pSB1C3	exp010	D3	1.31491	70	1.33629	0.984001
K592101	BB238	pSB1C3	exp010	D7	1.33269	70	1.33629	0.99731
I6057	BB239	pSB1C3	exp010	A11	1.34535	60	1.33629	1.00678
I6057	BB239	pSB1C3	exp010	A7	1.36254	60	1.33629	1.01965
I6057	BB239	pSB1C3	exp010	D4	1.40261	50	1.33629	1.04963
I6057	BB239	pSB1C3	exp010	D8	1.35281	60	1.33629	1.01236
I746375	BB240	pSB1C3	exp010	B1	1.27334	70	1.33629	0.952895
I746375	BB240	pSB1C3	exp010	B5	1.30945	70	1.33629	0.97992
I746375	BB240	pSB1C3	exp010	B9	1.38284	60	1.33629	1.03483
I746375	BB240	pSB1C3	exp010	E1	1.40296	60	1.33629	1.04989
I746375	BB240	pSB1C3	exp010	E5	1.34751	60	1.33629	1.0084
I746375	BB240	pSB1C3	exp010	E9	1.30125	70	1.33629	0.973781
J23108	BB241	pSB1C3	exp010	B10	1.37521	60	1.33629	1.02913
J23108	BB241	pSB1C3	exp010	B2	1.32964	60	1.33629	0.995023
J23108	BB241	pSB1C3	exp010	B6	1.37345	50	1.33629	1.02781
J23108	BB241	pSB1C3	exp010	E10	1.34008	60	1.33629	1.00284
J23108	BB241	pSB1C3	exp010	E2	1.28236	60	1.33629	0.959644
J23108	BB241	pSB1C3	exp010	E6	1.30957	60	1.33629	0.980004
J23109	BB242	pSB1C3	exp010	B11	1.34936	60	1.33629	1.00978
J23109	BB242	pSB1C3	exp010	B3	1.34117	60	1.33629	1.00365
J23109	BB242	pSB1C3	exp010	B7	1.35459	60	1.33629	1.0137
J23109	BB242	pSB1C3	exp010	E11	1.32745	60	1.33629	0.993386
J23109	BB242	pSB1C3	exp010	E3	1.33547	50	1.33629	0.99939
J23109	BB242	pSB1C3	exp010	E7	1.39144	50	1.33629	1.04127
I746908	BB243	pSB1C3	exp010	B12	1.26611	70	1.33629	0.947483
I746908	BB243	pSB1C3	exp010	B4	1.2522	70	1.33629	0.937078
I746908	BB243	pSB1C3	exp010	B8	1.26363	70	1.33629	0.945625
I746908	BB243	pSB1C3	exp010	E12	1.25396	70	1.33629	0.93839
I746908	BB243	pSB1C3	exp010	E4	1.23371	70	1.33629	0.923236
I746908	BB243	pSB1C3	exp010	E8	1.25195	70	1.33629	0.936886
K137076	BB244	pSB1C3	exp010	C1	1.18735	60	1.33629	0.888545
K137076	BB244	pSB1C3	exp010	C5	1.17444	60	1.33629	0.878881
K137076	BB244	pSB1C3	exp010	C9	1.14057	70	1.33629	0.853533
K137019	BB245	pSB1C3	exp010	C10	1.31537	60	1.33629	0.984347
K137019	BB245	pSB1C3	exp010	C2	1.30298	50	1.33629	0.975076
K137019	BB245	pSB1C3	exp010	C6	1.31285	50	1.33629	0.982458
K1166002	BB246	pSB1C3	exp010	C11	1.34381	60	1.33629	1.00563
K1166002	BB246	pSB1C3	exp010	C3	1.40138	50	1.33629	1.04872
K1166002	BB246	pSB1C3	exp010	C7	1.3213	60	1.33629	0.988787
K1033910	BB247	pSB1C3	exp010	C12	1.29907	70	1.33629	0.972147
K1033910	BB247	pSB1C3	exp010	C4	1.35101	60	1.33629	1.01102
K1033910	BB247	pSB1C3	exp010	C8	1.31022	70	1.33629	0.980489
K1033916	BB248	pSB1C3	exp010	D1	1.28139	70	1.33629	0.958918
K1033916	BB248	pSB1C3	exp010	D5	1.43265	60	1.33629	1.07211
K1033916	BB248	pSB1C3	exp010	D9	1.29607	70	1.33629	0.969901
K1033916	BB248	pSB1C3	exp010	F11	1.30721	70	1.33629	0.978241
K1033916	BB248	pSB1C3	exp010	F3	1.27058	70	1.33629	0.950826
K1033916	BB248	pSB1C3	exp010	F7	1.2782	70	1.33629	0.956531
K1033916	BB248	pSB1C3	exp010	H11	1.2558	70	1.33629	0.93977
K1033916	BB248	pSB1C3	exp010	H3	1.27582	60	1.33629	0.95475
K1033916	BB248	pSB1C3	exp010	H7	1.30472	70	1.33629	0.976376
K1150001	BB249	pSB1C3	exp010	D10	1.27082	70	1.33629	0.951007
K1150001	BB249	pSB1C3	exp010	D2	1.3392	60	1.33629	1.00218
K1150001	BB249	pSB1C3	exp010	D6	1.30445	70	1.33629	0.976178
K914011	BB289	pSB1C3	exp010	A3	1.30149	70	1.33629	0.97396
K3174002	JEB1204	pSB1C3	exp010	G1	1.05446	70	1.33629	0.789101
K3174002	JEB1204	pSB1C3	exp010	G5	1.13089	60	1.33629	0.846292
K3174002	JEB1204	pSB1C3	exp010	G9	1.13072	60	1.33629	0.846167
K3174003	JEB1205	pSB1C3	exp010	G10	1.06756	80	1.33629	0.798899
K3174003	JEB1205	pSB1C3	exp010	G2	1.04812	80	1.33629	0.784351
K3174003	JEB1205	pSB1C3	exp010	G6	1.03853	70	1.33629	0.777179
K3174004	JEB1206	pSB1C3	exp010	G11	0.899669	80	1.33629	0.673261
K3174004	JEB1206	pSB1C3	exp010	G3	0.619729	180	1.33629	0.46377
K3174004	JEB1206	pSB1C3	exp010	G7	0.641898	160	1.33629	0.480359
K3174006	JEB1207	pSB1C3	exp010	G12	1.08509	70	1.33629	0.812019
K3174006	JEB1207	pSB1C3	exp010	G4	1.01725	80	1.33629	0.761249
K3174006	JEB1207	pSB1C3	exp010	G8	1.06091	80	1.33629	0.793927
K3174007	JEB1208	pSB1C3	exp010	F10	0.934871	110	1.33629	0.699604
K3174007	JEB1208	pSB1C3	exp010	F2	0.856691	110	1.33629	0.641098
K3174007	JEB1208	pSB1C3	exp010	F6	0.879639	110	1.33629	0.658271
K3174007	JEB1208	pSB1C3	exp010	H10	0.857403	110	1.33629	0.641631
K3174007	JEB1208	pSB1C3	exp010	H2	0.808548	110	1.33629	0.605071
K523006	BB204	pSB1C3	exp011	D11	0.955394	90	1.31679	0.725547
K523006	BB204	pSB1C3	exp011	D3	1.14522	90	1.31679	0.869708
K523006	BB204	pSB1C3	exp011	D7	0.91027	110	1.31679	0.691278
K733009	BB216	pSB1C3	exp011	C12	1.29858	80	1.31679	0.98617
K733009	BB216	pSB1C3	exp011	C4	1.30076	80	1.31679	0.987822
K733009	BB216	pSB1C3	exp011	C8	1.31327	80	1.31679	0.997328
K515007	BB217	pSB1C3	exp011	C1	1.28768	80	1.31679	0.977889
K515007	BB217	pSB1C3	exp011	C5	1.28098	80	1.31679	0.972806
K515007	BB217	pSB1C3	exp011	C9	1.30951	80	1.31679	0.99447
K588001	BB318	pSB1C3	exp011	D10	1.3615	70	1.31679	1.03395
K588001	BB318	pSB1C3	exp011	D2	1.32515	70	1.31679	1.00635
K588001	BB318	pSB1C3	exp011	D6	1.27364	80	1.31679	0.967226
K515100	BB320	pSB1C3	exp011	E1	1.06489	110	1.31679	0.808699
K515100	BB320	pSB1C3	exp011	E5	1.034	110	1.31679	0.785241
K515100	BB320	pSB1C3	exp011	E9	1.05702	110	1.31679	0.802724
K611025	BB322	pSB1C3	exp011	D1	1.32925	70	1.31679	1.00946
K611025	BB322	pSB1C3	exp011	D5	1.29516	70	1.31679	0.983574
K611025	BB322	pSB1C3	exp011	D9	1.30361	70	1.31679	0.98999
K611026	BB324	pSB1C3	exp011	A10	1.31776	80	1.31679	1.00074
K611026	BB324	pSB1C3	exp011	A2	1.26881	80	1.31679	0.963558
K611026	BB324	pSB1C3	exp011	A6	1.29253	80	1.31679	0.981572
K523014	BB325	pSB1C3	exp011	B11	0.776903	120	1.31679	0.589997
K523014	BB325	pSB1C3	exp011	B3	0.823854	130	1.31679	0.625653
K523014	BB325	pSB1C3	exp011	B7	0.785857	140	1.31679	0.596796
K569017	BB326	pSB1C3	exp011	B12	1.33404	70	1.31679	1.0131
K569017	BB326	pSB1C3	exp011	B4	1.35081	70	1.31679	1.02583
K569017	BB326	pSB1C3	exp011	B8	1.34576	70	1.31679	1.022
K523015	BB327	pSB1C3	exp011	E10	1.24951	80	1.31679	0.948907
K523015	BB327	pSB1C3	exp011	E2	1.22593	80	1.31679	0.931001
K523015	BB327	pSB1C3	exp011	E6	1.27529	80	1.31679	0.968483
K523020	BB328	pSB1C3	exp011	E11	0.793129	330	1.31679	0.602319
K523020	BB328	pSB1C3	exp011	E3	0.865699	330	1.31679	0.65743
K523020	BB328	pSB1C3	exp011	E7	0.779402	330	1.31679	0.591894
K617004	BB329	pSB1C3	exp011	E12	1.15586	100	1.31679	0.877786
K617004	BB329	pSB1C3	exp011	E4	1.16709	100	1.31679	0.88631
K617004	BB329	pSB1C3	exp011	E8	1.17066	100	1.31679	0.889025
K523022	BB330	pSB1C3	exp011	A11	0.576695	280	1.31679	0.437955
K523022	BB330	pSB1C3	exp011	A3	0.753951	300	1.31679	0.572567
K523022	BB330	pSB1C3	exp011	A7	0.577852	270	1.31679	0.438833
S04602	BB331	pSB1C3	exp011	C11	1.33174	80	1.31679	1.01135
S04602	BB331	pSB1C3	exp011	C3	1.32266	80	1.31679	1.00446
S04602	BB331	pSB1C3	exp011	C7	1.335	80	1.31679	1.01383
K516011	BB337	pSB1C3	exp011	F11	1.192	100	1.31679	0.905233
K516011	BB337	pSB1C3	exp011	F3	1.25901	100	1.31679	0.956118
K516011	BB337	pSB1C3	exp011	F7	1.24951	100	1.31679	0.948904
K516011	BB337	pSB1C3	exp011	H11	1.15988	100	1.31679	0.88084
K516011	BB337	pSB1C3	exp011	H3	1.24761	100	1.31679	0.947458
K516011	BB337	pSB1C3	exp011	H7	1.23889	100	1.31679	0.940839
K516031	BB341	pSB1C3	exp011	C10	1.31507	70	1.31679	0.998691
K516031	BB341	pSB1C3	exp011	C2	1.29118	60	1.31679	0.980553
K516031	BB341	pSB1C3	exp011	C6	1.33528	70	1.31679	1.01404
K763001	BB342	pSB1C3	exp011	B10	1.31547	80	1.31679	0.998997
K763001	BB342	pSB1C3	exp011	B2	1.25339	80	1.31679	0.951848
K763001	BB342	pSB1C3	exp011	B6	1.31821	80	1.31679	1.00108
K568004	BB348	pSB1C3	exp011	B1	1.20265	80	1.31679	0.913318
K568004	BB348	pSB1C3	exp011	B5	1.21251	80	1.31679	0.920804
K568004	BB348	pSB1C3	exp011	B9	1.25968	80	1.31679	0.956631
K3174002	JEB1204	pSB1C3	exp011	G1	1.14847	70	1.31679	0.872172
K3174002	JEB1204	pSB1C3	exp011	G5	1.18184	70	1.31679	0.897518
K3174002	JEB1204	pSB1C3	exp011	G9	1.02719	80	1.31679	0.78007
K3174003	JEB1205	pSB1C3	exp011	G10	1.15042	80	1.31679	0.873651
K3174003	JEB1205	pSB1C3	exp011	G2	1.07695	110	1.31679	0.817857
K3174003	JEB1205	pSB1C3	exp011	G6	1.09629	90	1.31679	0.832543
K3174004	JEB1206	pSB1C3	exp011	G11	0.687794	80	1.31679	0.522326
K3174004	JEB1206	pSB1C3	exp011	G3	0.678385	80	1.31679	0.51518
K3174004	JEB1206	pSB1C3	exp011	G7	0.691203	190	1.31679	0.524914
K3174006	JEB1207	pSB1C3	exp011	G12	1.01324	80	1.31679	0.769479
K3174006	JEB1207	pSB1C3	exp011	G4	0.966715	80	1.31679	0.734144
K3174006	JEB1207	pSB1C3	exp011	G8	0.980928	80	1.31679	0.744937
K3174007	JEB1208	pSB1C3	exp011	F10	0.844921	90	1.31679	0.641651
K3174007	JEB1208	pSB1C3	exp011	F2	0.788509	120	1.31679	0.598811
K3174007	JEB1208	pSB1C3	exp011	F6	0.819046	80	1.31679	0.622001
K3174007	JEB1208	pSB1C3	exp011	H10	0.808826	90	1.31679	0.61424
K3174007	JEB1208	pSB1C3	exp011	H2	0.758362	160	1.31679	0.575917
K3174007	JEB1208	pSB1C3	exp011	H6	0.835985	90	1.31679	0.634865
J45199	BB1	pSB1C3	exp014	E12	1.25313	100	1.35312	0.926107
J45199	BB1	pSB1C3	exp014	E4	1.24534	110	1.35312	0.92035
J45199	BB1	pSB1C3	exp014	E8	1.33172	100	1.35312	0.984187
K1806004	BB14	pSB1C3	exp014	E10	1.34258	100	1.35312	0.992213
K1806004	BB14	pSB1C3	exp014	E2	1.12295	110	1.35312	0.829901
K1806004	BB14	pSB1C3	exp014	E6	1.34643	100	1.35312	0.995061
K617003	BB17	pSB1C3	exp014	E11	1.26732	100	1.35312	0.936592
K617003	BB17	pSB1C3	exp014	E3	1.26051	100	1.35312	0.931564
K617003	BB17	pSB1C3	exp014	E7	1.28729	100	1.35312	0.951352
B0023	BB270	pSB1C3	exp014	A10	1.24849	90	1.35312	0.922677
B0023	BB270	pSB1C3	exp014	A2	1.22036	120	1.35312	0.901886
B0023	BB270	pSB1C3	exp014	A6	1.29084	90	1.35312	0.953977
K808003	BB28	pSB1C3	exp014	D12	1.36823	90	1.35312	1.01117
K808003	BB28	pSB1C3	exp014	D4	1.3315	90	1.35312	0.984027
K808003	BB28	pSB1C3	exp014	D8	1.33837	90	1.35312	0.989099
K747003	BB349	pSB1C3	exp014	A11	1.26641	90	1.35312	0.935922
K747003	BB349	pSB1C3	exp014	A3	1.25731	90	1.35312	0.929196
K747003	BB349	pSB1C3	exp014	A7	1.33498	90	1.35312	0.986596
K747004	BB351	pSB1C3	exp014	B10	1.35745	80	1.35312	1.0032
K747004	BB351	pSB1C3	exp014	B2	1.31713	80	1.35312	0.973402
K747004	BB351	pSB1C3	exp014	B6	1.36522	80	1.35312	1.00895
B0032	BB352	pSB1C3	exp014	B11	1.26536	90	1.35312	0.935142
B0032	BB352	pSB1C3	exp014	B3	1.24497	90	1.35312	0.920076
B0032	BB352	pSB1C3	exp014	B7	1.30808	90	1.35312	0.966714
K747005	BB353	pSB1C3	exp014	B12	1.29658	90	1.35312	0.958218
K747005	BB353	pSB1C3	exp014	B4	1.31108	90	1.35312	0.968931
K747005	BB353	pSB1C3	exp014	B8	1.33211	90	1.35312	0.984473
B0033	BB354	pSB1C3	exp014	C1	1.18163	90	1.35312	0.873264
B0033	BB354	pSB1C3	exp014	C5	1.32105	90	1.35312	0.976302
B0033	BB354	pSB1C3	exp014	C9	1.30176	90	1.35312	0.962047
C0012	BB356	pSB1C3	exp014	C10	1.35575	90	1.35312	1.00195
C0012	BB356	pSB1C3	exp014	C2	1.37269	90	1.35312	1.01447
C0012	BB356	pSB1C3	exp014	C6	1.36238	90	1.35312	1.00684
K747007	BB357	pSB1C3	exp014	C11	1.36294	90	1.35312	1.00726
K747007	BB357	pSB1C3	exp014	C3	1.37012	90	1.35312	1.01256
K747007	BB357	pSB1C3	exp014	C7	1.34159	90	1.35312	0.99148
K773003	BB359	pSB1C3	exp014	C12	1.21813	90	1.35312	0.900243
K773003	BB359	pSB1C3	exp014	C4	1.31359	90	1.35312	0.970791
K773003	BB359	pSB1C3	exp014	C8	1.2955	90	1.35312	0.957418
K773004	BB360	pSB1C3	exp014	D1	1.2621	90	1.35312	0.932732
K773004	BB360	pSB1C3	exp014	D5	1.38357	90	1.35312	1.02251
K773004	BB360	pSB1C3	exp014	D9	1.37522	90	1.35312	1.01634
K880005	BB362	pSB1C3	exp014	D10	1.03097	140	1.35312	0.761918
K880005	BB362	pSB1C3	exp014	D2	0.938641	140	1.35312	0.693688
K880005	BB362	pSB1C3	exp014	D6	0.973904	140	1.35312	0.719749
K784006	BB366	pSB1C3	exp014	D11	1.35588	90	1.35312	1.00205
K784006	BB366	pSB1C3	exp014	D3	1.34829	90	1.35312	0.996429
K784006	BB366	pSB1C3	exp014	D7	1.37287	90	1.35312	1.0146
K118005	BB408	pSB1C3	exp014	F11	1.34885	90	1.35312	0.996845
K118005	BB408	pSB1C3	exp014	F3	1.30437	100	1.35312	0.963978
K118005	BB408	pSB1C3	exp014	F7	1.35317	90	1.35312	1.00004
K1031410	BB411	pSB1C3	exp014	E1	1.24905	110	1.35312	0.923093
K1031410	BB411	pSB1C3	exp014	E5	1.18897	110	1.35312	0.878691
K1031410	BB411	pSB1C3	exp014	E9	1.19541	110	1.35312	0.88345
K584003	BB7	pSB1C3	exp014	H11	1.27575	100	1.35312	0.942826
K584003	BB7	pSB1C3	exp014	H3	1.2859	100	1.35312	0.950321
K584003	BB7	pSB1C3	exp014	H7	1.19562	110	1.35312	0.883601
K3174003	JEB1205	pSB1C3	exp014	G10	1.18626	110	1.35312	0.876683
K3174003	JEB1205	pSB1C3	exp014	G2	1.20531	110	1.35312	0.890767
K3174003	JEB1205	pSB1C3	exp014	G6	1.15779	110	1.35312	0.855647
K3174004	JEB1206	pSB1C3	exp014	G11	1.06784	110	1.35312	0.789169
K3174004	JEB1206	pSB1C3	exp014	G3	0.925018	130	1.35312	0.68362
K3174004	JEB1206	pSB1C3	exp014	G7	0.953725	160	1.35312	0.704835
K3174006	JEB1207	pSB1C3	exp014	G12	1.05388	110	1.35312	0.778855
K3174006	JEB1207	pSB1C3	exp014	G4	1.07727	110	1.35312	0.796143
K3174006	JEB1207	pSB1C3	exp014	G8	1.01321	110	1.35312	0.748799
K3174007	JEB1208	pSB1C3	exp014	F10	0.971184	100	1.35312	0.717738
K3174007	JEB1208	pSB1C3	exp014	F2	0.828162	90	1.35312	0.61204
K3174007	JEB1208	pSB1C3	exp014	F6	0.8827	130	1.35312	0.652345
K1806004	BB15	pSB1C3	exp015	D1	1.36468	60	1.30413	1.04643
K1806004	BB15	pSB1C3	exp015	D5	1.26195	70	1.30413	0.967654
K1806004	BB15	pSB1C3	exp015	D9	1.2649	70	1.30413	0.969917
K617003	BB16	pSB1C3	exp015	C11	1.31104	70	1.30413	1.0053
K617003	BB16	pSB1C3	exp015	C3	1.32098	70	1.30413	1.01292
K617003	BB16	pSB1C3	exp015	C7	1.41437	60	1.30413	1.08453
K137018	BB19	pSB1C3	exp015	E10	1.02261	120	1.30413	0.784128
K137018	BB19	pSB1C3	exp015	E2	1.06872	130	1.30413	0.819487
K137018	BB19	pSB1C3	exp015	E6	1.00286	120	1.30413	0.768989
J45199	BB2	pSB1C3	exp015	E12	1.33912	70	1.30413	1.02683
J45199	BB2	pSB1C3	exp015	E4	1.26658	70	1.30413	0.971205
J45199	BB2	pSB1C3	exp015	E8	1.29476	70	1.30413	0.992813
K118000	BB226	pSB1C3	exp015	D10	1.21942	80	1.30413	0.935047
K118000	BB226	pSB1C3	exp015	D2	1.22062	80	1.30413	0.935966
K118000	BB226	pSB1C3	exp015	D6	1.18991	80	1.30413	0.912415
K118028	BB228	pSB1C3	exp015	A11	1.16171	100	1.30413	0.890789
K118028	BB228	pSB1C3	exp015	A3	1.15174	100	1.30413	0.883146
K118028	BB228	pSB1C3	exp015	A7	1.12645	100	1.30413	0.863757
I746381	BB230	pSB1C3	exp015	E1	1.29869	60	1.30413	0.99583
I746381	BB230	pSB1C3	exp015	E5	1.29369	60	1.30413	0.991993
I746381	BB230	pSB1C3	exp015	E9	1.23514	70	1.30413	0.947095
I746391	BB231	pSB1C3	exp015	A10	1.27194	70	1.30413	0.975315
I746391	BB231	pSB1C3	exp015	A2	1.23465	70	1.30413	0.94672
I746391	BB231	pSB1C3	exp015	A6	1.22788	70	1.30413	0.941532
K592101	BB238	pSB1C3	exp015	D12	1.33717	60	1.30413	1.02533
K592101	BB238	pSB1C3	exp015	D4	1.30505	70	1.30413	1.0007
K592101	BB238	pSB1C3	exp015	D8	1.30768	70	1.30413	1.00272
I6057	BB239	pSB1C3	exp015	F11	1.27849	50	1.30413	0.98034
I6057	BB239	pSB1C3	exp015	F3	1.2583	70	1.30413	0.964856
I6057	BB239	pSB1C3	exp015	F7	1.20267	50	1.30413	0.922203
J23108	BB241	pSB1C3	exp015	F1	1.35382	70	1.30413	1.0381
J23108	BB241	pSB1C3	exp015	F5	1.30872	70	1.30413	1.00352
J23108	BB241	pSB1C3	exp015	F9	1.32042	70	1.30413	1.01249
K325218	BB3	pSB1C3	exp015	H11	1.29965	70	1.30413	0.996566
K325218	BB3	pSB1C3	exp015	H3	1.2224	70	1.30413	0.937325
K325218	BB3	pSB1C3	exp015	H7	1.1999	70	1.30413	0.920073
K523013	BB323	pSB1C3	exp015	B1	1.15111	80	1.30413	0.882663
K523013	BB323	pSB1C3	exp015	B5	1.16976	80	1.30413	0.896968
K523013	BB323	pSB1C3	exp015	B9	1.17474	80	1.30413	0.900783
K817023	BB338	pSB1C3	exp015	B11	1.32022	70	1.30413	1.01234
K817023	BB338	pSB1C3	exp015	B3	1.33853	70	1.30413	1.02638
K817023	BB338	pSB1C3	exp015	B7	1.29378	70	1.30413	0.992064
K516030	BB339	pSB1C3	exp015	B10	1.30097	80	1.30413	0.997576
K516030	BB339	pSB1C3	exp015	B2	1.29653	80	1.30413	0.994171
K516030	BB339	pSB1C3	exp015	B6	1.25586	80	1.30413	0.962987
K817024	BB340	pSB1C3	exp015	B12	1.27168	50	1.30413	0.975118
K817024	BB340	pSB1C3	exp015	B4	1.37296	50	1.30413	1.05278
K817024	BB340	pSB1C3	exp015	B8	1.37114	50	1.30413	1.05138
K516022	BB345	pSB1C3	exp015	C1	1.37878	50	1.30413	1.05724
K516022	BB345	pSB1C3	exp015	C5	1.39338	50	1.30413	1.06843
K516022	BB345	pSB1C3	exp015	C9	1.35037	60	1.30413	1.03545
K523023	BB346	pSB1C3	exp015	C10	1.1578	50	1.30413	0.887793
K523023	BB346	pSB1C3	exp015	C2	1.20115	50	1.30413	0.921035
K523023	BB346	pSB1C3	exp015	C6	1.22949	60	1.30413	0.942762
K731721	BB5	pSB3C5	exp015	E11	1.18031	90	1.30413	0.905052
K731721	BB5	pSB3C5	exp015	E7	1.22807	90	1.30413	0.941677
K731721	BB6	pSB3C5	exp015	D11	1.27326	70	1.30413	0.97633
K731721	BB6	pSB3C5	exp015	D3	1.22131	70	1.30413	0.93649
K731721	BB6	pSB3C5	exp015	D7	1.18749	70	1.30413	0.910559
K584003	BB8	pSB1C3	exp015	F12	1.32551	70	1.30413	1.01639
K584003	BB8	pSB1C3	exp015	F4	1.30106	70	1.30413	0.997646
K584003	BB8	pSB1C3	exp015	F8	1.31673	70	1.30413	1.00966
K3174002	JEB1204	pSB1C3	exp015	G1	1.18989	80	1.30413	0.912404
K3174002	JEB1204	pSB1C3	exp015	G5	1.10393	80	1.30413	0.846487
K3174002	JEB1204	pSB1C3	exp015	G9	1.19383	80	1.30413	0.91542
K3174003	JEB1205	pSB1C3	exp015	G10	1.1631	80	1.30413	0.891857
K3174003	JEB1205	pSB1C3	exp015	G2	1.13015	90	1.30413	0.866595
K3174003	JEB1205	pSB1C3	exp015	G6	1.09362	90	1.30413	0.838584
K3174004	JEB1206	pSB1C3	exp015	G11	0.966025	130	1.30413	0.740742
K3174004	JEB1206	pSB1C3	exp015	G3	0.903194	120	1.30413	0.692564
K3174004	JEB1206	pSB1C3	exp015	G7	0.907662	130	1.30413	0.69599
K3174006	JEB1207	pSB1C3	exp015	G12	1.26256	80	1.30413	0.968122
K3174006	JEB1207	pSB1C3	exp015	G4	1.10236	80	1.30413	0.845282
K3174006	JEB1207	pSB1C3	exp015	G8	1.13327	80	1.30413	0.868988
K3174007	JEB1208	pSB1C3	exp015	F10	0.969061	120	1.30413	0.74307
K3174007	JEB1208	pSB1C3	exp015	F2	0.863701	80	1.30413	0.662281
K3174007	JEB1208	pSB1C3	exp015	F6	0.877227	130	1.30413	0.672652
R0079	BB376	pSB1A2	exp016	E10	1.36344	70	1.34034	1.01724
R0079	BB376	pSB1A2	exp016	E2	1.28096	80	1.34034	0.955703
R0079	BB376	pSB1A2	exp016	E6	1.32803	70	1.34034	0.990822
R0071	BB377	pSB1A2	exp016	E11	1.35758	80	1.34034	1.01287
R0071	BB377	pSB1A2	exp016	E3	1.34598	80	1.34034	1.00421
R0071	BB377	pSB1A2	exp016	E7	1.33354	80	1.34034	0.994929
R0080	BB378	pSB1A2	exp016	E12	1.32507	80	1.34034	0.988609
R0080	BB378	pSB1A2	exp016	E4	1.34009	80	1.34034	0.999818
R0080	BB378	pSB1A2	exp016	E8	1.33581	80	1.34034	0.996624
I13602	BB379	pSB1A2	exp016	F1	1.17362	80	1.34034	0.87562
I13602	BB379	pSB1A2	exp016	F5	1.26025	80	1.34034	0.940252
I13602	BB379	pSB1A2	exp016	F9	1.27829	80	1.34034	0.95371
J04450	BB380	pSB1AK3	exp016	F10	0.758927	170	1.34034	0.566222
J04450	BB380	pSB1AK3	exp016	F2	0.735827	150	1.34034	0.548988
J04450	BB380	pSB1AK3	exp016	F6	0.742856	150	1.34034	0.554232
I0466	BB382	pSB1A2	exp016	F12	1.05865	80	1.34034	0.789837
I0466	BB382	pSB1A2	exp016	F4	1.16061	80	1.34034	0.865909
I0466	BB382	pSB1A2	exp016	F8	1.14389	80	1.34034	0.853435
C0261	BB383	pSB1A2	exp016	G12	1.3059	80	1.34034	0.974305
C0261	BB383	pSB1A2	exp016	G4	1.3201	70	1.34034	0.984905
C0261	BB383	pSB1A2	exp016	G8	1.30494	80	1.34034	0.973594
K648029	BB40	pSB1C3	exp016	A10	1.36682	70	1.34034	1.01976
K648029	BB40	pSB1C3	exp016	A2	1.31944	70	1.34034	0.984414
K648029	BB40	pSB1C3	exp016	A6	1.34192	80	1.34034	1.00118
K325903	BB47	pSB1C3	exp016	A11	1.31704	80	1.34034	0.982623
K325903	BB47	pSB1C3	exp016	A3	1.27692	80	1.34034	0.952687
K325903	BB47	pSB1C3	exp016	A7	1.34345	80	1.34034	1.00232
K316003	BB54	pSB1C3	exp016	B1	1.07414	70	1.34034	0.801395
K316003	BB54	pSB1C3	exp016	B5	1.21169	70	1.34034	0.904021
K316003	BB54	pSB1C3	exp016	B9	1.18157	70	1.34034	0.88155
K823017	BB55	pSB1C3	exp016	B10	1.38925	60	1.34034	1.03649
K823017	BB55	pSB1C3	exp016	B2	1.31404	70	1.34034	0.980384
K823017	BB55	pSB1C3	exp016	B6	1.34845	60	1.34034	1.00606
K523000	BB56	pSB1C3	exp016	B11	1.28634	80	1.34034	0.959718
K523000	BB56	pSB1C3	exp016	B3	1.27845	70	1.34034	0.953827
K523000	BB56	pSB1C3	exp016	B7	1.22585	80	1.34034	0.914587
K817018	BB57	pSB1C3	exp016	B12	1.34247	70	1.34034	1.00159
K817018	BB57	pSB1C3	exp016	B4	1.36455	70	1.34034	1.01806
K817018	BB57	pSB1C3	exp016	B8	1.38249	70	1.34034	1.03145
K538104	BB58	pSB1C3	exp016	C1	1.24364	70	1.34034	0.927854
K538104	BB58	pSB1C3	exp016	C5	1.29056	70	1.34034	0.962865
K538104	BB58	pSB1C3	exp016	C9	1.3594	70	1.34034	1.01422
K873002	BB59	pSB1C3	exp016	C10	1.33182	70	1.34034	0.993646
K873002	BB59	pSB1C3	exp016	C2	1.26516	80	1.34034	0.943916
K873002	BB59	pSB1C3	exp016	C6	1.34274	70	1.34034	1.0018
K538004	BB60	pSB1C3	exp016	C11	1.34467	80	1.34034	1.00323
K538004	BB60	pSB1C3	exp016	C3	1.34357	80	1.34034	1.00241
K538004	BB60	pSB1C3	exp016	C7	1.34563	80	1.34034	1.00395
S05060	BB61	pSB1C3	exp016	C12	1.3436	60	1.34034	1.00244
S05060	BB61	pSB1C3	exp016	C4	1.28396	60	1.34034	0.957942
S05060	BB61	pSB1C3	exp016	C8	1.3355	70	1.34034	0.996392
K538000	BB62	pSB1C3	exp016	D1	1.31893	60	1.34034	0.984028
K538000	BB62	pSB1C3	exp016	D5	1.35074	60	1.34034	1.00776
K538000	BB62	pSB1C3	exp016	D9	1.3604	60	1.34034	1.01497
K774001	BB63	pSB1C3	exp016	D10	1.28564	90	1.34034	0.95919
K774001	BB63	pSB1C3	exp016	D2	1.27425	90	1.34034	0.950694
K774001	BB63	pSB1C3	exp016	D6	1.25909	90	1.34034	0.939381
K525998	BB64	pSB1C3	exp016	D11	1.37098	70	1.34034	1.02286
K525998	BB64	pSB1C3	exp016	D3	1.32638	70	1.34034	0.989592
K525998	BB64	pSB1C3	exp016	D7	1.31606	70	1.34034	0.98189
K748002	BB65	pSB1C3	exp016	D12	1.16166	80	1.34034	0.866693
K748002	BB65	pSB1C3	exp016	D4	1.25656	80	1.34034	0.9375
K748002	BB65	pSB1C3	exp016	D8	1.23042	80	1.34034	0.917998
K608002	BB66	pSB1C3	exp016	E1	1.19611	80	1.34034	0.892397
K608002	BB66	pSB1C3	exp016	E5	1.23222	80	1.34034	0.919336
K608002	BB66	pSB1C3	exp016	E9	1.25052	80	1.34034	0.932993
K3174002	JEB1204	pSB1C3	exp016	G1	0.971272	100	1.34034	0.724649
K3174002	JEB1204	pSB1C3	exp016	G5	1.0094	90	1.34034	0.753096
K3174002	JEB1204	pSB1C3	exp016	G9	1.02575	90	1.34034	0.765292
K3174003	JEB1205	pSB1C3	exp016	G10	1.03527	80	1.34034	0.7724
K3174003	JEB1205	pSB1C3	exp016	G2	1.08235	120	1.34034	0.807523
K3174003	JEB1205	pSB1C3	exp016	G6	1.04058	100	1.34034	0.776359
K3174004	JEB1206	pSB1C3	exp016	G11	0.716649	110	1.34034	0.534679
K3174004	JEB1206	pSB1C3	exp016	G3	0.598227	190	1.34034	0.446326
K3174004	JEB1206	pSB1C3	exp016	G7	0.610415	200	1.34034	0.45542
K3174006	JEB1207	pSB1C3	exp016	H10	0.840603	80	1.34034	0.627159
K3174006	JEB1207	pSB1C3	exp016	H2	0.858962	80	1.34034	0.640856
K3174006	JEB1207	pSB1C3	exp016	H6	0.866003	90	1.34034	0.64611
K3174007	JEB1208	pSB1C3	exp016	H11	0.765415	90	1.34034	0.571062
K3174007	JEB1208	pSB1C3	exp016	H3	0.668196	150	1.34034	0.498529
K3174007	JEB1208	pSB1C3	exp016	H7	0.718548	110	1.34034	0.536096
K592101	BB238	pSB1C3	exp017	D11	1.29964	60	1.33384	0.974365
K592101	BB238	pSB1C3	exp017	D3	1.35878	60	1.33384	1.0187
K592101	BB238	pSB1C3	exp017	D7	1.19812	60	1.33384	0.898252
I6057	BB239	pSB1C3	exp017	D12	1.33794	90	1.33384	1.00308
I6057	BB239	pSB1C3	exp017	D4	1.30758	90	1.33384	0.980316
I6057	BB239	pSB1C3	exp017	D8	1.3456	90	1.33384	1.00882
I746375	BB240	pSB1C3	exp017	E1	1.29809	90	1.33384	0.9732
I746375	BB240	pSB1C3	exp017	E5	1.33622	90	1.33384	1.00179
I746375	BB240	pSB1C3	exp017	E9	1.33262	90	1.33384	0.999088
J23108	BB241	pSB1C3	exp017	E10	1.33283	90	1.33384	0.999248
J23108	BB241	pSB1C3	exp017	E2	1.32571	90	1.33384	0.993908
J23108	BB241	pSB1C3	exp017	E6	1.31139	90	1.33384	0.98317
J23109	BB242	pSB1C3	exp017	E11	1.32769	80	1.33384	0.995393
J23109	BB242	pSB1C3	exp017	E3	1.3453	80	1.33384	1.0086
J23109	BB242	pSB1C3	exp017	E7	1.36768	70	1.33384	1.02537
I746908	BB243	pSB1C3	exp017	E12	1.22117	100	1.33384	0.915535
I746908	BB243	pSB1C3	exp017	E4	1.299	90	1.33384	0.973885
I746908	BB243	pSB1C3	exp017	E8	1.29604	90	1.33384	0.971663
K137076	BB244	pSB1C3	exp017	F1	1.20272	90	1.33384	0.901697
K137076	BB244	pSB1C3	exp017	F5	1.28922	90	1.33384	0.966549
K137076	BB244	pSB1C3	exp017	F9	1.25094	90	1.33384	0.937853
K137019	BB245	pSB1C3	exp017	F10	1.26921	100	1.33384	0.95155
K137019	BB245	pSB1C3	exp017	F2	1.30006	90	1.33384	0.97468
K137019	BB245	pSB1C3	exp017	F6	1.33521	90	1.33384	1.00103
K1166002	BB246	pSB1C3	exp017	F11	1.2704	90	1.33384	0.95244
K1166002	BB246	pSB1C3	exp017	F3	1.31585	90	1.33384	0.986519
K1166002	BB246	pSB1C3	exp017	F7	1.28526	90	1.33384	0.963583
K1033910	BB247	pSB1C3	exp017	F12	1.30564	90	1.33384	0.978858
K1033910	BB247	pSB1C3	exp017	F4	1.35431	90	1.33384	1.01535
K1033910	BB247	pSB1C3	exp017	F8	1.36807	90	1.33384	1.02567
K1033916	BB248	pSB1C3	exp017	G12	1.28002	80	1.33384	0.959656
K1033916	BB248	pSB1C3	exp017	G4	1.34755	80	1.33384	1.01028
K1033916	BB248	pSB1C3	exp017	G8	1.38374	80	1.33384	1.03742
K784013	BB406	pSB1C3	exp017	A10	1.31972	100	1.33384	0.989415
K784013	BB406	pSB1C3	exp017	A2	1.20681	110	1.33384	0.904764
K784013	BB406	pSB1C3	exp017	A6	1.2735	100	1.33384	0.954763
K775000	BB407	pSB1C3	exp017	A11	1.32763	100	1.33384	0.995345
K775000	BB407	pSB1C3	exp017	A3	1.2609	100	1.33384	0.945321
K775000	BB407	pSB1C3	exp017	A7	1.29866	100	1.33384	0.973626
K118005	BB408	pSB1C3	exp017	B1	1.31534	100	1.33384	0.986137
K118005	BB408	pSB1C3	exp017	B5	1.3656	90	1.33384	1.02381
K118005	BB408	pSB1C3	exp017	B9	1.36265	90	1.33384	1.0216
C0051	BB410	pSB1C3	exp017	B11	1.13877	140	1.33384	0.853756
C0051	BB410	pSB1C3	exp017	B3	1.12294	130	1.33384	0.841886
C0051	BB410	pSB1C3	exp017	B7	1.05629	130	1.33384	0.791922
K1031410	BB411	pSB1C3	exp017	B12	1.28568	90	1.33384	0.963893
K1031410	BB411	pSB1C3	exp017	B4	1.3409	90	1.33384	1.0053
K1031410	BB411	pSB1C3	exp017	B8	1.35678	90	1.33384	1.0172
C0052	BB412	pSB1C3	exp017	C1	1.31545	120	1.33384	0.986213
C0052	BB412	pSB1C3	exp017	C5	1.32004	110	1.33384	0.98966
C0052	BB412	pSB1C3	exp017	C9	1.34175	110	1.33384	1.00594
K747010	BB413	pSB1C3	exp017	C10	1.29473	100	1.33384	0.970678
K747010	BB413	pSB1C3	exp017	C2	1.27373	100	1.33384	0.954939
K747010	BB413	pSB1C3	exp017	C6	1.39722	90	1.33384	1.04752
C0053	BB414	pSB1C3	exp017	C11	0.998137	200	1.33384	0.748321
C0053	BB414	pSB1C3	exp017	C3	0.93173	200	1.33384	0.698534
C0053	BB414	pSB1C3	exp017	C7	0.983182	200	1.33384	0.737108
K747011	BB415	pSB1C3	exp017	C12	1.3407	90	1.33384	1.00514
K747011	BB415	pSB1C3	exp017	C4	1.34121	90	1.33384	1.00553
K747011	BB415	pSB1C3	exp017	C8	1.35286	90	1.33384	1.01426
C0060	BB416	pSB1C3	exp017	D1	1.33817	90	1.33384	1.00325
C0060	BB416	pSB1C3	exp017	D5	1.35416	90	1.33384	1.01524
C0060	BB416	pSB1C3	exp017	D9	1.32334	90	1.33384	0.992127
K747012	BB417	pSB1C3	exp017	D10	1.30917	90	1.33384	0.981508
K747012	BB417	pSB1C3	exp017	D2	1.28718	90	1.33384	0.965024
K747012	BB417	pSB1C3	exp017	D6	1.32447	90	1.33384	0.992981
K3174002	JEB1204	pSB1C3	exp017	G1	1.07575	90	1.33384	0.806507
K3174002	JEB1204	pSB1C3	exp017	G5	1.13507	100	1.33384	0.850979
K3174002	JEB1204	pSB1C3	exp017	G9	1.13612	90	1.33384	0.851768
K3174003	JEB1205	pSB1C3	exp017	G10	1.07066	110	1.33384	0.80269
K3174003	JEB1205	pSB1C3	exp017	G2	1.08883	100	1.33384	0.816313
K3174003	JEB1205	pSB1C3	exp017	G6	1.17473	100	1.33384	0.880715
K3174004	JEB1206	pSB1C3	exp017	G11	0.745168	90	1.33384	0.558665
K3174004	JEB1206	pSB1C3	exp017	G3	0.755175	100	1.33384	0.566168
K3174004	JEB1206	pSB1C3	exp017	G7	0.727255	100	1.33384	0.545236
K3174006	JEB1207	pSB1C3	exp017	H10	1.06812	110	1.33384	0.800786
K3174006	JEB1207	pSB1C3	exp017	H2	0.928095	120	1.33384	0.695809
K3174006	JEB1207	pSB1C3	exp017	H6	0.956225	110	1.33384	0.716898
K3174007	JEB1208	pSB1C3	exp017	H11	0.80017	100	1.33384	0.599901
K3174007	JEB1208	pSB1C3	exp017	H3	0.701916	180	1.33384	0.526238
K3174007	JEB1208	pSB1C3	exp017	H7	0.730862	120	1.33384	0.54794
I13500	BB133	pSB1A2	exp018	H10	1.26472	80	1.35536	0.933124
I13500	BB133	pSB1A2	exp018	H2	1.24663	80	1.35536	0.919779
I13500	BB133	pSB1A2	exp018	H6	1.30588	80	1.35536	0.963493
K608003	BB134	pSB1C3	exp018	G11	1.28641	80	1.35536	0.949127
K608003	BB134	pSB1C3	exp018	G3	1.28055	70	1.35536	0.944807
K608003	BB134	pSB1C3	exp018	G7	1.27055	80	1.35536	0.937429
K608004	BB136	pSB1C3	exp018	G10	1.28267	80	1.35536	0.946369
K608004	BB136	pSB1C3	exp018	G2	1.27241	80	1.35536	0.938801
K608004	BB136	pSB1C3	exp018	G6	1.29684	80	1.35536	0.956821
K819017	BB137	pSB1C3	exp018	G1	1.27518	70	1.35536	0.940839
K819017	BB137	pSB1C3	exp018	G5	1.2949	80	1.35536	0.95539
K819017	BB137	pSB1C3	exp018	G9	1.28159	80	1.35536	0.945571
K608006	BB138	pSB1C3	exp018	F11	1.32423	70	1.35536	0.977034
K608006	BB138	pSB1C3	exp018	F3	1.29554	60	1.35536	0.955866
K608006	BB138	pSB1C3	exp018	F7	1.33656	70	1.35536	0.986131
C0056	BB139	pSB1A2	exp018	F10	0.953259	100	1.35536	0.703325
C0056	BB139	pSB1A2	exp018	F2	0.97033	100	1.35536	0.715921
C0056	BB139	pSB1A2	exp018	F6	0.995559	90	1.35536	0.734535
B0040	BB140	pSB1A2	exp018	F1	1.30286	70	1.35536	0.961267
B0040	BB140	pSB1A2	exp018	F5	1.37303	70	1.35536	1.01304
B0040	BB140	pSB1A2	exp018	F9	1.39821	70	1.35536	1.03161
I13600	BB141	pSB1A2	exp018	E11	1.3269	70	1.35536	0.979002
I13600	BB141	pSB1A2	exp018	E3	1.25029	80	1.35536	0.922481
I13600	BB141	pSB1A2	exp018	E7	1.36543	80	1.35536	1.00743
I13001	BB142	pSB1A2	exp018	E10	1.38103	60	1.35536	1.01894
I13001	BB142	pSB1A2	exp018	E2	1.32507	60	1.35536	0.977652
I13001	BB142	pSB1A2	exp018	E6	1.3516	60	1.35536	0.997229
I13002	BB143	pSB1A2	exp018	E1	1.2684	70	1.35536	0.935837
I13002	BB143	pSB1A2	exp018	E5	1.23388	80	1.35536	0.910368
I13002	BB143	pSB1A2	exp018	E9	1.25751	80	1.35536	0.927805
J52022	BB144	pSB1C3	exp018	D11	1.34754	80	1.35536	0.994234
J52022	BB144	pSB1C3	exp018	D3	1.36022	80	1.35536	1.00359
J52022	BB144	pSB1C3	exp018	D7	1.35082	80	1.35536	0.996651
J52040	BB145	pSB1C3	exp018	D10	1.34172	80	1.35536	0.989936
J52040	BB145	pSB1C3	exp018	D2	1.36494	80	1.35536	1.00707
J52040	BB145	pSB1C3	exp018	D6	1.34871	80	1.35536	0.995091
J45219	BB146	pSB1C3	exp018	D1	1.34483	70	1.35536	0.992232
J45219	BB146	pSB1C3	exp018	D5	1.36558	70	1.35536	1.00754
J45219	BB146	pSB1C3	exp018	D9	1.40975	70	1.35536	1.04013
J45299	BB147	pSB1C3	exp018	C11	1.41643	70	1.35536	1.04506
J45299	BB147	pSB1C3	exp018	C3	1.36804	70	1.35536	1.00935
J45299	BB147	pSB1C3	exp018	C7	1.39291	70	1.35536	1.0277
I732920	BB148	pSB1C3	exp018	C10	1.36019	70	1.35536	1.00356
I732920	BB148	pSB1C3	exp018	C2	1.36659	70	1.35536	1.00829
I732920	BB148	pSB1C3	exp018	C6	1.35959	70	1.35536	1.00312
I746200	BB149	pSB1C3	exp018	C1	1.28605	80	1.35536	0.948862
I746200	BB149	pSB1C3	exp018	C5	1.3043	80	1.35536	0.962331
I746200	BB149	pSB1C3	exp018	C9	1.31722	80	1.35536	0.971857
B0031	BB157	pSB1A2	exp018	B10	1.35363	70	1.35536	0.998723
B0031	BB157	pSB1A2	exp018	B2	1.31458	70	1.35536	0.969915
B0031	BB157	pSB1A2	exp018	B6	1.34025	70	1.35536	0.988854
B0032	BB158	pSB1A2	exp018	B1	1.24904	70	1.35536	0.921555
B0032	BB158	pSB1A2	exp018	B5	1.36647	70	1.35536	1.00819
B0032	BB158	pSB1A2	exp018	B9	1.45115	60	1.35536	1.07067
B0033	BB159	pSB1A2	exp018	A10	1.33379	60	1.35536	0.984088
B0033	BB159	pSB1A2	exp018	A2	1.30495	70	1.35536	0.962806
B0033	BB159	pSB1A2	exp018	A6	1.30778	70	1.35536	0.964896
K3174002	JEB1204	pSB1C3	exp018	D12	1.18413	120	1.35536	0.873662
K3174002	JEB1204	pSB1C3	exp018	D4	1.03186	110	1.35536	0.761322
K3174002	JEB1204	pSB1C3	exp018	D8	1.27341	140	1.35536	0.939533
K3174004	JEB1206	pSB1C3	exp018	F12	0.642168	260	1.35536	0.473799
K3174004	JEB1206	pSB1C3	exp018	F4	0.754224	210	1.35536	0.556475
K3174004	JEB1206	pSB1C3	exp018	F8	0.75234	230	1.35536	0.555085
K3174006	JEB1207	pSB1C3	exp018	H12	0.957007	130	1.35536	0.70609
K3174006	JEB1207	pSB1C3	exp018	H4	0.989642	100	1.35536	0.730169
K3174006	JEB1207	pSB1C3	exp018	H8	0.907005	80	1.35536	0.669199
K3174007	JEB1208	pSB1C3	exp018	C12	0.714272	120	1.35536	0.526998
K3174007	JEB1208	pSB1C3	exp018	C4	0.736422	160	1.35536	0.543341
K3174007	JEB1208	pSB1C3	exp018	C8	1.01058	50	1.35536	0.745621
K654058	BB271	pSB1C3	exp020	A10	1.31147	80	1.3144	0.997767
K654058	BB271	pSB1C3	exp020	A2	1.37085	80	1.3144	1.04295
K654058	BB271	pSB1C3	exp020	A6	1.29753	80	1.3144	0.987162
K639003	BB272	pSB1C3	exp020	A11	1.12413	100	1.3144	0.855241
K639003	BB272	pSB1C3	exp020	A3	1.10288	100	1.3144	0.839072
K639003	BB272	pSB1C3	exp020	A7	1.13143	110	1.3144	0.860792
K634001	BB273	pSB1C3	exp020	B1	1.22228	80	1.3144	0.929917
K634001	BB273	pSB1C3	exp020	B5	1.31014	80	1.3144	0.996761
K634001	BB273	pSB1C3	exp020	B9	1.36072	70	1.3144	1.03524
K606017	BB274	pSB1C3	exp020	B10	1.30599	80	1.3144	0.993599
K606017	BB274	pSB1C3	exp020	B2	1.32163	80	1.3144	1.0055
K606017	BB274	pSB1C3	exp020	B6	1.31579	80	1.3144	1.00106
K624003	BB275	pSB1C3	exp020	B11	1.3606	70	1.3144	1.03514
K624003	BB275	pSB1C3	exp020	B3	1.32908	70	1.3144	1.01117
K624003	BB275	pSB1C3	exp020	B7	1.28927	70	1.3144	0.98088
K627011	BB276	pSB1C3	exp020	B12	1.32675	80	1.3144	1.0094
K627011	BB276	pSB1C3	exp020	B4	1.35536	80	1.3144	1.03116
K627011	BB276	pSB1C3	exp020	B8	1.31677	80	1.3144	1.0018
K624000	BB277	pSB1C3	exp020	C1	1.326	70	1.3144	1.00882
K624000	BB277	pSB1C3	exp020	C5	1.29905	80	1.3144	0.988317
K624000	BB277	pSB1C3	exp020	C9	1.26414	80	1.3144	0.961758
K624004	BB278	pSB1C3	exp020	C10	1.33378	80	1.3144	1.01474
K624004	BB278	pSB1C3	exp020	C2	1.33415	80	1.3144	1.01503
K624004	BB278	pSB1C3	exp020	C6	1.32744	80	1.3144	1.00992
K592016	BB279	pSB1C3	exp020	C11	1.31673	80	1.3144	1.00177
K592016	BB279	pSB1C3	exp020	C3	1.3187	80	1.3144	1.00327
K592016	BB279	pSB1C3	exp020	C7	1.28322	80	1.3144	0.976279
K581005	BB280	pSB1C3	exp020	C12	1.28819	80	1.3144	0.980059
K581005	BB280	pSB1C3	exp020	C4	1.25066	80	1.3144	0.951507
K581005	BB280	pSB1C3	exp020	C8	1.25534	80	1.3144	0.955064
K592018	BB281	pSB1C3	exp020	D1	1.31547	70	1.3144	1.00081
K592018	BB281	pSB1C3	exp020	D5	1.34071	80	1.3144	1.02001
K592018	BB281	pSB1C3	exp020	D9	1.35425	70	1.3144	1.03032
K516132	BB282	pSB1C3	exp020	D10	1.18568	80	1.3144	0.902071
K516132	BB282	pSB1C3	exp020	D2	1.22939	80	1.3144	0.935324
K516132	BB282	pSB1C3	exp020	D6	1.18565	80	1.3144	0.902045
K797001	BB283	pSB1C3	exp020	D11	1.31118	80	1.3144	0.997548
K797001	BB283	pSB1C3	exp020	D3	1.19367	80	1.3144	0.908147
K797001	BB283	pSB1C3	exp020	D7	1.11166	80	1.3144	0.845755
K553003	BB284	pSB1C3	exp020	D12	1.25764	80	1.3144	0.956815
K553003	BB284	pSB1C3	exp020	D4	1.22526	80	1.3144	0.932183
K553003	BB284	pSB1C3	exp020	D8	1.23543	80	1.3144	0.939917
K914001	BB285	pSB1C3	exp020	E1	1.30951	80	1.3144	0.996281
K914001	BB285	pSB1C3	exp020	E5	1.3899	80	1.3144	1.05744
K914001	BB285	pSB1C3	exp020	E9	1.36513	80	1.3144	1.0386
K541501	BB286	pSB1C3	exp020	E10	1.1406	100	1.3144	0.867775
K541501	BB286	pSB1C3	exp020	E2	1.15878	100	1.3144	0.881603
K541501	BB286	pSB1C3	exp020	E6	1.17246	100	1.3144	0.892013
K914003	BB287	pSB1C3	exp020	E11	1.30974	80	1.3144	0.996454
K914003	BB287	pSB1C3	exp020	E3	1.24569	80	1.3144	0.947726
K914003	BB287	pSB1C3	exp020	E7	1.31055	80	1.3144	0.997068
K541502	BB288	pSB1C3	exp020	E12	1.00982	110	1.3144	0.768276
K541502	BB288	pSB1C3	exp020	E4	0.986637	110	1.3144	0.750636
K541502	BB288	pSB1C3	exp020	E8	0.97742	110	1.3144	0.743623
K914011	BB289	pSB1C3	exp020	F1	1.27176	80	1.3144	0.967561
K914011	BB289	pSB1C3	exp020	F5	1.28512	80	1.3144	0.977722
K914011	BB289	pSB1C3	exp020	F9	1.30769	80	1.3144	0.994897
J52011	BB290	pSB1C3	exp020	F10	1.27459	80	1.3144	0.969708
J52011	BB290	pSB1C3	exp020	F2	1.28356	80	1.3144	0.976535
J52011	BB290	pSB1C3	exp020	F6	1.299	70	1.3144	0.988281
R0063	BB291	pSB1A2	exp020	F11	1.40305	70	1.3144	1.06744
R0063	BB291	pSB1A2	exp020	F3	1.36323	70	1.3144	1.03715
R0063	BB291	pSB1A2	exp020	F7	1.38448	70	1.3144	1.05332
I751100	BB292	pSB1C3	exp020	F12	1.36359	80	1.3144	1.03742
I751100	BB292	pSB1C3	exp020	F4	1.31608	80	1.3144	1.00128
I751100	BB292	pSB1C3	exp020	F8	1.33949	80	1.3144	1.01909
R0065	BB293	pSB1A2	exp020	H11	1.32117	80	1.3144	1.00515
R0065	BB293	pSB1A2	exp020	H3	1.31656	80	1.3144	1.00164
R0065	BB293	pSB1A2	exp020	H7	1.30475	80	1.3144	0.992655
K3174002	JEB1204	pSB1C3	exp020	G1	1.01382	90	1.3144	0.771316
K3174002	JEB1204	pSB1C3	exp020	G5	1.11649	80	1.3144	0.849428
K3174002	JEB1204	pSB1C3	exp020	G9	1.10381	90	1.3144	0.839783
K3174003	JEB1205	pSB1C3	exp020	G10	1.10921	80	1.3144	0.843888
K3174003	JEB1205	pSB1C3	exp020	G2	1.10511	80	1.3144	0.840771
K3174003	JEB1205	pSB1C3	exp020	G6	1.0865	80	1.3144	0.826609
K3174004	JEB1206	pSB1C3	exp020	G11	0.86234	110	1.3144	0.656071
K3174004	JEB1206	pSB1C3	exp020	G3	0.787471	140	1.3144	0.59911
K3174004	JEB1206	pSB1C3	exp020	G7	0.817206	110	1.3144	0.621732
K3174006	JEB1207	pSB1C3	exp020	G12	1.03346	90	1.3144	0.786262
K3174006	JEB1207	pSB1C3	exp020	G4	1.02963	90	1.3144	0.783347
K3174006	JEB1207	pSB1C3	exp020	G8	1.03615	100	1.3144	0.788308
K3174007	JEB1208	pSB1C3	exp020	H10	1.06288	70	1.3144	0.808639
K3174007	JEB1208	pSB1C3	exp020	H2	0.80189	130	1.3144	0.61008
K3174007	JEB1208	pSB1C3	exp020	H6	1.06551	70	1.3144	0.81064
B0034	BB160	pSB1A2	exp021	A10	1.26743	80	1.37082	0.924578
B0034	BB160	pSB1A2	exp021	A2	1.38773	80	1.37082	1.01234
B0034	BB160	pSB1A2	exp021	A6	1.3966	80	1.37082	1.01881
C0012	BB161	pSB1A2	exp021	A11	1.30181	80	1.37082	0.949655
C0012	BB161	pSB1A2	exp021	A3	1.3175	80	1.37082	0.961102
C0012	BB161	pSB1A2	exp021	A7	1.33328	80	1.37082	0.972614
C0040	BB162	pSB1A2	exp021	B1	1.32238	70	1.37082	0.964663
C0040	BB162	pSB1A2	exp021	B5	1.30824	60	1.37082	0.954344
C0040	BB162	pSB1A2	exp021	B9	1.35928	60	1.37082	0.991578
C0050	BB163	pSB1A2	exp021	B10	1.3076	70	1.37082	0.95388
C0050	BB163	pSB1A2	exp021	B2	1.25684	70	1.37082	0.916853
C0050	BB163	pSB1A2	exp021	B6	1.30404	70	1.37082	0.95128
K608010	BB169	pSB1C3	exp021	B11	0.822143	130	1.37082	0.599744
K608010	BB169	pSB1C3	exp021	B3	0.776933	140	1.37082	0.566764
K608010	BB169	pSB1C3	exp021	B7	0.852597	130	1.37082	0.621961
K608011	BB171	pSB1C3	exp021	B12	1.12827	80	1.37082	0.82306
K608011	BB171	pSB1C3	exp021	B4	1.11258	80	1.37082	0.811618
K608011	BB171	pSB1C3	exp021	B8	1.11929	90	1.37082	0.816509
K733001	BB172	pSB1C3	exp021	C1	1.21633	70	1.37082	0.887302
K733001	BB172	pSB1C3	exp021	C5	1.32011	70	1.37082	0.963009
K733001	BB172	pSB1C3	exp021	C9	1.31565	70	1.37082	0.959751
K608012	BB173	pSB1C3	exp021	C11	0.949861	120	1.37082	0.692913
K608012	BB173	pSB1C3	exp021	C2	0.931712	120	1.37082	0.679674
K608012	BB173	pSB1C3	exp021	C6	0.960165	100	1.37082	0.700431
K575014	BB175	pSB1C3	exp021	C10	1.32172	70	1.37082	0.96418
K575014	BB175	pSB1C3	exp021	C3	1.3059	70	1.37082	0.952643
K575014	BB175	pSB1C3	exp021	C7	1.16078	70	1.37082	0.846778
K523002	BB176	pSB1C3	exp021	C12	1.32054	80	1.37082	0.963319
K523002	BB176	pSB1C3	exp021	C4	1.34916	80	1.37082	0.984199
K523002	BB176	pSB1C3	exp021	C8	1.36166	80	1.37082	0.993314
K523003	BB178	pSB1C3	exp021	D1	1.37496	70	1.37082	1.00302
K523003	BB178	pSB1C3	exp021	D5	1.40244	60	1.37082	1.02306
K523003	BB178	pSB1C3	exp021	D9	1.3769	70	1.37082	1.00443
K575015	BB179	pSB1C3	exp021	D10	1.31403	70	1.37082	0.958571
K575015	BB179	pSB1C3	exp021	D2	1.31596	70	1.37082	0.95998
K575015	BB179	pSB1C3	exp021	D6	1.37612	70	1.37082	1.00386
K523004	BB180	pSB1C3	exp021	D11	1.30623	80	1.37082	0.95288
K523004	BB180	pSB1C3	exp021	D3	1.37789	70	1.37082	1.00516
K523004	BB180	pSB1C3	exp021	D7	1.35679	70	1.37082	0.989766
K575020	BB181	pSB1C3	exp021	D12	1.32117	80	1.37082	0.963782
K575020	BB181	pSB1C3	exp021	D4	1.35489	80	1.37082	0.988376
K575020	BB181	pSB1C3	exp021	D8	1.36537	80	1.37082	0.996023
I13543	BB182	pSB1A2	exp021	E1	1.40076	70	1.37082	1.02184
I13543	BB182	pSB1A2	exp021	E5	1.4184	70	1.37082	1.03471
I13543	BB182	pSB1A2	exp021	E9	1.38071	70	1.37082	1.00721
I13502	BB183	pSB1A2	exp021	E10	1.35816	80	1.37082	0.990764
I13502	BB183	pSB1A2	exp021	E2	1.33099	80	1.37082	0.970942
I13502	BB183	pSB1A2	exp021	E6	1.39948	80	1.37082	1.02091
I13504	BB184	pSB1A2	exp021	E11	1.34921	70	1.37082	0.984237
I13504	BB184	pSB1A2	exp021	E3	1.32874	70	1.37082	0.969302
I13504	BB184	pSB1A2	exp021	E7	1.38771	70	1.37082	1.01232
I15017	BB185	pSB1A2	exp021	E12	1.33122	80	1.37082	0.971109
I15017	BB185	pSB1A2	exp021	E4	1.3545	80	1.37082	0.988095
I15017	BB185	pSB1A2	exp021	E8	1.39337	80	1.37082	1.01645
K1061003	BB186	pSB1C3	exp021	F1	1.13802	110	1.37082	0.830174
K1061003	BB186	pSB1C3	exp021	F5	1.15481	100	1.37082	0.842421
K1061003	BB186	pSB1C3	exp021	F9	1.15555	100	1.37082	0.842959
J61000	BB187	pSB1A2	exp021	F10	0.902459	120	1.37082	0.658335
J61000	BB187	pSB1A2	exp021	F2	0.977665	110	1.37082	0.713196
J61000	BB187	pSB1A2	exp021	F6	0.913298	140	1.37082	0.666241
E0020	BB188	pSB1A2	exp021	F11	1.37074	70	1.37082	0.999941
E0020	BB188	pSB1A2	exp021	F3	1.36183	70	1.37082	0.993444
E0020	BB188	pSB1A2	exp021	F7	1.45391	70	1.37082	1.06062
E0022	BB189	pSB1A2	exp021	F12	1.34342	80	1.37082	0.980009
E0022	BB189	pSB1A2	exp021	F4	1.40111	80	1.37082	1.02209
E0022	BB189	pSB1A2	exp021	F8	1.38435	80	1.37082	1.00987
E0032	BB190	pSB1A2	exp021	G12	1.31323	80	1.37082	0.957986
E0032	BB190	pSB1A2	exp021	G4	1.3251	80	1.37082	0.96665
E0032	BB190	pSB1A2	exp021	G8	1.37655	80	1.37082	1.00418
K3174002	JEB1204	pSB1C3	exp021	G1	0.970579	90	1.37082	0.708027
K3174002	JEB1204	pSB1C3	exp021	G5	1.10205	80	1.37082	0.803933
K3174002	JEB1204	pSB1C3	exp021	G9	1.16982	80	1.37082	0.853374
K3174003	JEB1205	pSB1C3	exp021	G10	1.24766	80	1.37082	0.910153
K3174003	JEB1205	pSB1C3	exp021	G2	1.06968	90	1.37082	0.78032
K3174003	JEB1205	pSB1C3	exp021	G6	1.18556	80	1.37082	0.864855
K3174004	JEB1206	pSB1C3	exp021	G11	0.864215	140	1.37082	0.630436
K3174004	JEB1206	pSB1C3	exp021	G3	0.784918	140	1.37082	0.57259
K3174004	JEB1206	pSB1C3	exp021	G7	0.867874	120	1.37082	0.633105
K3174006	JEB1207	pSB1C3	exp021	H10	1.21066	80	1.37082	0.883164
K3174006	JEB1207	pSB1C3	exp021	H2	0.968401	100	1.37082	0.706438
K3174006	JEB1207	pSB1C3	exp021	H6	0.990004	100	1.37082	0.722198
K3174007	JEB1208	pSB1C3	exp021	H11	1.02676	270	1.37082	0.749008
K3174007	JEB1208	pSB1C3	exp021	H3	0.865968	270	1.37082	0.631715
K3174007	JEB1208	pSB1C3	exp021	H7	0.981055	290	1.37082	0.715669
K909007	BB251	pSB1C3	exp022	B3	1.34246	80	1.30765	1.02662
K909007	BB251	pSB1C3	exp022	B7	1.3356	80	1.30765	1.02137
K598014	BB252	pSB1C3	exp022	B1	1.30137	90	1.30765	0.995196
K598014	BB252	pSB1C3	exp022	B5	1.36142	90	1.30765	1.04111
K598014	BB252	pSB1C3	exp022	B9	1.35545	90	1.30765	1.03655
K777117	BB255	pSB1C3	exp022	B12	1.32317	90	1.30765	1.01186
K777117	BB255	pSB1C3	exp022	B4	1.31181	90	1.30765	1.00318
K777117	BB255	pSB1C3	exp022	B8	1.33855	90	1.30765	1.02363
K812032	BB256	pSB1C3	exp022	C1	1.26293	90	1.30765	0.965803
K812032	BB256	pSB1C3	exp022	C5	1.28902	90	1.30765	0.985749
K812032	BB256	pSB1C3	exp022	C9	1.32594	90	1.30765	1.01399
K801012	BB258	pSB1C3	exp022	C11	1.31809	90	1.30765	1.00798
K801012	BB258	pSB1C3	exp022	C3	1.28248	90	1.30765	0.98075
K801012	BB258	pSB1C3	exp022	C7	1.31144	90	1.30765	1.0029
K567008	BB259	pSB1C3	exp022	C12	1.3214	90	1.30765	1.01052
K567008	BB259	pSB1C3	exp022	C4	1.2985	90	1.30765	0.993004
K567008	BB259	pSB1C3	exp022	C8	1.31831	90	1.30765	1.00815
K936000	BB260	pSB1C3	exp022	D1	1.26306	90	1.30765	0.965899
K936000	BB260	pSB1C3	exp022	D5	1.2808	90	1.30765	0.979465
K936000	BB260	pSB1C3	exp022	D9	1.32701	90	1.30765	1.0148
K567015	BB261	pSB1C3	exp022	D10	1.31467	90	1.30765	1.00537
K567015	BB261	pSB1C3	exp022	D2	1.25431	90	1.30765	0.959206
K567015	BB261	pSB1C3	exp022	D6	1.28236	90	1.30765	0.98066
K876000	BB262	pSB1C3	exp022	D11	1.29246	90	1.30765	0.988379
K876000	BB262	pSB1C3	exp022	D3	1.21665	90	1.30765	0.930411
K876000	BB262	pSB1C3	exp022	D7	1.309	90	1.30765	1.00103
K567018	BB263	pSB1C3	exp022	D12	1.28253	90	1.30765	0.98079
K567018	BB263	pSB1C3	exp022	D4	1.30889	90	1.30765	1.00095
K567018	BB263	pSB1C3	exp022	D8	1.30835	90	1.30765	1.00053
K773002	BB264	pSB1C3	exp022	E1	1.27559	90	1.30765	0.975484
K773002	BB264	pSB1C3	exp022	E5	1.3049	90	1.30765	0.997896
K773002	BB264	pSB1C3	exp022	E9	1.26919	100	1.30765	0.970585
K747000	BB265	pSB1C3	exp022	E10	1.30973	90	1.30765	1.00159
K747000	BB265	pSB1C3	exp022	E2	1.24496	90	1.30765	0.952062
K747000	BB265	pSB1C3	exp022	E6	1.26134	90	1.30765	0.964586
B0012	BB266	pSB1C3	exp022	E11	1.29912	90	1.30765	0.993474
B0012	BB266	pSB1C3	exp022	E3	1.28428	90	1.30765	0.982124
B0012	BB266	pSB1C3	exp022	E7	1.2899	90	1.30765	0.986429
K747001	BB267	pSB1C3	exp022	E12	1.28793	100	1.30765	0.984919
K747001	BB267	pSB1C3	exp022	E4	1.25224	100	1.30765	0.957626
K747001	BB267	pSB1C3	exp022	E8	1.2661	100	1.30765	0.968222
B0013	BB268	pSB1C3	exp022	F1	1.30236	80	1.30765	0.99595
B0013	BB268	pSB1C3	exp022	F5	1.28992	80	1.30765	0.986439
K747002	BB269	pSB1C3	exp022	F10	1.29303	100	1.30765	0.988822
K747002	BB269	pSB1C3	exp022	F2	1.23439	100	1.30765	0.943974
K747002	BB269	pSB1C3	exp022	F6	1.28344	100	1.30765	0.981485
I759014	BB294	pSB1C3	exp022	F11	0.93725	140	1.30765	0.716743
I759014	BB294	pSB1C3	exp022	F3	0.862851	160	1.30765	0.659848
I759014	BB294	pSB1C3	exp022	F7	0.905132	160	1.30765	0.692182
I759016	BB296	pSB1C3	exp022	F12	1.24025	90	1.30765	0.948458
I759016	BB296	pSB1C3	exp022	F4	1.22251	90	1.30765	0.934889
I759016	BB296	pSB1C3	exp022	F8	1.26093	90	1.30765	0.964268
I759017	BB298	pSB1C3	exp022	B10	1.01124	130	1.30765	0.773325
I759017	BB298	pSB1C3	exp022	B2	0.978506	130	1.30765	0.748292
I759017	BB298	pSB1C3	exp022	B6	1.03939	130	1.30765	0.794856
E0020	BB426	pSB1C3	exp022	H11	1.28933	110	1.30765	0.985993
E0020	BB426	pSB1C3	exp022	H3	1.21849	110	1.30765	0.931812
E0020	BB426	pSB1C3	exp022	H7	1.25376	120	1.30765	0.958787
R0011	BB446	pSB1C3	exp022	A10	1.3243	100	1.30765	1.01273
R0011	BB446	pSB1C3	exp022	A2	1.31155	100	1.30765	1.00298
R0011	BB446	pSB1C3	exp022	A6	1.34316	100	1.30765	1.02715
K592009	BB550	pSB1C3	exp022	A11	1.32699	80	1.30765	1.01479
K592009	BB550	pSB1C3	exp022	A3	1.34894	80	1.30765	1.03158
K592009	BB550	pSB1C3	exp022	A7	1.3272	80	1.30765	1.01495
R0040	BB551	pSB1C3	exp022	C10	1.34357	100	1.30765	1.02746
R0040	BB551	pSB1C3	exp022	C2	1.31298	100	1.30765	1.00407
R0040	BB551	pSB1C3	exp022	C6	1.32909	100	1.30765	1.0164
K3174002	JEB1204	pSB1C3	exp022	G1	1.067	100	1.30765	0.815967
K3174002	JEB1204	pSB1C3	exp022	G5	0.898308	250	1.30765	0.686963
K3174002	JEB1204	pSB1C3	exp022	G9	0.986405	110	1.30765	0.754333
K3174003	JEB1205	pSB1C3	exp022	G10	1.01422	110	1.30765	0.775607
K3174003	JEB1205	pSB1C3	exp022	G2	1.12539	110	1.30765	0.860622
K3174003	JEB1205	pSB1C3	exp022	G6	1.16124	110	1.30765	0.888037
K3174004	JEB1206	pSB1C3	exp022	G3	0.866962	210	1.30765	0.662992
K3174004	JEB1206	pSB1C3	exp022	G7	0.87988	210	1.30765	0.67287
K3174006	JEB1207	pSB1C3	exp022	G12	1.02921	110	1.30765	0.787066
K3174006	JEB1207	pSB1C3	exp022	G4	0.972498	110	1.30765	0.743698
K3174006	JEB1207	pSB1C3	exp022	G8	0.968531	110	1.30765	0.740665
K3174007	JEB1208	pSB1C3	exp022	H10	0.82547	140	1.30765	0.631261
K3174007	JEB1208	pSB1C3	exp022	H2	0.778568	150	1.30765	0.595394
K3174007	JEB1208	pSB1C3	exp022	H6	0.77431	140	1.30765	0.592138
S03154	BB384	pSB1A2	exp024	A10	1.2303	80	1.3115	0.93809
S03154	BB384	pSB1A2	exp024	A2	1.31854	80	1.3115	1.00537
S03154	BB384	pSB1A2	exp024	A6	1.3289	80	1.3115	1.01327
E0036	BB385	pSB1A2	exp024	A11	1.25076	90	1.3115	0.953688
E0036	BB385	pSB1A2	exp024	A3	1.26751	80	1.3115	0.966458
E0036	BB385	pSB1A2	exp024	A7	1.27484	90	1.3115	0.97205
E0024	BB386	pSB1A2	exp024	B1	1.21539	80	1.3115	0.926722
E0024	BB386	pSB1A2	exp024	B5	1.34239	80	1.3115	1.02355
E0024	BB386	pSB1A2	exp024	B9	1.30504	80	1.3115	0.995074
E0026	BB387	pSB1A2	exp024	B10	1.27717	80	1.3115	0.973827
E0026	BB387	pSB1A2	exp024	B2	1.27538	70	1.3115	0.97246
E0026	BB387	pSB1A2	exp024	B6	1.25589	80	1.3115	0.957602
E0034	BB388	pSB1A2	exp024	B11	1.33674	80	1.3115	1.01925
E0034	BB388	pSB1A2	exp024	B3	1.31246	80	1.3115	1.00073
E0034	BB388	pSB1A2	exp024	B7	1.29782	80	1.3115	0.989569
C0160	BB389	pSB1A2	exp024	B12	1.27577	80	1.3115	0.972755
C0160	BB389	pSB1A2	exp024	B4	1.33429	80	1.3115	1.01738
C0160	BB389	pSB1A2	exp024	B8	1.29162	90	1.3115	0.984843
R0084	BB390	pSB1A2	exp024	C1	1.31326	80	1.3115	1.00134
R0084	BB390	pSB1A2	exp024	C5	1.38113	80	1.3115	1.05309
R0084	BB390	pSB1A2	exp024	C9	1.30833	80	1.3115	0.997583
R0078	BB391	pSB1A2	exp024	C10	1.3514	90	1.3115	1.03043
R0078	BB391	pSB1A2	exp024	C2	1.41019	90	1.3115	1.07525
R0078	BB391	pSB1A2	exp024	C6	1.38648	90	1.3115	1.05717
I13601	BB392	pSB1A2	exp024	C11	1.15978	90	1.3115	0.884319
I13601	BB392	pSB1A2	exp024	C3	1.14243	100	1.3115	0.871084
I13601	BB392	pSB1A2	exp024	C7	1.45952	60	1.3115	1.11287
R0082	BB393	pSB1A2	exp024	C12	1.37027	80	1.3115	1.04481
R0082	BB393	pSB1A2	exp024	C4	1.40521	80	1.3115	1.07146
R0082	BB393	pSB1A2	exp024	C8	1.37295	80	1.3115	1.04685
R0083	BB394	pSB1A2	exp024	D1	1.2738	90	1.3115	0.971252
R0083	BB394	pSB1A2	exp024	D5	1.20043	90	1.3115	0.915314
R0083	BB394	pSB1A2	exp024	D9	1.23332	90	1.3115	0.940393
K541503	BB396	pSB1C3	exp024	D11	1.31071	100	1.3115	0.999395
K541503	BB396	pSB1C3	exp024	D3	1.294	100	1.3115	0.986656
K541503	BB396	pSB1C3	exp024	D7	1.30494	100	1.3115	0.994998
K738002	BB397	pSB1C3	exp024	D12	1.28707	90	1.3115	0.981373
K738002	BB397	pSB1C3	exp024	D4	1.33762	100	1.3115	1.01992
K738002	BB397	pSB1C3	exp024	D8	1.30238	90	1.3115	0.993051
K541505	BB398	pSB1C3	exp024	E1	1.24563	90	1.3115	0.949774
K541505	BB398	pSB1C3	exp024	E5	1.26676	90	1.3115	0.965886
K541505	BB398	pSB1C3	exp024	E9	1.32236	90	1.3115	1.00828
K863206	BB399	pSB1C3	exp024	E10	1.29744	90	1.3115	0.989281
K863206	BB399	pSB1C3	exp024	E2	1.21068	90	1.3115	0.923128
K863206	BB399	pSB1C3	exp024	E6	1.27635	90	1.3115	0.973201
K541506	BB400	pSB1C3	exp024	E11	1.35536	90	1.3115	1.03344
K541506	BB400	pSB1C3	exp024	E3	1.31695	90	1.3115	1.00415
K541506	BB400	pSB1C3	exp024	E7	1.32325	90	1.3115	1.00896
K875009	BB401	pSB1C3	exp024	E12	1.32136	100	1.3115	1.00752
K875009	BB401	pSB1C3	exp024	E4	1.3193	100	1.3115	1.00595
K875009	BB401	pSB1C3	exp024	E8	1.31019	100	1.3115	0.999005
K541526	BB402	pSB1C3	exp024	F1	0.928447	130	1.3115	0.707928
K541526	BB402	pSB1C3	exp024	F5	0.980051	130	1.3115	0.747276
K541526	BB402	pSB1C3	exp024	F9	0.989951	130	1.3115	0.754824
K895000	BB403	pSB1C3	exp024	F10	1.23911	110	1.3115	0.944808
K895000	BB403	pSB1C3	exp024	F2	1.13293	110	1.3115	0.863843
K895000	BB403	pSB1C3	exp024	F6	1.22459	110	1.3115	0.933732
K592020	BB404	pSB1C3	exp024	F11	0.843928	140	1.3115	0.643484
K592020	BB404	pSB1C3	exp024	F3	0.853802	140	1.3115	0.651012
K592020	BB404	pSB1C3	exp024	F7	0.818879	150	1.3115	0.624385
K581008	BB405	pSB1C3	exp024	F12	1.19705	100	1.3115	0.912735
K581008	BB405	pSB1C3	exp024	F4	1.11702	100	1.3115	0.851714
K581008	BB405	pSB1C3	exp024	F8	1.16688	90	1.3115	0.889734
K539421	BB418	pSB1C3	exp024	G12	1.36628	90	1.3115	1.04177
K539421	BB418	pSB1C3	exp024	G4	1.27972	90	1.3115	0.975768
K539421	BB418	pSB1C3	exp024	G8	1.3584	90	1.3115	1.03576
K3174002	JEB1204	pSB1C3	exp024	G1	1.16553	90	1.3115	0.888703
K3174002	JEB1204	pSB1C3	exp024	G5	1.21523	90	1.3115	0.9266
K3174002	JEB1204	pSB1C3	exp024	G9	1.26214	90	1.3115	0.962368
K3174003	JEB1205	pSB1C3	exp024	G10	1.03072	100	1.3115	0.785909
K3174003	JEB1205	pSB1C3	exp024	G2	0.907915	110	1.3115	0.692273
K3174003	JEB1205	pSB1C3	exp024	G6	1.07551	120	1.3115	0.820059
K3174004	JEB1206	pSB1C3	exp024	G11	0.748787	150	1.3115	0.57094
K3174004	JEB1206	pSB1C3	exp024	G3	0.692691	160	1.3115	0.528167
K3174004	JEB1206	pSB1C3	exp024	G7	0.759081	150	1.3115	0.578789
K3174006	JEB1207	pSB1C3	exp024	H10	1.01772	120	1.3115	0.775998
K3174006	JEB1207	pSB1C3	exp024	H2	0.888252	120	1.3115	0.67728
K3174006	JEB1207	pSB1C3	exp024	H6	0.988713	120	1.3115	0.753881
K3174007	JEB1208	pSB1C3	exp024	H11	0.836865	150	1.3115	0.638098
K3174007	JEB1208	pSB1C3	exp024	H3	0.770525	150	1.3115	0.587515
K3174007	JEB1208	pSB1C3	exp024	H7	0.821027	150	1.3115	0.626022
K592009	BB550	pSB1C3	exp027	A10	1.27823	90	1.27618	1.00161
K592009	BB550	pSB1C3	exp027	A2	1.10075	90	1.27618	0.862535
K592009	BB550	pSB1C3	exp027	A6	1.26368	90	1.27618	0.990206
R0040	BB551	pSB1C3	exp027	A11	1.32713	80	1.27618	1.03992
R0040	BB551	pSB1C3	exp027	A3	1.15821	80	1.27618	0.907562
R0040	BB551	pSB1C3	exp027	A7	1.32252	80	1.27618	1.03631
B0015	BB552	pSB1C3	exp027	B1	1.10086	80	1.27618	0.862619
B0015	BB552	pSB1C3	exp027	B5	1.24655	80	1.27618	0.976785
B0015	BB552	pSB1C3	exp027	B9	1.28855	80	1.27618	1.0097
E1010	BB553	pSB1C3	exp027	B10	1.28814	80	1.27618	1.00937
E1010	BB553	pSB1C3	exp027	B6	1.29326	80	1.27618	1.01338
K731721	BB554	pSB3C5	exp027	B11	1.08091	90	1.27618	0.84699
K731721	BB554	pSB3C5	exp027	B3	0.863064	100	1.27618	0.676287
K731721	BB554	pSB3C5	exp027	B7	1.0652	90	1.27618	0.834682
J61100	BB555	pSB1A2	exp027	B12	1.31545	80	1.27618	1.03077
J61100	BB555	pSB1A2	exp027	B4	1.15587	80	1.27618	0.905725
J61100	BB555	pSB1A2	exp027	B8	1.40256	80	1.27618	1.09903
B0011	BB556	pSB1A2	exp027	C1	0.970009	80	1.27618	0.760088
B0011	BB556	pSB1A2	exp027	C5	1.01887	80	1.27618	0.798375
B0031	BB558	pSB1A2	exp027	C11	1.27236	80	1.27618	0.997007
B0031	BB558	pSB1A2	exp027	C3	1.2597	80	1.27618	0.987086
B0031	BB558	pSB1A2	exp027	C7	1.2531	80	1.27618	0.981915
C0061	BB583	pSB1C3	exp027	E12	1.3335	90	1.27618	1.04492
C0061	BB583	pSB1C3	exp027	E4	1.20874	100	1.27618	0.947154
C0061	BB583	pSB1C3	exp027	E8	1.23178	100	1.27618	0.965206
J61101	BB584	pSB1A2	exp027	F1	1.25603	90	1.27618	0.984214
J61101	BB584	pSB1A2	exp027	F5	1.17948	90	1.27618	0.924225
J61101	BB584	pSB1A2	exp027	F9	1.25925	90	1.27618	0.98673
R0010	BB585	pSB1C3	exp027	F10	1.21225	90	1.27618	0.949903
R0010	BB585	pSB1C3	exp027	F6	1.29225	90	1.27618	1.01259
P10302	BB586	pSB1C3	exp027	F11	1.27597	90	1.27618	0.999838
P10302	BB586	pSB1C3	exp027	F3	1.29442	100	1.27618	1.01429
P10302	BB586	pSB1C3	exp027	F7	1.27564	90	1.27618	0.999579
E0030	BB587	pSB1C3	exp027	F12	1.28455	90	1.27618	1.00656
E0030	BB587	pSB1C3	exp027	F4	1.32027	90	1.27618	1.03455
E0030	BB587	pSB1C3	exp027	F8	1.27034	90	1.27618	0.995427
I0500	BB588	pSB1C3	exp027	H11	1.20705	120	1.27618	0.94583
I0500	BB588	pSB1C3	exp027	H3	1.13602	120	1.27618	0.890176
I0500	BB588	pSB1C3	exp027	H7	1.22979	120	1.27618	0.96365
K3174002	JEB1204	pSB1C3	exp027	G1	1.15768	70	1.27618	0.907143
K3174002	JEB1204	pSB1C3	exp027	G5	0.880848	90	1.27618	0.690223
K3174002	JEB1204	pSB1C3	exp027	G9	1.07288	80	1.27618	0.840699
K3174003	JEB1205	pSB1C3	exp027	G10	1.06364	90	1.27618	0.833453
K3174003	JEB1205	pSB1C3	exp027	G2	0.97791	130	1.27618	0.766279
K3174003	JEB1205	pSB1C3	exp027	G6	1.02302	120	1.27618	0.801626
K3174004	JEB1206	pSB1C3	exp027	G11	0.754199	130	1.27618	0.590982
K3174004	JEB1206	pSB1C3	exp027	G3	0.860357	90	1.27618	0.674166
K3174004	JEB1206	pSB1C3	exp027	G7	0.762343	150	1.27618	0.597363
K3174006	JEB1207	pSB1C3	exp027	G12	1.00588	90	1.27618	0.788195
K3174006	JEB1207	pSB1C3	exp027	G4	1.096	100	1.27618	0.858814
K3174006	JEB1207	pSB1C3	exp027	G8	0.956621	100	1.27618	0.749597
K3174007	JEB1208	pSB1C3	exp027	H10	0.768779	130	1.27618	0.602407
K3174007	JEB1208	pSB1C3	exp027	H2	0.739253	110	1.27618	0.57927
K3174007	JEB1208	pSB1C3	exp027	H6	0.786306	160	1.27618	0.616141
K909007	BB251	pSB1C3	exp028	A10	1.31976	100	1.26197	1.0458
K909007	BB251	pSB1C3	exp028	A2	1.31529	100	1.26197	1.04225
K909007	BB251	pSB1C3	exp028	A6	1.27493	100	1.26197	1.01027
K598014	BB252	pSB1C3	exp028	A11	1.26009	90	1.26197	0.998511
K598014	BB252	pSB1C3	exp028	A3	1.32108	80	1.26197	1.04684
K598014	BB252	pSB1C3	exp028	A7	1.27125	90	1.26197	1.00736
K777117	BB255	pSB1C3	exp028	B1	1.32933	90	1.26197	1.05338
K777117	BB255	pSB1C3	exp028	B5	1.26321	90	1.26197	1.00099
K777117	BB255	pSB1C3	exp028	B9	1.32278	90	1.26197	1.04819
K812032	BB256	pSB1C3	exp028	B10	1.29759	90	1.26197	1.02823
K812032	BB256	pSB1C3	exp028	B2	1.26889	90	1.26197	1.00548
K812032	BB256	pSB1C3	exp028	B6	1.35119	90	1.26197	1.0707
K801012	BB258	pSB1C3	exp028	B11	1.26617	90	1.26197	1.00333
K801012	BB258	pSB1C3	exp028	B3	1.31878	90	1.26197	1.04502
K801012	BB258	pSB1C3	exp028	B7	1.26834	90	1.26197	1.00505
K567008	BB259	pSB1C3	exp028	B12	1.3023	80	1.26197	1.03196
K567008	BB259	pSB1C3	exp028	B4	1.30869	80	1.26197	1.03702
K567008	BB259	pSB1C3	exp028	B8	1.24793	80	1.26197	0.988874
K936000	BB260	pSB1C3	exp028	C1	1.2354	90	1.26197	0.978945
K936000	BB260	pSB1C3	exp028	C5	1.31698	90	1.26197	1.0436
K936000	BB260	pSB1C3	exp028	C9	1.24929	90	1.26197	0.989957
K567015	BB261	pSB1C3	exp028	C10	1.21315	100	1.26197	0.961319
K567015	BB261	pSB1C3	exp028	C2	1.24534	100	1.26197	0.986824
K567015	BB261	pSB1C3	exp028	C6	1.27437	100	1.26197	1.00982
K876000	BB262	pSB1C3	exp028	C11	1.24901	90	1.26197	0.989728
K876000	BB262	pSB1C3	exp028	C3	1.28614	80	1.26197	1.01915
K876000	BB262	pSB1C3	exp028	C7	1.3004	80	1.26197	1.03045
K567018	BB263	pSB1C3	exp028	C12	1.28824	90	1.26197	1.02082
K567018	BB263	pSB1C3	exp028	C4	1.31347	90	1.26197	1.04081
K567018	BB263	pSB1C3	exp028	C8	1.27132	90	1.26197	1.00741
K773002	BB264	pSB1C3	exp028	D1	1.16109	90	1.26197	0.920066
K773002	BB264	pSB1C3	exp028	D5	1.19814	90	1.26197	0.949426
K773002	BB264	pSB1C3	exp028	D9	1.18043	100	1.26197	0.935386
K747000	BB265	pSB1C3	exp028	D10	1.16084	80	1.26197	0.919867
K747000	BB265	pSB1C3	exp028	D2	1.13858	100	1.26197	0.902227
K747000	BB265	pSB1C3	exp028	D6	1.16845	80	1.26197	0.925896
B0012	BB266	pSB1C3	exp028	D11	1.26568	80	1.26197	1.00294
B0012	BB266	pSB1C3	exp028	D3	1.30074	70	1.26197	1.03072
B0012	BB266	pSB1C3	exp028	D7	1.30491	80	1.26197	1.03402
K747001	BB267	pSB1C3	exp028	D12	1.09624	100	1.26197	0.868678
K747001	BB267	pSB1C3	exp028	D4	1.21474	80	1.26197	0.962576
K747001	BB267	pSB1C3	exp028	D8	1.21003	70	1.26197	0.958841
B0013	BB268	pSB1C3	exp028	E1	1.26441	90	1.26197	1.00194
B0013	BB268	pSB1C3	exp028	E5	1.24713	90	1.26197	0.988244
B0013	BB268	pSB1C3	exp028	E9	1.25635	90	1.26197	0.995544
K747002	BB269	pSB1C3	exp028	E10	1.25521	90	1.26197	0.994645
K747002	BB269	pSB1C3	exp028	E2	1.28626	90	1.26197	1.01925
K747002	BB269	pSB1C3	exp028	E6	1.2537	90	1.26197	0.993449
I759014	BB294	pSB1C3	exp028	E11	1.0229	120	1.26197	0.810556
I759014	BB294	pSB1C3	exp028	E3	0.922887	130	1.26197	0.731308
I759014	BB294	pSB1C3	exp028	E7	0.983734	130	1.26197	0.779524
I759016	BB296	pSB1C3	exp028	E12	1.16781	90	1.26197	0.925384
I759016	BB296	pSB1C3	exp028	E4	1.18508	90	1.26197	0.939074
I759016	BB296	pSB1C3	exp028	E8	1.2505	90	1.26197	0.990911
I759017	BB298	pSB1C3	exp028	F1	0.764633	170	1.26197	0.605906
I759017	BB298	pSB1C3	exp028	F5	0.853014	150	1.26197	0.67594
I759017	BB298	pSB1C3	exp028	F9	0.79423	140	1.26197	0.629358
E0020	BB426	pSB1C3	exp028	F10	1.25958	90	1.26197	0.998107
E0020	BB426	pSB1C3	exp028	F2	1.28433	90	1.26197	1.01772
E0020	BB426	pSB1C3	exp028	F6	1.29082	90	1.26197	1.02286
B1006	BB589	pSB1C3	exp028	F11	1.2314	90	1.26197	0.975774
B1006	BB589	pSB1C3	exp028	F3	1.18714	100	1.26197	0.940709
B1006	BB589	pSB1C3	exp028	F7	1.20342	100	1.26197	0.953608
J23119	BB590	pSB1C3	exp028	F12	1.22258	90	1.26197	0.968789
J23119	BB590	pSB1C3	exp028	F4	1.33189	90	1.26197	1.05541
J23119	BB590	pSB1C3	exp028	F8	1.25541	90	1.26197	0.994806
K3174002	JEB1204	pSB1C3	exp028	G1	0.910199	100	1.26197	0.721254
K3174002	JEB1204	pSB1C3	exp028	G5	1.05918	100	1.26197	0.839304
K3174002	JEB1204	pSB1C3	exp028	G9	1.18303	90	1.26197	0.937449
K3174002	JEB1204	pSB1C3	exp028	H11	1.00994	120	1.26197	0.800289
K3174002	JEB1204	pSB1C3	exp028	H3	1.03412	100	1.26197	0.81945
K3174002	JEB1204	pSB1C3	exp028	H7	1.11321	90	1.26197	0.882126
K3174003	JEB1205	pSB1C3	exp028	G10	0.984771	110	1.26197	0.780346
K3174003	JEB1205	pSB1C3	exp028	G2	1.06892	110	1.26197	0.847023
K3174003	JEB1205	pSB1C3	exp028	G6	1.0975	110	1.26197	0.869671
K3174006	JEB1207	pSB1C3	exp028	G12	0.989654	100	1.26197	0.784215
K3174006	JEB1207	pSB1C3	exp028	G4	0.998912	120	1.26197	0.791551
K3174006	JEB1207	pSB1C3	exp028	G8	0.987432	100	1.26197	0.782454
K3174007	JEB1208	pSB1C3	exp028	H10	1.02772	150	1.26197	0.814375
K3174007	JEB1208	pSB1C3	exp028	H2	0.929871	170	1.26197	0.736842
K3174007	JEB1208	pSB1C3	exp028	H6	0.899067	140	1.26197	0.712432
K577894	BB521	pSB1C3	exp032	A10	1.37307	70	1.36392	1.00671
K577894	BB521	pSB1C3	exp032	A2	1.3219	70	1.36392	0.969197
K577894	BB521	pSB1C3	exp032	A6	1.32482	70	1.36392	0.971336
K895004	BB523	pSB1C3	exp032	B1	1.27652	80	1.36392	0.935924
K895004	BB523	pSB1C3	exp032	B5	1.34029	80	1.36392	0.982679
K895004	BB523	pSB1C3	exp032	B9	1.36067	80	1.36392	0.997617
K861090	BB524	pSB1C3	exp032	B10	1.3686	70	1.36392	1.00344
K861090	BB524	pSB1C3	exp032	B2	1.27191	70	1.36392	0.932543
K861090	BB524	pSB1C3	exp032	B6	1.33682	70	1.36392	0.980134
K861172	BB525	pSB1C3	exp032	B11	1.18965	80	1.36392	0.87223
K861172	BB525	pSB1C3	exp032	B3	1.1651	80	1.36392	0.854228
K861172	BB525	pSB1C3	exp032	B7	1.1871	80	1.36392	0.87036
K747018	BB526	pSB1C3	exp032	B12	1.36871	60	1.36392	1.00351
K747018	BB526	pSB1C3	exp032	B4	1.33057	70	1.36392	0.975548
K747018	BB526	pSB1C3	exp032	B8	1.38309	70	1.36392	1.01406
R0040	BB527	pSB1C3	exp032	C1	1.27785	70	1.36392	0.936898
R0040	BB527	pSB1C3	exp032	C5	1.36263	70	1.36392	0.999059
R0040	BB527	pSB1C3	exp032	C9	1.38609	70	1.36392	1.01626
K747019	BB528	pSB1C3	exp032	C10	1.37626	70	1.36392	1.00905
K747019	BB528	pSB1C3	exp032	C2	1.29504	70	1.36392	0.949501
K747019	BB528	pSB1C3	exp032	C6	1.35858	70	1.36392	0.996085
R0062	BB529	pSB1C3	exp032	C11	1.38814	70	1.36392	1.01776
R0062	BB529	pSB1C3	exp032	C3	1.32525	70	1.36392	0.971648
R0062	BB529	pSB1C3	exp032	C7	1.37301	70	1.36392	1.00667
K747020	BB530	pSB1C3	exp032	C12	1.39159	70	1.36392	1.02029
K747020	BB530	pSB1C3	exp032	C4	1.35065	70	1.36392	0.990271
K747020	BB530	pSB1C3	exp032	C8	1.39224	70	1.36392	1.02077
R0063	BB531	pSB1C3	exp032	D1	1.30787	70	1.36392	0.958907
R0063	BB531	pSB1C3	exp032	D5	1.36292	70	1.36392	0.999267
R0063	BB531	pSB1C3	exp032	D9	1.39502	70	1.36392	1.02281
K747021	BB532	pSB1C3	exp032	D10	1.38109	70	1.36392	1.01259
K747021	BB532	pSB1C3	exp032	D2	1.28751	70	1.36392	0.943979
K747021	BB532	pSB1C3	exp032	D6	1.3827	70	1.36392	1.01377
R0065	BB533	pSB1C3	exp032	D11	1.35295	70	1.36392	0.991958
R0065	BB533	pSB1C3	exp032	D3	1.27425	70	1.36392	0.934259
R0065	BB533	pSB1C3	exp032	D7	1.3633	70	1.36392	0.999549
K747022	BB534	pSB1C3	exp032	D12	1.38331	70	1.36392	1.01422
K747022	BB534	pSB1C3	exp032	D4	1.36312	70	1.36392	0.999418
K747022	BB534	pSB1C3	exp032	D8	1.36959	70	1.36392	1.00416
R1062	BB535	pSB1C3	exp032	E1	1.303	60	1.36392	0.95534
R1062	BB535	pSB1C3	exp032	E5	1.37107	60	1.36392	1.00524
R1062	BB535	pSB1C3	exp032	E9	1.34226	70	1.36392	0.984122
K747023	BB536	pSB1C3	exp032	E10	1.35394	70	1.36392	0.992682
K747023	BB536	pSB1C3	exp032	E2	1.2924	70	1.36392	0.947562
K747023	BB536	pSB1C3	exp032	E6	1.34101	70	1.36392	0.983204
E0422	BB537	pSB1C3	exp032	E11	1.37455	60	1.36392	1.0078
E0422	BB537	pSB1C3	exp032	E3	1.25388	60	1.36392	0.919326
E0422	BB537	pSB1C3	exp032	E7	1.35048	60	1.36392	0.990148
K731520	BB538	pSB1C3	exp032	E12	1.34185	70	1.36392	0.983821
K731520	BB538	pSB1C3	exp032	E4	1.31077	60	1.36392	0.961031
K731520	BB538	pSB1C3	exp032	E8	1.34357	70	1.36392	0.985085
K844006	BB539	pSB1C3	exp032	F1	1.24789	70	1.36392	0.914935
K844006	BB539	pSB1C3	exp032	F5	1.22624	90	1.36392	0.899056
K844006	BB539	pSB1C3	exp032	F9	1.33259	60	1.36392	0.977029
K808032	BB540	pSB1C3	exp032	F10	1.35454	70	1.36392	0.993123
K808032	BB540	pSB1C3	exp032	F2	1.29995	70	1.36392	0.953101
K808032	BB540	pSB1C3	exp032	F6	1.37285	60	1.36392	1.00655
K844007	BB541	pSB1C3	exp032	F11	1.32984	70	1.36392	0.975012
K844007	BB541	pSB1C3	exp032	F3	1.25076	70	1.36392	0.917035
K844007	BB541	pSB1C3	exp032	F7	1.29946	70	1.36392	0.952742
K808000	BB542	pSB1C3	exp032	F12	1.3485	70	1.36392	0.988699
K808000	BB542	pSB1C3	exp032	F4	1.30622	80	1.36392	0.957701
K808000	BB542	pSB1C3	exp032	F8	1.34556	70	1.36392	0.986542
K844008	BB543	pSB1C3	exp032	G1	1.18831	80	1.36392	0.871251
K844008	BB543	pSB1C3	exp032	G5	1.30497	70	1.36392	0.956778
K844008	BB543	pSB1C3	exp032	G9	1.28898	70	1.36392	0.945058
K3174002	JEB1204	pSB1C3	exp032	G10	1.13017	70	1.36392	0.828619
K3174002	JEB1204	pSB1C3	exp032	G2	1.08301	70	1.36392	0.794042
K3174002	JEB1204	pSB1C3	exp032	G6	1.12975	80	1.36392	0.828315
K3174003	JEB1205	pSB1C3	exp032	G11	1.18199	70	1.36392	0.866611
K3174003	JEB1205	pSB1C3	exp032	G3	1.12641	80	1.36392	0.825861
K3174003	JEB1205	pSB1C3	exp032	G7	1.18171	70	1.36392	0.866407
K3174004	JEB1206	pSB1C3	exp032	G12	0.898505	100	1.36392	0.658768
K3174004	JEB1206	pSB1C3	exp032	G4	0.833388	150	1.36392	0.611025
K3174004	JEB1206	pSB1C3	exp032	G8	0.845406	130	1.36392	0.619837
K3174006	JEB1207	pSB1C3	exp032	H10	1.06371	80	1.36392	0.779895
K3174006	JEB1207	pSB1C3	exp032	H2	0.979705	90	1.36392	0.718303
K3174006	JEB1207	pSB1C3	exp032	H6	1.03821	80	1.36392	0.761194
K3174007	JEB1208	pSB1C3	exp032	H11	0.910684	80	1.36392	0.667698
K3174007	JEB1208	pSB1C3	exp032	H3	0.789909	110	1.36392	0.579147
K3174007	JEB1208	pSB1C3	exp032	H7	0.833984	90	1.36392	0.611462
K1150039	BB151	pSB1C3	exp033	A10	1.396	60	1.30336	1.07107
K1150039	BB151	pSB1C3	exp033	A2	1.31416	60	1.30336	1.00828
K1150039	BB151	pSB1C3	exp033	A6	1.33187	60	1.30336	1.02187
K1150040	BB152	pSB1C3	exp033	A11	1.41385	60	1.30336	1.08477
K1150040	BB152	pSB1C3	exp033	A3	1.2889	60	1.30336	0.988904
K1150040	BB152	pSB1C3	exp033	A7	1.38626	60	1.30336	1.0636
K1150041	BB153	pSB1C3	exp033	B1	1.20238	60	1.30336	0.92252
K1150041	BB153	pSB1C3	exp033	B5	1.32613	70	1.30336	1.01747
K1150041	BB153	pSB1C3	exp033	B9	1.32265	70	1.30336	1.01479
K1150042	BB154	pSB1C3	exp033	B10	1.2107	100	1.30336	0.928905
K1150042	BB154	pSB1C3	exp033	B2	1.18307	80	1.30336	0.907705
K1150042	BB154	pSB1C3	exp033	B6	1.25108	80	1.30336	0.959883
K1150043	BB155	pSB1C3	exp033	B11	1.36232	70	1.30336	1.04523
K1150043	BB155	pSB1C3	exp033	B3	1.28629	70	1.30336	0.986896
K1150043	BB155	pSB1C3	exp033	B7	1.35445	70	1.30336	1.0392
B0025	BB156	pSB1A2	exp033	B12	1.31693	60	1.30336	1.01041
B0025	BB156	pSB1A2	exp033	B4	1.30871	60	1.30336	1.0041
B0025	BB156	pSB1A2	exp033	B8	1.29935	70	1.30336	0.996918
C0012	BB161	pSB1A2	exp033	C1	1.29867	70	1.30336	0.996402
C0012	BB161	pSB1A2	exp033	C5	1.33875	60	1.30336	1.02715
C0012	BB161	pSB1A2	exp033	C9	1.32508	70	1.30336	1.01666
K819010	BB164	pSB1C3	exp033	C10	1.29915	60	1.30336	0.996767
K819010	BB164	pSB1C3	exp033	C2	1.13953	80	1.30336	0.874296
K819010	BB164	pSB1C3	exp033	C6	1.29749	70	1.30336	0.995491
K608007	BB165	pSB1C3	exp033	C11	1.28336	70	1.30336	0.984649
K608007	BB165	pSB1C3	exp033	C3	1.30605	60	1.30336	1.00206
K608007	BB165	pSB1C3	exp033	C7	1.29811	70	1.30336	0.995971
K608010	BB169	pSB1C3	exp033	C12	0.976731	110	1.30336	0.749392
K608010	BB169	pSB1C3	exp033	C4	0.943614	120	1.30336	0.723983
K608010	BB169	pSB1C3	exp033	C8	0.90574	110	1.30336	0.694925
K608011	BB171	pSB1C3	exp033	D10	1.17446	70	1.30336	0.901096
K608011	BB171	pSB1C3	exp033	D2	1.17421	90	1.30336	0.900908
K608011	BB171	pSB1C3	exp033	D6	1.20576	70	1.30336	0.925116
K608012	BB173	pSB1C3	exp033	D11	0.965428	80	1.30336	0.74072
K608012	BB173	pSB1C3	exp033	D3	1.02625	120	1.30336	0.787386
K608012	BB173	pSB1C3	exp033	D7	1.00565	80	1.30336	0.771576
R0011	BB191	pSB1A2	exp033	D12	1.3207	70	1.30336	1.0133
R0011	BB191	pSB1A2	exp033	D4	1.35674	60	1.30336	1.04095
R0011	BB191	pSB1A2	exp033	D8	1.34734	70	1.30336	1.03374
R0040	BB192	pSB1A2	exp033	E1	1.22711	70	1.30336	0.941495
R0040	BB192	pSB1A2	exp033	E5	1.30679	70	1.30336	1.00263
R0040	BB192	pSB1A2	exp033	E9	1.39385	70	1.30336	1.06943
J36335	BB193	pSB1C3	exp033	E10	0.835197	80	1.30336	0.640801
J36335	BB193	pSB1C3	exp033	E2	0.947381	70	1.30336	0.726873
J36335	BB193	pSB1C3	exp033	E6	0.945112	90	1.30336	0.725132
K1166002	BB200	pSB1C3	exp033	E11	1.05772	150	1.30336	0.811527
K1166002	BB200	pSB1C3	exp033	E3	1.09447	150	1.30336	0.839727
K1166002	BB200	pSB1C3	exp033	E7	1.10912	140	1.30336	0.850969
K523006	BB204	pSB1C3	exp033	E12	1.43905	70	1.30336	1.1041
K523006	BB204	pSB1C3	exp033	E4	1.36179	70	1.30336	1.04483
K523006	BB204	pSB1C3	exp033	E8	1.28494	70	1.30336	0.985865
K607038	BB215	pSB1C3	exp033	F10	1.25608	70	1.30336	0.963721
K607038	BB215	pSB1C3	exp033	F2	1.19483	70	1.30336	0.916728
K607038	BB215	pSB1C3	exp033	F6	1.22945	70	1.30336	0.943288
K733009	BB216	pSB1C3	exp033	F11	1.26372	80	1.30336	0.969581
K733009	BB216	pSB1C3	exp033	F3	1.35163	70	1.30336	1.03703
K733009	BB216	pSB1C3	exp033	F7	1.32992	70	1.30336	1.02037
K515007	BB217	pSB1C3	exp033	F12	1.42913	70	1.30336	1.09649
K515007	BB217	pSB1C3	exp033	F4	1.24263	70	1.30336	0.953402
K515007	BB217	pSB1C3	exp033	F8	1.29134	70	1.30336	0.990772
I742111	BB229	pSB1C3	exp033	G5	1.02161	170	1.30336	0.783824
I742111	BB229	pSB1C3	exp033	G9	0.993482	170	1.30336	0.762244
K3174002	JEB1204	pSB1C3	exp033	G10	1.1236	70	1.30336	0.862079
K3174002	JEB1204	pSB1C3	exp033	G2	1.10946	80	1.30336	0.851227
K3174002	JEB1204	pSB1C3	exp033	G6	1.18487	70	1.30336	0.909086
K3174003	JEB1205	pSB1C3	exp033	G11	1.03305	70	1.30336	0.792606
K3174003	JEB1205	pSB1C3	exp033	G3	1.09121	80	1.30336	0.837225
K3174003	JEB1205	pSB1C3	exp033	G7	1.13339	70	1.30336	0.869586
K3174004	JEB1206	pSB1C3	exp033	G12	0.821361	110	1.30336	0.630185
K3174004	JEB1206	pSB1C3	exp033	G4	0.94593	110	1.30336	0.72576
K3174004	JEB1206	pSB1C3	exp033	G8	0.916478	120	1.30336	0.703163
K3174006	JEB1207	pSB1C3	exp033	H10	1.00722	120	1.30336	0.772783
K3174006	JEB1207	pSB1C3	exp033	H2	1.11752	80	1.30336	0.857413
K3174006	JEB1207	pSB1C3	exp033	H6	1.07939	100	1.30336	0.828159
K3174007	JEB1208	pSB1C3	exp033	H11	0.892909	120	1.30336	0.68508
K3174007	JEB1208	pSB1C3	exp033	H3	0.974973	80	1.30336	0.748043
K3174007	JEB1208	pSB1C3	exp033	H7	0.949501	110	1.30336	0.7285
R1051	BB295	pSB1A2	exp035	A10	1.27003	90	1.34492	0.944315
R1051	BB295	pSB1A2	exp035	A2	1.24816	90	1.34492	0.928058
R1051	BB295	pSB1A2	exp035	A6	1.32134	90	1.34492	0.982468
R1062	BB297	pSB1A2	exp035	A11	1.23516	90	1.34492	0.918392
R1062	BB297	pSB1A2	exp035	A3	1.29534	90	1.34492	0.963138
R1062	BB297	pSB1A2	exp035	A7	1.29054	90	1.34492	0.959571
E0430	BB299	pSB1A2	exp035	B1	1.2064	100	1.34492	0.897007
E0430	BB299	pSB1A2	exp035	B5	1.25121	100	1.34492	0.930326
E0430	BB299	pSB1A2	exp035	B9	1.21257	100	1.34492	0.90159
P0312	BB300	pSB1C3	exp035	B10	1.39673	90	1.34492	1.03852
P0312	BB300	pSB1C3	exp035	B2	1.34386	90	1.34492	0.999213
P0312	BB300	pSB1C3	exp035	B6	1.36864	90	1.34492	1.01763
E0420	BB301	pSB1AK3	exp035	B11	1.3097	100	1.34492	0.973813
E0420	BB301	pSB1AK3	exp035	B3	1.24243	110	1.34492	0.923794
E0420	BB301	pSB1AK3	exp035	B7	1.27185	100	1.34492	0.945672
I759019	BB302	pSB1C3	exp035	B12	1.38606	100	1.34492	1.03059
I759019	BB302	pSB1C3	exp035	B4	1.35602	110	1.34492	1.00826
I759019	BB302	pSB1C3	exp035	B8	1.34961	110	1.34492	1.00349
I759020	BB303	pSB1C3	exp035	C1	1.32517	120	1.34492	0.985318
I759020	BB303	pSB1C3	exp035	C5	1.25424	120	1.34492	0.932577
I759020	BB303	pSB1C3	exp035	C9	1.2652	120	1.34492	0.940728
K1149051	BB304	pSB1C3	exp035	C10	1.16864	110	1.34492	0.868928
K1149051	BB304	pSB1C3	exp035	C2	1.09092	120	1.34492	0.81114
K1149051	BB304	pSB1C3	exp035	C6	1.1701	110	1.34492	0.870016
K1061001	BB305	pSB1C3	exp035	C11	1.29082	110	1.34492	0.959779
K1061001	BB305	pSB1C3	exp035	C3	1.24284	120	1.34492	0.924101
K1061001	BB305	pSB1C3	exp035	C7	1.33428	110	1.34492	0.992088
I712058	BB306	pSB1C3	exp035	C12	1.29771	110	1.34492	0.964896
I712058	BB306	pSB1C3	exp035	C4	1.29809	110	1.34492	0.965182
I712058	BB306	pSB1C3	exp035	C8	1.30211	110	1.34492	0.968171
I712088	BB307	pSB1C3	exp035	D1	1.24472	100	1.34492	0.925502
I712088	BB307	pSB1C3	exp035	D5	1.33218	100	1.34492	0.990525
I712088	BB307	pSB1C3	exp035	D9	1.46942	100	1.34492	1.09257
I759005	BB308	pSB1C3	exp035	D10	1.06087	140	1.34492	0.7888
I759005	BB308	pSB1C3	exp035	D2	1.05028	150	1.34492	0.780922
I759005	BB308	pSB1C3	exp035	D6	1.20524	140	1.34492	0.896143
S03749	BB309	pSB1C3	exp035	D11	1.3522	100	1.34492	1.00541
S03749	BB309	pSB1C3	exp035	D3	1.34985	100	1.34492	1.00366
S03749	BB309	pSB1C3	exp035	D7	1.36493	100	1.34492	1.01488
J45319	BB310	pSB1C3	exp035	D12	1.35068	100	1.34492	1.00428
J45319	BB310	pSB1C3	exp035	D4	1.34746	100	1.34492	1.00189
J45319	BB310	pSB1C3	exp035	D8	1.32177	100	1.34492	0.982786
I712669	BB311	pSB1C3	exp035	E1	1.15285	130	1.34492	0.857192
I712669	BB311	pSB1C3	exp035	E5	1.19903	130	1.34492	0.891523
I712669	BB311	pSB1C3	exp035	E9	1.32098	120	1.34492	0.982204
I761014	BB312	pSB1C3	exp035	E10	1.13426	140	1.34492	0.843364
I761014	BB312	pSB1C3	exp035	E2	1.0805	140	1.34492	0.803393
I761014	BB312	pSB1C3	exp035	E6	1.112	140	1.34492	0.826814
K1061003	BB313	pSB1C3	exp035	E11	1.35509	110	1.34492	1.00756
K1061003	BB313	pSB1C3	exp035	E3	1.23765	120	1.34492	0.920243
K1061003	BB313	pSB1C3	exp035	E7	1.34224	110	1.34492	0.998008
K115001	BB314	pSB1C3	exp035	E12	1.33868	100	1.34492	0.995361
K115001	BB314	pSB1C3	exp035	E4	1.26652	110	1.34492	0.941704
K115001	BB314	pSB1C3	exp035	E8	1.27623	110	1.34492	0.94893
K115002	BB315	pSB1C3	exp035	F1	1.14515	110	1.34492	0.851467
K115002	BB315	pSB1C3	exp035	F5	1.2164	110	1.34492	0.904441
K115002	BB315	pSB1C3	exp035	F9	1.33467	100	1.34492	0.992378
K588001	BB318	pSB1C3	exp035	F11	1.37874	100	1.34492	1.02515
K588001	BB318	pSB1C3	exp035	F3	1.19755	110	1.34492	0.890426
K588001	BB318	pSB1C3	exp035	F7	1.35532	100	1.34492	1.00773
K515100	BB320	pSB1C3	exp035	F12	0.724726	310	1.34492	0.538862
K515100	BB320	pSB1C3	exp035	F4	0.67627	320	1.34492	0.502834
K515100	BB320	pSB1C3	exp035	F8	0.710919	310	1.34492	0.528597
K611025	BB322	pSB1C3	exp035	G1	1.20363	130	1.34492	0.894944
K611025	BB322	pSB1C3	exp035	G5	1.21553	130	1.34492	0.903793
K611025	BB322	pSB1C3	exp035	G9	1.17592	130	1.34492	0.874346
K3174002	JEB1204	pSB1C3	exp035	G10	1.24197	90	1.34492	0.923454
K3174002	JEB1204	pSB1C3	exp035	G2	1.23919	110	1.34492	0.921385
K3174002	JEB1204	pSB1C3	exp035	G6	1.21198	90	1.34492	0.901153
K3174003	JEB1205	pSB1C3	exp035	G11	1.23495	100	1.34492	0.918236
K3174003	JEB1205	pSB1C3	exp035	G3	1.19637	100	1.34492	0.889547
K3174003	JEB1205	pSB1C3	exp035	G7	1.22173	100	1.34492	0.908404
K3174004	JEB1206	pSB1C3	exp035	G12	0.984151	150	1.34492	0.731756
K3174004	JEB1206	pSB1C3	exp035	G4	0.820413	130	1.34492	0.61001
K3174004	JEB1206	pSB1C3	exp035	G8	0.91606	110	1.34492	0.681127
K3174006	JEB1207	pSB1C3	exp035	H10	1.179	120	1.34492	0.876636
K3174006	JEB1207	pSB1C3	exp035	H2	1.06149	130	1.34492	0.789262
K3174006	JEB1207	pSB1C3	exp035	H6	1.17469	120	1.34492	0.873431
K3174007	JEB1208	pSB1C3	exp035	H11	1.10177	110	1.34492	0.819209
K3174007	JEB1208	pSB1C3	exp035	H3	1.03422	110	1.34492	0.76898
K3174007	JEB1208	pSB1C3	exp035	H7	1.05501	110	1.34492	0.784443
K1806004	BB15	pSB1C3	exp048	D1	1.20936	80	1.2972	0.932286
K1806004	BB15	pSB1C3	exp048	D5	1.27183	80	1.2972	0.980438
K1806004	BB15	pSB1C3	exp048	D9	1.25673	80	1.2972	0.968799
K617003	BB16	pSB1C3	exp048	C11	1.29059	80	1.2972	0.994899
K617003	BB16	pSB1C3	exp048	C3	1.298	80	1.2972	1.00062
K617003	BB16	pSB1C3	exp048	C7	1.29833	80	1.2972	1.00087
K137018	BB19	pSB1C3	exp048	E10	1.36301	100	1.2972	1.05073
K137018	BB19	pSB1C3	exp048	E2	1.26958	100	1.2972	0.978703
K137018	BB19	pSB1C3	exp048	E6	1.23071	100	1.2972	0.948741
J45199	BB2	pSB1C3	exp048	E12	1.308	90	1.2972	1.00832
J45199	BB2	pSB1C3	exp048	E4	1.26884	90	1.2972	0.978132
J45199	BB2	pSB1C3	exp048	E8	1.29108	90	1.2972	0.995282
K1415006	BB20	pSB1C3	exp048	C12	1.28026	80	1.2972	0.986936
K1415006	BB20	pSB1C3	exp048	C4	1.28829	80	1.2972	0.99313
K1415006	BB20	pSB1C3	exp048	C8	1.28986	80	1.2972	0.994336
K118000	BB226	pSB1C3	exp048	D10	1.34325	80	1.2972	1.0355
K118000	BB226	pSB1C3	exp048	D2	1.22594	70	1.2972	0.945065
K118000	BB226	pSB1C3	exp048	D6	1.26512	80	1.2972	0.975265
K118028	BB228	pSB1C3	exp048	A11	1.24396	90	1.2972	0.958953
K118028	BB228	pSB1C3	exp048	A3	1.21826	90	1.2972	0.939142
K118028	BB228	pSB1C3	exp048	A7	1.25396	90	1.2972	0.966667
I746381	BB230	pSB1C3	exp048	E1	1.20854	90	1.2972	0.931649
I746381	BB230	pSB1C3	exp048	E5	1.30739	90	1.2972	1.00785
I746381	BB230	pSB1C3	exp048	E9	1.35489	90	1.2972	1.04447
I746391	BB231	pSB1C3	exp048	A10	1.2264	100	1.2972	0.945419
I746391	BB231	pSB1C3	exp048	A2	1.11754	120	1.2972	0.861502
I746391	BB231	pSB1C3	exp048	A6	1.26459	100	1.2972	0.974857
K592101	BB238	pSB1C3	exp048	D12	1.24418	100	1.2972	0.959127
K592101	BB238	pSB1C3	exp048	D4	1.29649	100	1.2972	0.99945
K592101	BB238	pSB1C3	exp048	D8	1.2686	100	1.2972	0.977951
I6057	BB239	pSB1C3	exp048	F11	1.35727	80	1.2972	1.0463
I6057	BB239	pSB1C3	exp048	F3	1.25975	80	1.2972	0.971128
I6057	BB239	pSB1C3	exp048	F7	1.30794	80	1.2972	1.00828
J23108	BB241	pSB1C3	exp048	F1	1.20904	80	1.2972	0.932033
J23108	BB241	pSB1C3	exp048	F5	1.27922	80	1.2972	0.986134
J23108	BB241	pSB1C3	exp048	F9	1.32815	80	1.2972	1.02386
K325218	BB3	pSB1C3	exp048	H11	1.08652	100	1.2972	0.83759
K325218	BB3	pSB1C3	exp048	H3	1.08855	110	1.2972	0.839153
K325218	BB3	pSB1C3	exp048	H7	1.06894	110	1.2972	0.824035
K523013	BB323	pSB1C3	exp048	B1	0.969479	140	1.2972	0.747361
K523013	BB323	pSB1C3	exp048	B5	0.961052	130	1.2972	0.740864
K523013	BB323	pSB1C3	exp048	B9	0.950706	130	1.2972	0.732889
K817023	BB338	pSB1C3	exp048	B11	1.31919	80	1.2972	1.01695
K817023	BB338	pSB1C3	exp048	B3	1.30352	80	1.2972	1.00487
K817023	BB338	pSB1C3	exp048	B7	1.32036	80	1.2972	1.01785
K516030	BB339	pSB1C3	exp048	B10	1.32586	80	1.2972	1.02209
K516030	BB339	pSB1C3	exp048	B2	1.24078	80	1.2972	0.956504
K516030	BB339	pSB1C3	exp048	B6	1.28481	80	1.2972	0.990446
K817024	BB340	pSB1C3	exp048	B12	1.3126	80	1.2972	1.01187
K817024	BB340	pSB1C3	exp048	B4	1.31329	80	1.2972	1.0124
K817024	BB340	pSB1C3	exp048	B8	1.31693	80	1.2972	1.0152
K516022	BB345	pSB1C3	exp048	C1	1.33659	80	1.2972	1.03036
K516022	BB345	pSB1C3	exp048	C5	1.28968	80	1.2972	0.994204
K516022	BB345	pSB1C3	exp048	C9	1.29473	80	1.2972	0.998094
K523023	BB346	pSB1C3	exp048	C10	1.17073	100	1.2972	0.902506
K523023	BB346	pSB1C3	exp048	C2	1.08519	110	1.2972	0.836558
K523023	BB346	pSB1C3	exp048	C6	1.19167	100	1.2972	0.918642
K731721	BB5	pSB3C5	exp048	E11	1.19672	80	1.2972	0.922535
K731721	BB5	pSB3C5	exp048	E3	1.07081	90	1.2972	0.825478
K731721	BB5	pSB3C5	exp048	E7	1.0976	90	1.2972	0.84613
K731721	BB6	pSB3C5	exp048	D3	1.08914	80	1.2972	0.839608
K731721	BB6	pSB3C5	exp048	D7	1.12972	80	1.2972	0.870892
K584003	BB8	pSB1C3	exp048	F12	1.31794	80	1.2972	1.01599
K584003	BB8	pSB1C3	exp048	F4	1.20076	80	1.2972	0.925656
K584003	BB8	pSB1C3	exp048	F8	1.25509	80	1.2972	0.967536
K3174002	JEB1204	pSB1C3	exp048	G1	0.977309	140	1.2972	0.753397
K3174002	JEB1204	pSB1C3	exp048	G5	1.0875	90	1.2972	0.838342
K3174002	JEB1204	pSB1C3	exp048	G9	1.14775	80	1.2972	0.88479
K3174003	JEB1205	pSB1C3	exp048	G10	1.08251	100	1.2972	0.834494
K3174003	JEB1205	pSB1C3	exp048	G2	1.01539	140	1.2972	0.782755
K3174003	JEB1205	pSB1C3	exp048	G6	1.09965	100	1.2972	0.847705
K3174004	JEB1206	pSB1C3	exp048	G11	0.839562	140	1.2972	0.64721
K3174004	JEB1206	pSB1C3	exp048	G3	0.804564	190	1.2972	0.620229
K3174004	JEB1206	pSB1C3	exp048	G7	0.864668	140	1.2972	0.666563
K3174006	JEB1207	pSB1C3	exp048	G12	1.02759	80	1.2972	0.792159
K3174006	JEB1207	pSB1C3	exp048	G4	0.962605	110	1.2972	0.742062
K3174006	JEB1207	pSB1C3	exp048	G8	1.01079	110	1.2972	0.779204
K3174007	JEB1208	pSB1C3	exp048	F10	0.902504	130	1.2972	0.69573
K3174007	JEB1208	pSB1C3	exp048	F2	0.829806	120	1.2972	0.639689
K3174007	JEB1208	pSB1C3	exp048	F6	0.8713	120	1.2972	0.671676
K819017	BB137	pSB1C3	exp050	C10	1.35475	80	1.34853	1.00462
K819017	BB137	pSB1C3	exp050	C2	1.31677	80	1.34853	0.976449
K819017	BB137	pSB1C3	exp050	C6	1.36499	80	1.34853	1.01221
I13001	BB142	pSB1A2	exp050	C11	1.19896	90	1.34853	0.889085
I13001	BB142	pSB1A2	exp050	C3	1.22218	90	1.34853	0.906306
I13001	BB142	pSB1A2	exp050	C7	1.34934	90	1.34853	1.0006
J52022	BB144	pSB1C3	exp050	C12	1.21306	110	1.34853	0.899542
J52022	BB144	pSB1C3	exp050	C4	1.27318	110	1.34853	0.944125
J52022	BB144	pSB1C3	exp050	C8	1.29198	110	1.34853	0.958066
K617003	BB16	pSB1C3	exp050	A2	1.28863	90	1.34853	0.955579
K617003	BB16	pSB1C3	exp050	A6	1.24034	90	1.34853	0.919774
K819010	BB164	pSB1C3	exp050	D1	1.30589	90	1.34853	0.968384
K819010	BB164	pSB1C3	exp050	D5	1.32643	90	1.34853	0.983612
K819010	BB164	pSB1C3	exp050	D9	1.32093	90	1.34853	0.979536
J61000	BB187	pSB1A2	exp050	D10	0.854423	200	1.34853	0.633597
J61000	BB187	pSB1A2	exp050	D2	0.954073	190	1.34853	0.707492
J61000	BB187	pSB1A2	exp050	D6	0.828961	220	1.34853	0.614715
K733010	BB218	pSB1C3	exp050	D11	0.705243	230	1.34853	0.522972
K733010	BB218	pSB1C3	exp050	D3	0.813143	270	1.34853	0.602985
K733010	BB218	pSB1C3	exp050	D7	0.619197	240	1.34853	0.459165
K733013	BB220	pSB1C3	exp050	D12	1.05301	130	1.34853	0.780859
K733013	BB220	pSB1C3	exp050	D4	1.02796	140	1.34853	0.762284
K733013	BB220	pSB1C3	exp050	D8	1.06845	130	1.34853	0.792307
K634001	BB273	pSB1C3	exp050	E1	1.31578	90	1.34853	0.975716
K634001	BB273	pSB1C3	exp050	E5	1.27051	90	1.34853	0.942146
K634001	BB273	pSB1C3	exp050	E9	1.34697	90	1.34853	0.99884
K592018	BB281	pSB1C3	exp050	E10	1.35812	90	1.34853	1.00711
K592018	BB281	pSB1C3	exp050	E2	1.31925	90	1.34853	0.978291
K592018	BB281	pSB1C3	exp050	E6	1.35729	90	1.34853	1.0065
K541501	BB286	pSB1C3	exp050	E11	1.15247	130	1.34853	0.854615
K541501	BB286	pSB1C3	exp050	E3	1.07127	130	1.34853	0.794402
K541501	BB286	pSB1C3	exp050	E7	1.14185	130	1.34853	0.846734
I712669	BB311	pSB1C3	exp050	E12	1.18607	100	1.34853	0.879531
I712669	BB311	pSB1C3	exp050	E4	1.20812	100	1.34853	0.895879
I712669	BB311	pSB1C3	exp050	E8	1.19945	100	1.34853	0.889448
I13602	BB379	pSB1A2	exp050	F10	1.22691	90	1.34853	0.909816
I13602	BB379	pSB1A2	exp050	F2	1.25235	90	1.34853	0.92868
I13602	BB379	pSB1A2	exp050	F6	1.19878	90	1.34853	0.888953
E0026	BB387	pSB1A2	exp050	F11	1.33522	80	1.34853	0.990133
E0026	BB387	pSB1A2	exp050	F3	1.29312	80	1.34853	0.958912
E0026	BB387	pSB1A2	exp050	F7	1.2986	80	1.34853	0.962977
K731721	BB554	pSB3C5	exp050	G12	1.10976	120	1.34853	0.822943
K731721	BB554	pSB3C5	exp050	G4	0.995781	120	1.34853	0.73842
K731721	BB554	pSB3C5	exp050	G8	0.987609	110	1.34853	0.73236
K3174002	JEB1204	pSB1C3	exp050	G1	1.07443	80	1.34853	0.796745
K3174002	JEB1204	pSB1C3	exp050	G5	1.09204	100	1.34853	0.8098
K3174002	JEB1204	pSB1C3	exp050	G9	1.12669	80	1.34853	0.835497
K3174003	JEB1205	pSB1C3	exp050	G10	1.0814	100	1.34853	0.80191
K3174003	JEB1205	pSB1C3	exp050	G2	1.17527	100	1.34853	0.871517
K3174003	JEB1205	pSB1C3	exp050	G6	1.24964	110	1.34853	0.926671
K3174004	JEB1206	pSB1C3	exp050	G11	0.730463	180	1.34853	0.541673
K3174004	JEB1206	pSB1C3	exp050	G3	0.673766	210	1.34853	0.499631
K3174004	JEB1206	pSB1C3	exp050	G7	0.764239	110	1.34853	0.56672
K3174006	JEB1207	pSB1C3	exp050	H10	1.03148	100	1.34853	0.764895
K3174006	JEB1207	pSB1C3	exp050	H2	0.983309	110	1.34853	0.729172
K3174006	JEB1207	pSB1C3	exp050	H6	1.06086	100	1.34853	0.786679
K3174007	JEB1208	pSB1C3	exp050	H11	0.953179	190	1.34853	0.706829
K3174007	JEB1208	pSB1C3	exp050	H3	0.571111	170	1.34853	0.423507
K3174007	JEB1208	pSB1C3	exp050	H7	0.791227	170	1.34853	0.586733
I13601	BB392	pSB1A2	exp052	A11	1.23248	90	1.3048	0.944573
I13601	BB392	pSB1A2	exp052	A3	1.18707	90	1.3048	0.909772
I13601	BB392	pSB1A2	exp052	A7	1.2022	90	1.3048	0.921363
K541503	BB396	pSB1C3	exp052	B12	1.17228	90	1.3048	0.898431
K541503	BB396	pSB1C3	exp052	B4	1.15872	90	1.3048	0.888042
K541503	BB396	pSB1C3	exp052	B8	1.20491	90	1.3048	0.92344
K738002	BB397	pSB1C3	exp052	C1	1.31623	70	1.3048	1.00876
K738002	BB397	pSB1C3	exp052	C5	1.33886	70	1.3048	1.0261
K738002	BB397	pSB1C3	exp052	C9	1.2959	80	1.3048	0.993176
K863206	BB399	pSB1C3	exp052	C10	1.33743	80	1.3048	1.025
K863206	BB399	pSB1C3	exp052	C2	1.31188	80	1.3048	1.00543
K863206	BB399	pSB1C3	exp052	C6	1.3386	80	1.3048	1.0259
K541506	BB400	pSB1C3	exp052	C11	1.34134	80	1.3048	1.028
K541506	BB400	pSB1C3	exp052	C3	1.31809	80	1.3048	1.01018
K541506	BB400	pSB1C3	exp052	C7	1.33392	80	1.3048	1.02231
K875009	BB401	pSB1C3	exp052	C12	1.31012	90	1.3048	1.00407
K875009	BB401	pSB1C3	exp052	C4	1.24388	90	1.3048	0.95331
K875009	BB401	pSB1C3	exp052	C8	1.28217	90	1.3048	0.982656
K541526	BB402	pSB1C3	exp052	D1	0.806098	180	1.3048	0.617793
K541526	BB402	pSB1C3	exp052	D5	0.793112	170	1.3048	0.60784
K541526	BB402	pSB1C3	exp052	D9	0.767411	180	1.3048	0.588143
K895000	BB403	pSB1C3	exp052	D10	1.29629	80	1.3048	0.993477
K895000	BB403	pSB1C3	exp052	D2	1.28198	80	1.3048	0.982511
K895000	BB403	pSB1C3	exp052	D6	1.30464	80	1.3048	0.999873
K592020	BB404	pSB1C3	exp052	D11	0.949692	100	1.3048	0.727843
K592020	BB404	pSB1C3	exp052	D3	0.95177	110	1.3048	0.729435
K592020	BB404	pSB1C3	exp052	D7	0.932886	110	1.3048	0.714963
K581008	BB405	pSB1C3	exp052	D12	1.26623	80	1.3048	0.970436
K581008	BB405	pSB1C3	exp052	D4	1.24504	80	1.3048	0.954201
K581008	BB405	pSB1C3	exp052	D8	1.25433	80	1.3048	0.961319
K539421	BB418	pSB1C3	exp052	E1	1.28918	80	1.3048	0.988027
K539421	BB418	pSB1C3	exp052	E5	1.30595	80	1.3048	1.00088
K539421	BB418	pSB1C3	exp052	E9	1.29272	80	1.3048	0.990743
K517002	BB419	pSB1C3	exp052	E10	1.31774	80	1.3048	1.00991
K517002	BB419	pSB1C3	exp052	E2	1.2722	80	1.3048	0.975015
K517002	BB419	pSB1C3	exp052	E6	1.30121	80	1.3048	0.997243
K539119	BB420	pSB1C3	exp052	E11	1.31323	80	1.3048	1.00646
K539119	BB420	pSB1C3	exp052	E3	1.31442	80	1.3048	1.00737
K539119	BB420	pSB1C3	exp052	E7	1.2819	80	1.3048	0.982449
K517003	BB421	pSB1C3	exp052	E12	1.22916	90	1.3048	0.942026
K517003	BB421	pSB1C3	exp052	E4	1.27018	90	1.3048	0.973467
K517003	BB421	pSB1C3	exp052	E8	1.26372	90	1.3048	0.968511
K517005	BB422	pSB1C3	exp052	F1	1.24427	80	1.3048	0.953606
K517005	BB422	pSB1C3	exp052	F5	1.25335	80	1.3048	0.960564
K517005	BB422	pSB1C3	exp052	F9	1.28666	80	1.3048	0.986093
K519010	BB423	pSB1C3	exp052	F10	1.31508	80	1.3048	1.00788
K519010	BB423	pSB1C3	exp052	F2	1.28245	80	1.3048	0.982866
K519010	BB423	pSB1C3	exp052	F6	1.31981	80	1.3048	1.0115
K861173	BB424	pSB1C3	exp052	F11	1.25195	70	1.3048	0.959491
K861173	BB424	pSB1C3	exp052	F3	1.25302	70	1.3048	0.960315
K861173	BB424	pSB1C3	exp052	F7	1.30229	70	1.3048	0.998073
K540001	BB425	pSB1C3	exp052	F12	1.33199	80	1.3048	1.02083
K540001	BB425	pSB1C3	exp052	F4	1.27603	80	1.3048	0.977948
K540001	BB425	pSB1C3	exp052	F8	1.2989	80	1.3048	0.995472
K3174002	JEB1204	pSB1C3	exp052	G10	1.09852	100	1.3048	0.841904
K3174002	JEB1204	pSB1C3	exp052	G2	1.09362	100	1.3048	0.838147
K3174002	JEB1204	pSB1C3	exp052	G6	1.09265	100	1.3048	0.83741
K3174003	JEB1205	pSB1C3	exp052	G11	1.07256	90	1.3048	0.822005
K3174003	JEB1205	pSB1C3	exp052	G3	0.967257	100	1.3048	0.741305
K3174003	JEB1205	pSB1C3	exp052	G7	1.05101	90	1.3048	0.805489
K3174004	JEB1206	pSB1C3	exp052	G12	0.727377	120	1.3048	0.557461
K3174004	JEB1206	pSB1C3	exp052	G4	0.694974	100	1.3048	0.532627
K3174004	JEB1206	pSB1C3	exp052	G8	0.62436	190	1.3048	0.478509
K3174006	JEB1207	pSB1C3	exp052	H10	0.949996	110	1.3048	0.728076
K3174006	JEB1207	pSB1C3	exp052	H2	0.897989	110	1.3048	0.688218
K3174006	JEB1207	pSB1C3	exp052	H6	0.856299	130	1.3048	0.656266
K3174007	JEB1208	pSB1C3	exp052	H11	0.594783	190	1.3048	0.455841
K3174007	JEB1208	pSB1C3	exp052	H3	0.634352	260	1.3048	0.486167
K3174007	JEB1208	pSB1C3	exp052	H7	0.612898	180	1.3048	0.469725

## Sheet: Fig. S3A
accession	strain	vector	plate	well	normalized.growth.rate
B0032	BB158	pSB1A2	exp018	B1	0.921555
B0032	BB158	pSB1A2	exp018	B5	1.00819
B0032	BB158	pSB1A2	exp018	B9	1.07067
B0032	BB352	pSB1C3	exp014	B11	0.935142
B0032	BB352	pSB1C3	exp014	B3	0.920076
B0032	BB352	pSB1C3	exp014	B7	0.966714
B0033	BB159	pSB1A2	exp018	A10	0.984088
B0033	BB159	pSB1A2	exp018	A2	0.962806
B0033	BB159	pSB1A2	exp018	A6	0.964896
B0033	BB354	pSB1C3	exp014	C1	0.873264
B0033	BB354	pSB1C3	exp014	C5	0.976302
B0033	BB354	pSB1C3	exp014	C9	0.962047
C0012	BB161	pSB1A2	exp021	A11	0.949655
C0012	BB161	pSB1A2	exp021	A3	0.961102
C0012	BB161	pSB1A2	exp021	A7	0.972614
C0012	BB161	pSB1A2	exp033	C1	0.996402
C0012	BB161	pSB1A2	exp033	C5	1.02715
C0012	BB161	pSB1A2	exp033	C9	1.01666
C0012	BB356	pSB1C3	exp014	C10	1.00195
C0012	BB356	pSB1C3	exp014	C2	1.01447
C0012	BB356	pSB1C3	exp014	C6	1.00684
E0020	BB188	pSB1A2	exp021	F11	0.999941
E0020	BB188	pSB1A2	exp021	F3	0.993444
E0020	BB188	pSB1A2	exp021	F7	1.06062
E0020	BB426	pSB1C3	exp022	H11	0.985993
E0020	BB426	pSB1C3	exp022	H3	0.931812
E0020	BB426	pSB1C3	exp022	H7	0.958787
E0020	BB426	pSB1C3	exp028	F10	0.998107
E0020	BB426	pSB1C3	exp028	F2	1.01772
E0020	BB426	pSB1C3	exp028	F6	1.02286
R0011	BB191	pSB1A2	exp033	D12	1.0133
R0011	BB191	pSB1A2	exp033	D4	1.04095
R0011	BB191	pSB1A2	exp033	D8	1.03374
R0011	BB446	pSB1C3	exp022	A10	1.01273
R0011	BB446	pSB1C3	exp022	A2	1.00298
R0011	BB446	pSB1C3	exp022	A6	1.02715
R0040	BB192	pSB1A2	exp033	E1	0.941495
R0040	BB192	pSB1A2	exp033	E5	1.00263
R0040	BB192	pSB1A2	exp033	E9	1.06943
R0040	BB551	pSB1C3	exp022	C10	1.02746
R0040	BB551	pSB1C3	exp022	C2	1.00407
R0040	BB551	pSB1C3	exp022	C6	1.0164
R0040	BB551	pSB1C3	exp027	A11	1.03992
R0040	BB551	pSB1C3	exp027	A3	0.907562
R0040	BB551	pSB1C3	exp027	A7	1.03631
R0040	BB527	pSB1C3	exp032	C1	0.936898
R0040	BB527	pSB1C3	exp032	C5	0.999059
R0040	BB527	pSB1C3	exp032	C9	1.01626
R0063	BB291	pSB1A2	exp020	F11	1.06744
R0063	BB291	pSB1A2	exp020	F3	1.03715
R0063	BB291	pSB1A2	exp020	F7	1.05332
R0063	BB531	pSB1C3	exp032	D1	0.958907
R0063	BB531	pSB1C3	exp032	D5	0.999267
R0063	BB531	pSB1C3	exp032	D9	1.02281
R0065	BB293	pSB1A2	exp020	H11	1.00515
R0065	BB293	pSB1A2	exp020	H3	1.00164
R0065	BB293	pSB1A2	exp020	H7	0.992655
R0065	BB533	pSB1C3	exp032	D11	0.991958
R0065	BB533	pSB1C3	exp032	D3	0.934259
R0065	BB533	pSB1C3	exp032	D7	0.999549
R1062	BB297	pSB1A2	exp035	A11	0.918392
R1062	BB297	pSB1A2	exp035	A3	0.963138
R1062	BB297	pSB1A2	exp035	A7	0.959571
R1062	BB535	pSB1C3	exp032	E1	0.95534
R1062	BB535	pSB1C3	exp032	E5	1.00524
R1062	BB535	pSB1C3	exp032	E9	0.984122

## Sheet: Fig. 3B
accession	vector	normalized.growth.rate.mean
B0011	pSB1A2	0.779232
B0025	pSB1A2	1.01579
B0031	pSB1A2	0.98725
B0032	pSB1A2	1.00014
B0033	pSB1A2	0.970597
B0034	pSB1A2	0.98524
B0040	pSB1A2	1.00197
C0012	pSB1A2	0.987263
C0040	pSB1A2	0.970195
C0050	pSB1A2	0.940671
C0056	pSB1A2	0.717927
C0160	pSB1A2	0.991658
C0261	pSB1A2	0.977601
E0020	pSB1A2	1.018
E0022	pSB1A2	1.00399
E0024	pSB1A2	0.981782
E0026	pSB1A2	0.969318
E0032	pSB1A2	0.976273
E0034	pSB1A2	1.00318
E0036	pSB1A2	0.964065
E0430	pSB1A2	0.909641
I0466	pSB1A2	0.836394
I13001	pSB1A2	0.964969
I13002	pSB1A2	0.92467
I13500	pSB1A2	0.938798
I13502	pSB1A2	0.994204
I13504	pSB1A2	0.98862
I13543	pSB1A2	1.02125
I13600	pSB1A2	0.969637
I13601	pSB1A2	0.940663
I13602	pSB1A2	0.916172
I15017	pSB1A2	0.991885
J61000	pSB1A2	0.665596
J61100	pSB1A2	1.01184
J61101	pSB1A2	0.965057
R0011	pSB1A2	1.02933
R0040	pSB1A2	1.00452
R0063	pSB1A2	1.05264
R0065	pSB1A2	0.999816
R0071	pSB1A2	1.004
R0078	pSB1A2	1.05428
R0079	pSB1A2	0.987921
R0080	pSB1A2	0.995017
R0082	pSB1A2	1.05437
R0083	pSB1A2	0.942319
R0084	pSB1A2	1.01734
R1051	pSB1A2	0.951614
R1062	pSB1A2	0.947033
S03154	pSB1A2	0.985578
E0420	pSB1AK3	0.94776
J04450	pSB1AK3	0.55648
B0012	pSB1C3	1.00495
B0013	pSB1C3	0.993623
B0015	pSB1C3	0.9497
B0023	pSB1C3	0.92618
B0030	pSB1C3	0.997564
B0032	pSB1C3	0.940644
B0033	pSB1C3	0.937205
B1006	pSB1C3	0.956697
C0012	pSB1C3	1.00775
C0051	pSB1C3	0.829188
C0052	pSB1C3	0.993936
C0053	pSB1C3	0.727988
C0060	pSB1C3	1.00354
C0061	pSB1C3	0.985759
E0020	pSB1C3	0.98588
E0030	pSB1C3	1.01218
E0422	pSB1C3	0.972424
E1010	pSB1C3	1.01138
I0500	pSB1C3	0.933219
I6057	pSB1C3	0.997981
I712058	pSB1C3	0.966083
I712088	pSB1C3	1.00287
I712669	pSB1C3	0.899296
I732920	pSB1C3	1.00499
I742111	pSB1C3	0.773034
I746200	pSB1C3	0.961017
I746375	pSB1C3	0.997088
I746381	pSB1C3	0.986481
I746391	pSB1C3	0.940891
I746908	pSB1C3	0.913727
I751100	pSB1C3	1.01926
I759005	pSB1C3	0.821955
I759014	pSB1C3	0.731693
I759016	pSB1C3	0.950497
I759017	pSB1C3	0.704613
I759019	pSB1C3	1.01411
I759020	pSB1C3	0.952875
I761014	pSB1C3	0.824524
J23108	pSB1C3	1.00004
J23109	pSB1C3	0.995357
J23119	pSB1C3	1.00633
J36335	pSB1C3	0.697602
J45199	pSB1C3	0.978137
J45219	pSB1C3	1.0133
J45299	pSB1C3	1.02737
J45319	pSB1C3	0.99632
J52011	pSB1C3	0.978175
J52022	pSB1C3	0.966034
J52040	pSB1C3	0.997365
K1031410	pSB1C3	0.945271
K1033910	pSB1C3	0.997255
K1033916	pSB1C3	0.980398
K1061001	pSB1C3	0.958656
K1061003	pSB1C3	0.906894
K1149051	pSB1C3	0.850028
K1150001	pSB1C3	0.976456
K115001	pSB1C3	0.961999
K115002	pSB1C3	0.916095
K1150038	pSB1C3	1.00134
K1150039	pSB1C3	1.00984
K1150040	pSB1C3	1.02297
K1150041	pSB1C3	0.996867
K1150042	pSB1C3	0.922284
K1150043	pSB1C3	1.01241
K1166002	pSB1C3	0.938655
K118000	pSB1C3	0.956542
K118005	pSB1C3	0.998735
K118019	pSB1C3	0.920242
K118028	pSB1C3	0.931461
K1188002	pSB1C3	0.989613
K1218003	pSB1C3	0.977918
K137018	pSB1C3	0.831686
K137019	pSB1C3	0.97819
K137076	pSB1C3	0.90451
K1415006	pSB1C3	0.991467
K145001	pSB1C3	0.984718
K145302	pSB1C3	0.987131
K1806004	pSB1C3	0.964744
K314110	pSB1C3	1.03467
K316003	pSB1C3	0.862322
K325218	pSB1C3	0.892457
K325903	pSB1C3	0.979211
K325909	pSB1C3	0.916568
K346000	pSB1C3	0.708583
K395602	pSB1C3	0.797248
K398326	pSB1C3	0.947228
K398331	pSB1C3	1.00636
K515007	pSB1C3	0.997639
K515100	pSB1C3	0.66116
K516011	pSB1C3	0.929899
K516022	pSB1C3	1.03063
K516030	pSB1C3	0.987296
K516031	pSB1C3	0.997761
K516132	pSB1C3	0.913147
K517002	pSB1C3	0.994057
K517003	pSB1C3	0.961335
K517005	pSB1C3	0.966754
K519010	pSB1C3	1.00075
K523000	pSB1C3	0.942711
K523002	pSB1C3	0.980277
K523003	pSB1C3	1.01017
K523004	pSB1C3	0.982601
K523006	pSB1C3	0.903555
K523013	pSB1C3	0.816922
K523014	pSB1C3	0.604149
K523015	pSB1C3	0.949464
K523020	pSB1C3	0.617214
K523022	pSB1C3	0.483118
K523023	pSB1C3	0.901549
K525306	pSB1C3	0.988153
K525404	pSB1C3	0.9685
K525406	pSB1C3	0.975935
K525710	pSB1C3	1.02243
K525998	pSB1C3	0.998114
K538000	pSB1C3	1.00225
K538004	pSB1C3	1.0032
K538101	pSB1C3	0.989453
K538104	pSB1C3	0.968314
K539119	pSB1C3	0.998758
K539421	pSB1C3	1.00549
K540001	pSB1C3	0.998085
K541501	pSB1C3	0.85619
K541502	pSB1C3	0.754179
K541503	pSB1C3	0.948494
K541505	pSB1C3	0.974647
K541506	pSB1C3	1.01784
K541526	pSB1C3	0.670634
K553003	pSB1C3	0.942972
K567008	pSB1C3	1.01159
K567015	pSB1C3	0.983867
K567018	pSB1C3	1.00855
K568004	pSB1C3	0.930251
K569017	pSB1C3	1.02031
K575008	pSB1C3	0.972482
K575009	pSB1C3	0.920423
K575014	pSB1C3	0.921201
K575015	pSB1C3	0.974138
K575020	pSB1C3	0.982727
K575021	pSB1C3	1.01278
K576003	pSB1C3	1.00203
K577894	pSB1C3	0.982415
K581005	pSB1C3	0.96221
K581008	pSB1C3	0.923357
K584000	pSB1C3	0.997515
K584003	pSB1C3	0.967736
K588001	pSB1C3	0.988472
K590034	pSB1C3	0.985219
K592009	pSB1C3	0.985944
K592011	pSB1C3	0.996951
K592016	pSB1C3	0.993773
K592018	pSB1C3	1.00717
K592020	pSB1C3	0.681854
K592101	pSB1C3	0.987154
K598014	pSB1C3	1.02093
K606017	pSB1C3	1.00005
K607035	pSB1C3	1.02904
K607038	pSB1C3	0.941245
K608002	pSB1C3	0.914909
K608003	pSB1C3	0.943788
K608004	pSB1C3	0.94733
K608006	pSB1C3	0.97301
K608007	pSB1C3	0.978974
K608010	pSB1C3	0.659462
K608011	pSB1C3	0.863051
K608012	pSB1C3	0.728783
K608351	pSB1C3	1.00114
K611025	pSB1C3	0.942685
K611026	pSB1C3	0.981955
K617003	pSB1C3	0.981272
K617004	pSB1C3	0.884374
K624000	pSB1C3	0.9863
K624003	pSB1C3	1.00906
K624004	pSB1C3	1.01323
K627011	pSB1C3	1.01412
K634001	pSB1C3	0.97977
K639003	pSB1C3	0.851701
K648013	pSB1C3	0.987003
K648029	pSB1C3	1.00178
K654058	pSB1C3	1.00929
K660610	pSB1C3	1.03529
K731520	pSB1C3	0.976646
K731722	pSB1C3	1.02758
K733001	pSB1C3	0.936687
K733008	pSB1C3	1.01465
K733009	pSB1C3	0.999717
K733010	pSB1C3	0.540048
K733013	pSB1C3	0.804523
K738002	pSB1C3	1.00373
K747000	pSB1C3	0.944371
K747001	pSB1C3	0.950144
K747002	pSB1C3	0.986937
K747003	pSB1C3	0.950571
K747004	pSB1C3	0.995183
K747005	pSB1C3	0.970541
K747007	pSB1C3	1.00377
K747010	pSB1C3	0.991045
K747011	pSB1C3	1.00831
K747012	pSB1C3	0.979838
K747018	pSB1C3	0.997708
K747019	pSB1C3	0.98488
K747020	pSB1C3	1.01044
K747021	pSB1C3	0.990113
K747022	pSB1C3	1.00593
K747023	pSB1C3	0.974483
K748002	pSB1C3	0.907397
K763001	pSB1C3	0.983975
K773002	pSB1C3	0.95814
K773003	pSB1C3	0.942817
K773004	pSB1C3	0.990526
K774001	pSB1C3	0.949755
K775000	pSB1C3	0.971431
K777117	pSB1C3	1.02354
K784006	pSB1C3	1.00436
K784013	pSB1C3	0.949648
K797001	pSB1C3	0.91715
K801012	pSB1C3	1.0075
K808000	pSB1C3	0.977648
K808003	pSB1C3	0.994765
K808025	pSB1C3	1.01109
K808032	pSB1C3	0.984258
K812032	pSB1C3	1.01166
K817018	pSB1C3	1.01703
K817023	pSB1C3	1.01174
K817024	pSB1C3	1.01979
K819010	pSB1C3	0.977811
K819017	pSB1C3	0.972512
K823017	pSB1C3	1.00765
K844006	pSB1C3	0.93034
K844007	pSB1C3	0.948263
K844008	pSB1C3	0.924362
K861090	pSB1C3	0.972038
K861172	pSB1C3	0.865606
K861173	pSB1C3	0.972627
K863206	pSB1C3	0.990323
K873002	pSB1C3	0.979787
K875009	pSB1C3	0.992087
K876000	pSB1C3	0.993193
K880005	pSB1C3	0.725118
K895000	pSB1C3	0.953041
K895004	pSB1C3	0.972073
K909007	pSB1C3	1.02926
K914001	pSB1C3	1.03077
K914003	pSB1C3	0.980416
K914011	pSB1C3	0.978535
K936000	pSB1C3	0.995444
P0312	pSB1C3	1.01846
P10302	pSB1C3	1.00457
R0010	pSB1C3	0.981247
R0011	pSB1C3	1.01429
R0040	pSB1C3	0.998216
R0062	pSB1C3	0.998692
R0063	pSB1C3	0.993661
R0065	pSB1C3	0.975255
R1062	pSB1C3	0.981569
S03749	pSB1C3	1.00798
S04602	pSB1C3	1.00988
S05060	pSB1C3	0.98559
k1184000	pSB1C3	0.972717
K731721	pSB3C5	0.851652

[truncated: 7 more sheets: Fig. S4B, Fig. S4C, Fig. S5, Fig. S6, Fig. S7, Fig. S8, Table S1]
